# Supplementary material for: Gut Microbial Succession Patterns and Metabolic Profiling during Pregnancy and Lactation in a Goat Model
Source: Microbiol Spectr. 2023 Jan 26;11(1):e02955-22. doi: 10.1128/spectrum.02955-22 (PMC9927511; doi:10.1128/spectrum.02955-22)
Supplement: Supplemental file 2 — Supplemental material. Download spectrum.02955-22-s0002.xlsx, XLSX file, 0.3 MB [file spectrum.02955-22-s0002.xlsx]

## Sheet: Sheet1
Table S2. The detail information of faecal metabolite profile during pregnancy and lactation in goats.
Index	Formula	Compounds	Class I	Class II	CAS	Level	Baseline1	Baseline2	Baseline3	Baseline4	Baseline5	Baseline6	Baseline7	Baseline8	Pre_D0_1	Pre_D0_2	Pre_D0_3	Pre_D0_4	Pre_D0_5	Pre_D0_6	Pre_D0_7	Pre_D0_8	Pre_D60_1	Pre_D60_2	Pre_D60_3	Pre_D60_4	Pre_D60_5	Pre_D60_6	Pre_D60_7	Pre_D60_8	Pre_D120_1	Pre_D120_2	Pre_D120_3	Pre_D120_4	Pre_D120_5	Pre_D120_6	Pre_D120_7	Pre_D120_8	Lac_D0_1	Lac_D0_2	Lac_D0_3	Lac_D0_4	Lac_D0_5	Lac_D0_6	Lac_D0_7	Lac_D0_8	Lac_D14_1	Lac_D14_2	Lac_D14_3
MEDN0005	C4H9NO3	L-Threonine	Amino acid and Its metabolomics	Amino acids	72-19-5	A	4005600	5543200	4227600	3368600	3830300	3759700	3876300	8830600	7271300	7336200	8897800	9912500	5504900	7737700	5783200	7919900	4061000	4122100	9956900	4140300	6792200	6516700	5156300	6059100	7340600	5081600	6357100	5589300	6916300	5156000	6334800	6351700	9468800	12003000	9597900	7609500	8268700	8753500	7765200	6738100	7585500	11096000	8211700
MEDN0017	C5H7NO3	L-Pyroglutamic Acid	Amino acid and Its metabolomics	Amino acid derivatives	98-79-3	A	170110	170080	167860	157200	102180	140080	130000	323360	190190	129270	158240	108160	133610	172260	127100	197560	119900	132730	267700	84460	233380	188090	184160	209340	217620	120880	227400	269100	264450	225150	263350	263170	206840	217710	203500	51506	157010	231160	189080	198090	174230	242170	153730
MEDN0018	C3H7NO3	L-Serine	Amino acid and Its metabolomics	Amino acids	56-45-1	B	1961600	2749900	2033700	1447500	1621600	1638200	1581700	2982000	3188100	1986100	3798200	3960300	2154200	3783200	1889700	3615400	1704900	1669300	4658900	1582700	3221700	3091600	2166200	2629400	3402300	1659300	3031200	3050500	3389100	2180100	3331600	2547500	2734700	5747100	4251600	2081700	3595400	3678600	3367100	3088500	2262800	5396000	2928500
MEDN0019	C11H12N2O2	L-Tryptophan	Amino acid and Its metabolomics	Amino acids	73-22-3	A	2500400	2204100	3747300	2702800	3204900	2114900	2840200	1976100	4908100	4991000	3115600	3344300	4457300	4273900	3408500	4341900	2947900	3139600	3850900	3382300	3083600	3294600	3645200	2653700	2679000	3890600	3116600	3567000	3417900	4294900	2606100	3170100	3662300	3085200	3765200	5104000	1571600	2370500	3015200	2475700	2827600	2936100	2450800
MEDN0025	C6H10O5	3-Hydroxy-3-Methylpentane-1,5-Dioic Acid	Amino acid and Its metabolomics	Amino acid derivatives	503-49-1	A	278010	151600	226800	154690	325650	173130	276080	143350	98622	190750	164570	98991	234710	195430	155050	248100	342740	266190	177590	241410	270520	326110	416910	428490	161780	279910	189180	256630	211420	401390	203370	303320	54518	125730	120380	93052	103710	156020	110920	96472	202270	181650	130500
MEDN0036	C6H12N2O3	D-Alanyl-D-Alanine	Amino acid and Its metabolomics	Small Peptide	923-16-0	B	38377	95994	32704	38843	37751	49816	43353	59320	49950	36246	58285	91578	34008	41289	44567	41615	28078	43543	81792	23306	59585	31503	35178	43379	46863	43506	35231	32531	41363	28557	45629	43099	35071	38456	57395	15221	68803	62714	38539	29358	23014	86821	65688
MEDN0037	C8H11NO2	Dopamine	Alcohol and amines	Polyamines	51-61-6	A	94669	75289	66575	73030	100570	145590	71827	85924	33032	35457	33487	50112	62045	88249	50550	57154	53230	46106	57321	50983	86529	60671	59550	58530	34596	41632	27236	58223	51657	51173	26646	41710	44315	30769	26240	43941	21822	26063	57800	27454	35678	39034	25803
MEDN0041	C8H15NO3	Hexanoyl Glycine	Amino acid and Its metabolomics	Amino acid derivatives	24003-67-6	B	8630.5	9	9	49323	92735	4379.2	7450.2	33958	13177	23000	4648.7	25091	7281.5	9	86913	25468	3665.8	9	9	9	9	9	31979	9	12372	9	5629.1	9	9	9	5485.1	8402.2	9506	83070	9	6006.5	53565	9	9	14757	10203	9	9
MEDN0049	C11H20N2O6	L-Saccharopine	Amino acid and Its metabolomics	Amino acids	997-68-2	A	872290	1149300	1027500	575780	828240	977170	788280	2253400	702700	601560	1099700	899120	817790	1080900	432360	1177300	943940	1034900	2290800	550520	1617400	1318100	2393900	1727500	2396300	1257100	1428900	1967700	1825500	1903900	2347900	2336300	610180	929550	1074800	283420	887770	1101600	1141300	654340	807300	1845300	1645400
MEDN0051	C5H11NO3S	Methionine Sulfoxide	Amino acid and Its metabolomics	Amino acid derivatives	62697-73-8	A	212490	282150	213100	229570	222440	290930	218060	508930	331980	356330	407310	463710	308530	357680	310810	384380	248260	210790	453970	209250	308950	278610	306500	359920	283300	269400	278270	240510	355700	264700	220120	375390	329110	412970	426560	172560	232350	478740	396870	291900	311390	449170	375750
MEDN0053	C6H9NO5	N-Acetylaspartate	Amino acid and Its metabolomics	Amino acid derivatives	997-55-7	A	77983	86396	58313	65545	78123	86025	53171	39078	51625	33741	54415	56106	68001	108470	58842	53511	53426	74466	55304	44090	53042	33193	60363	55287	40370	53862	47639	63658	93793	55955	68957	69278	23948	55575	55277	19738	34446	54514	49500	29330	75964	64181	42026
MEDN0056	C8H15NO3	N-Acetyl-L-Leucine	Amino acid and Its metabolomics	Amino acid derivatives	1188-21-2	B	158710	150380	224540	122380	177170	87757	123390	89104	735180	379610	229770	323490	353230	300460	268560	306790	494460	361060	962720	571650	313960	1323400	400650	689590	272200	222810	524610	418940	312740	407320	256370	787970	314810	907410	592600	2751400	289340	910590	636760	479230	473230	286790	394570
MEDN0057	C11H13NO4	N-Acetyl-L-Tyrosine	Amino acid and Its metabolomics	Amino acid derivatives	537-55-3	A	83045	78916	118940	85529	99270	57654	69764	53094	237310	162380	97408	132100	152650	123410	122790	125390	181750	134520	175920	249580	140980	269020	205000	150360	93331	136990	139310	153430	97919	168850	110560	174370	150650	175080	190490	467600	110500	194620	156250	168140	203580	124410	147480
MEDN0061	C10H11NO3	N-Phenylacetylglycine	Amino acid and Its metabolomics	Amino acid derivatives	500-98-1	A	17829	6073.8	9	10305	9	9	9	14482	7215.2	8417	9	14927	10896	7001.5	10547	69395	9	25605	8371.3	3177.2	24026	9	6010.9	6713.3	34699	11073	23905	9	24942	20779	21115	22209	9	145090	9	9	118770	9	9	9	38717	9	9
MEDN0062	C5H9NO3	N-Propionylglycine	Amino acid and Its metabolomics	Amino acids	21709-90-0	B	794550	616950	1142500	726930	789620	771220	757970	482800	1419000	1495400	1148700	1401900	1527400	1481600	1338600	1424200	1126500	1034800	1418400	1287400	1259000	1427300	1252400	1157000	935770	1228400	955730	1322600	1118900	1325800	880450	1158100	1476700	972430	1557900	2005900	526100	1242400	1264000	1366700	1425100	1283000	1048200
MEDN0070	C3H7NO2	Sarcosine	Amino acid and Its metabolomics	Amino acids	107-97-1	A	70136	35727	45647	38230	48982	62826	59190	86253	70025	70082	60887	71540	61464	84236	56276	78251	54857	44314	74602	42067	73936	63896	81003	63416	60289	46837	71272	71249	79115	79090	68441	58993	65854	58692	64715	55090	57332	69268	54308	53624	47498	67874	54629
MEDN0086	C8H6O4	Terephthalic Acid	Benzene and substituted derivatives	Phenolic acids	100-21-0	A	2415600	205490	164900	149630	156210	187790	168030	234670	382050	240950	506250	449360	409370	263990	310580	297660	767950	360990	429680	289080	312640	969310	2038900	708020	324510	385640	351320	458040	494150	418850	390360	397960	959190	1056700	2276400	702570	1616500	3669700	980870	2357200	600890	610330	549940
MEDN0089	C7H6O4	2,5-Dihydroxy Benzoic Acid	Benzene and substituted derivatives	Phenolic acids	490-79-9	A	814410	704950	818870	891480	896250	1214600	1051800	842630	465720	771100	547650	401230	775550	1280000	680700	710680	1175700	914660	1205600	976900	866850	1065400	1221500	1033300	1197300	1018200	892840	1143300	1024900	1447900	838690	976560	629710	692320	624930	670080	469270	530210	717440	558150	818590	670610	785520
MEDN0090	C8H8O3	2-Methoxybenzoic Acid	Benzene and substituted derivatives	Phenolic acids	529-75-9	A	14678	12059	34647	19471	13259	8535.8	9330.7	9243.2	60534	35239	12787	36704	33469	37698	19904	22958	65911	106630	21570	44461	36948	30738	52963	23726	214940	20140	24124	47736	16292	31544	16719	16483	10340	26890	31779	76797	15964	19122	42408	26379	47179	23549	101520
MEDN0093	C7H7NO3	3-Hydroxyanthranilic Acid	Benzene and substituted derivatives	Phenolic acids	548-93-6	B	75097	66544	130580	88012	61048	54555	54097	35766	285150	152890	89335	206530	187550	197200	140780	110380	345680	530500	132350	277010	174090	186810	256440	142460	885960	110790	144820	228210	116770	152000	80582	103460	70848	135410	191250	367340	90591	137060	225940	131480	223020	124720	434750
MEDN0113	C26H43NO5	Glycochenodeoxycholic Acid	Bile acids	Bile acids	640-79-9	A	359220	625310	1411700	1058000	9	3548400	838370	406950	688400	2173100	8662500	1834900	4760900	4798000	4277200	4465800	3321600	1252800	2645700	2280500	3484700	4126100	1917800	421620	260040	1053200	729410	255080	2013500	2002000	3412000	835930	294780	9	1165100	376210	9	839810	493030	9	9	4926200	9
MEDN0120	C6H14O6	Dulcitol	Carboxylic acids and derivatives	Sugar alcohols	608-66-2	A	1575400	1744800	2805700	945180	1338300	3490100	1945700	2090600	527150	558240	558340	444650	275330	243090	883780	454600	368770	1460000	1152200	376860	642420	372980	1013600	1289700	298210	162360	256180	241510	192350	173030	361460	313930	238690	318460	169510	312360	310220	529030	556860	268700	241230	141550	223070
MEDN0121	C18H22O4	Enterodiol	Benzene and substituted derivatives	Phenolics	80226-00-2	A	139010	203750	79058	164880	96481	65548	78943	119560	132160	169650	114560	59867	190630	70009	46944	241350	162480	302830	200140	122450	194100	139790	201440	171850	410080	310260	351190	403170	162980	446750	343130	521590	309970	694460	356230	559580	999350	152210	558460	488320	386200	557380	392970
MEDN0138	C7H11N3O2	1-Methylhistidine	Amino acid and Its metabolomics	Amino acid derivatives	332-80-9	B	207160	119060	184210	151220	356040	159000	178730	279530	117910	151530	132380	100160	147240	127800	183850	213400	137860	141190	208790	113680	162290	119030	202850	164520	181080	183340	178110	218530	259870	207390	216460	195850	169360	233260	169560	79065	141340	226320	154470	189680	164100	164390	182710
MEDN0140	C5H4N4O2	Xanthine	Nucleotide And Its metabolomics	Nucleotide and Its metabolomics	69-89-6	A	41893000	27627000	34244000	34725000	51728000	23160000	39022000	43011000	58457000	64502000	38017000	57807000	73401000	39126000	75565000	54879000	32779000	46801000	51102000	67596000	36057000	80973000	57057000	48192000	46971000	80057000	44587000	55078000	47203000	60370000	46635000	59428000	51377000	44421000	42011000	70694000	21079000	59647000	69018000	58791000	88010000	40489000	69561000
MEDN0141	C9H12N2O5	2'-Deoxyuridine	Nucleotide And Its metabolomics	Nucleotide and Its metabolomics	951-78-0	A	3075700	4858800	5284800	3938800	3044900	3909600	4435600	3962400	6823600	7126600	8696800	9022800	8739700	8883500	10191000	8505500	7565300	7330000	10370000	10123000	9828300	7556400	9194200	9336500	8331200	6833400	6978400	8336900	8710000	7972400	7167100	8534300	11253000	7188200	8419400	10055000	4722100	8467800	11089000	8168000	9257200	9589000	8030600
MEDN0161	C10H12N5O7P	Guanosine 3',5'-Cyclic Monophosphate	Nucleotide And Its metabolomics	Nucleotide and Its metabolomics	7665-99-8	A	2054700	1196900	1203300	2830700	3677700	1596700	1742400	2443600	677350	455950	392790	351830	668050	557580	740110	363410	513860	913930	580410	278260	598600	247920	883000	575340	584420	1879100	489170	519200	912210	1025000	447510	971160	441200	77441	516380	134440	153680	229510	450800	485820	651960	502140	579510
MEDN0162	C10H14N5O8P	Guanosine Monophosphate	Nucleotide And Its metabolomics	Nucleotide and Its metabolomics	85-32-5	A	771330	1520200	519450	3881500	9034400	1571300	3961200	1052000	9	76984	9	9	9	9	9	9	9	9	9	9	110360	154590	9	204670	9	134330	159740	167630	9	276600	9	200690	9	9	51412	9	9	9	9	9	9	103500	343540
MEDN0169	C4H4N2O2	Uracil	Nucleotide And Its metabolomics	Nucleotide and Its metabolomics	66-22-8	A	2188700	3335300	2288800	2817300	2115400	2819200	2885300	3203900	1512200	2481700	3292900	1951400	1562700	2224800	1716900	2352800	1518200	1319000	2122200	1262400	2067000	1481100	1812100	2340500	3586300	1841000	2706900	2117600	2462900	2411500	1671600	1957800	2755500	2435700	1861600	1314700	2590500	1572300	1755500	1804300	2070000	2359800	2082400
MEDN0170	C9H14N2O12P2	Uridine 5’-Diphosphate	Nucleotide And Its metabolomics	Nucleotide and Its metabolomics	58-98-0	A	8336	41217	11291	9	4078	10211	9	5127	43530	9	15136	68444	37807	68788	5181.5	19348	13213	28394	40577	49628	35925	69117	18486	32950	5731.4	9	19083	44184	19987	6619.7	53641	31167	7602.7	65371	49893	21791	82602	98674	55127	40099	5571	50394	21720
MEDN0198	C6H8O7	Citric Acid	Organic acid And Its derivatives	Organicacid and Its derivatives	77-92-9	A	220710	226040	97244	245650	284300	246100	253970	440410	58340	61083	72790	81895	95318	87389	84896	93074	135030	108780	202880	87980	151190	159200	142320	188850	143750	111380	171110	236650	188660	214320	161030	179760	89924	173970	124640	37203	188170	174460	132630	143320	139300	198330	135480
MEDN0201	C4H6O4	Succinic Acid	Organic acid And Its derivatives	Organicacid and Its derivatives	110-15-6	A	15406000	11023000	9485300	21185000	12125000	8760000	13936000	14060000	4071700	9940000	2643200	2659100	18367000	7626400	7358200	11034000	7172300	6512900	5052200	4921800	7702600	4416100	6282700	4444300	6997800	16221000	8364700	18556000	11771000	15037000	13736000	14156000	5377300	8030900	4613700	2910800	10970000	3700100	4337700	6086100	6329900	4135300	5641500
MEDN0202	C5H6O5	A-Ketoglutaric Acid	Organic acid And Its derivatives	Organicacid and Its derivatives	328-50-7	A	444660	332140	448260	1620400	408330	220570	673540	744550	229060	394190	135380	113650	259310	171980	180930	298320	144420	219880	195660	151500	201490	224220	225200	314230	498450	209240	624040	611260	583510	581870	265180	590770	163100	407660	246660	196260	755920	204420	177440	497900	240160	124160	183890
MEDN0203	C6H6O6	Cis-Aconitic Acid	Organic acid And Its derivatives	Organicacid and Its derivatives	585-84-2	A	28458	53848	40017	19641	68341	49657	38263	70912	63191	42686	75166	59848	39219	58077	38061	57321	52879	48919	43071	21529	56330	38149	61023	31807	81480	49216	58675	28953	56758	36576	64558	31705	44383	41203	53195	12103	69288	37352	53755	27839	33717	84444	36676
MEDN0206	C5H8O5	Citramalic Acid	Organic acid And Its derivatives	Organicacid and Its derivatives	597-44-4	B	197730	161080	227320	347330	258810	135910	386330	177760	99876	152740	41799	74231	112320	81395	76408	117190	77827	104250	145730	63268	75086	78292	114780	84391	227630	145820	146300	418550	148860	296100	157950	252500	44476	96861	75089	47686	252180	99983	60752	95663	115590	81357	154420
MEDN0210	C6H12O5	1,5-Anhydro-D-Glucitol	Carboxylic acids and derivatives	Sugar alcohols	154-58-5	A	142890	285510	119640	112400	91890	226120	220590	243040	147640	139220	186200	255990	107420	169910	71667	214350	88454	110850	253970	69605	183990	161030	111160	188800	337280	110060	195110	180580	297760	99124	220090	145950	200040	321070	150230	70444	361660	187540	136190	110110	152380	299550	176640
MEDN0211	C5H12O5	D-Arabitol	Carboxylic acids and derivatives	Sugar alcohols	488-82-4	A	326150	310610	293630	265040	325460	362490	346460	311290	262900	210230	237400	388890	187210	255230	242450	268940	269320	176800	401850	142580	291310	201060	231490	259470	252170	190100	193240	225090	206470	130830	215390	196160	259050	241160	208080	91777	328280	259740	236020	195360	259110	275980	213630
MEDN0213	C6H14O6	D-Sorbitol	Carboxylic acids and derivatives	Sugar alcohols	50-70-4	A	1304200	1380600	2178600	762900	1186500	3146700	1753900	1712500	419950	449930	414060	329030	271800	150760	628720	344120	317760	1077300	840000	269570	379600	244160	625200	1047400	200540	138860	170230	190830	142460	177490	264060	254580	172510	232690	102020	230440	206190	363150	418480	174750	166280	131190	154870
MEDN0220	C6H12O6	D-Glucose	Carboxylic acids and derivatives	Sugars	50-99-7	A	1669000	2636700	3001300	3117600	978070	1286100	1568200	2063800	2909200	1288400	1756300	2018400	2502600	1793000	1470700	1764500	1421500	2548900	2861700	2080800	1997300	3273200	2301500	2686700	2491700	1704100	3724900	2627500	2410300	2192000	2504300	2998900	2652800	3067700	2925500	3528000	2024300	3166700	2908200	3216300	2736000	2750400	3857700
MEDN0221	C6H12O6	D-Mannose	Carboxylic acids and derivatives	Sugars	3458-28-4	A	261680	159030	135300	208840	61939	98687	213280	865700	349780	275150	153550	346410	116700	621660	277460	420560	87827	87745	215870	92767	199680	226480	100270	109070	495820	136590	680500	397600	787700	214720	342290	1298000	488840	460940	569830	166890	692780	185990	510610	1377800	68787	246510	98765
MEDN0224	C12H22O11	D-Trehalose	Carboxylic acids and derivatives	Sugars	99-20-7	A	258280	818220	1023900	707320	153060	444740	251780	409420	289580	171590	184530	307770	212200	265550	193950	244590	199150	310360	423100	176720	277650	464660	205070	323320	383210	123890	357000	231650	380410	181990	299870	382850	481740	736440	338080	264210	338070	408760	356800	426430	243770	482310	305530
MEDN0227	C6H13O9P	D-Glucose 6-Phosphate	Carboxylic acids and derivatives	Phosphate sugars	56-73-5	A	25997000	4555200	3569100	7462500	16131000	2860100	7472000	32308000	1446700	1873800	523710	667700	618910	912470	435370	1813400	723130	2266500	1384500	1154400	472830	2175600	1832100	5919500	11443000	3662000	5949200	5801700	4880600	3378400	3335700	8011800	3017700	6852800	3587900	6227200	21036000	1635300	1533600	4418400	1142400	3309200	4182000
MEDN0229	C12H22O11	Lactose	Carboxylic acids and derivatives	Sugars	63-42-3	B	258280	818220	1023900	707320	153060	444740	251780	409420	289580	171590	184530	307770	212200	265550	193950	244590	199150	310360	423100	176720	277650	464660	205070	323320	383210	123890	357000	231650	380410	181990	299870	382850	481740	736440	338080	264210	338070	408760	356800	426430	243770	482310	305530
MEDN0230	C12H22O11	Lactulose	Carboxylic acids and derivatives	Sugars	4618-18-2	A	258280	818220	1023900	707320	153060	444740	251780	409420	289580	171590	184530	307770	212200	265550	193950	244590	199150	310360	423100	176720	277650	464660	205070	323320	383210	123890	357000	231650	380410	181990	299870	382850	481740	736440	338080	264210	338070	408760	356800	426430	243770	482310	305530
MEDN0233	C12H22O11	Maltose	Carboxylic acids and derivatives	Sugars	69-79-4	A	258280	818220	1023900	707320	153060	444740	251780	409420	289580	171590	184530	307770	212200	265550	193950	244590	199150	310360	423100	176720	277650	464660	205070	323320	383210	123890	357000	231650	380410	181990	299870	382850	481740	736440	338080	264210	338070	408760	356800	426430	243770	482310	305530
MEDN0237	C6H10O7	D-Glucoronic Acid	Carboxylic acids and derivatives	Sugar acids	6556-12-3	A	5972800	7006100	5055600	5141800	3817200	3768100	4840900	11125000	3182100	2603900	1930900	2417600	2807700	2190800	1664900	3490500	2726400	3547300	8468200	3213600	10912000	12667000	4835600	9219900	11243000	3809700	7837100	9841900	6273800	8737900	9101900	9095800	3698400	11469000	6010200	2136100	5240400	12501000	7348300	7032800	5897900	6088000	11714000
MEDN0240	C6H10O6	L-Gulonolactone	Carboxylic acids and derivatives	Sugar acids	1128-23-0	A	362130	521770	526800	636350	336190	392610	487440	406970	96824	83529	70404	62293	91573	38757	52272	100800	80474	9	153660	9	93070	105020	55989	104540	135170	62989	83905	137580	122240	80491	76412	95115	69035	150530	84042	110260	981890	161450	61687	98258	75604	83925	76460
MEDN0241	C27H44O	Vitamin D3	CoEnzyme and vitamins	CoEnzyme and vitamins	67-97-0	B	9	33173	30310	24392	24128	16086	11880	27020	104130	23335	68472	90579	35956	25031	56563	27394	34200	56115	42776	42434	39627	36631	35472	43605	61686	33682	62211	41757	57189	38212	54405	41528	59906	75952	80751	95570	54205	87519	56363	66173	32453	49347	55219
MEDN0245	C9H17NO5	Pantothenate	CoEnzyme and vitamins	CoEnzyme and vitamins	79-83-4	B	16406000	9014200	12659000	9913700	9456900	7851000	12774000	10284000	14375000	14409000	11779000	10194000	19194000	12487000	13790000	16531000	14029000	11355000	10923000	17539000	10355000	11221000	10613000	13302000	12522000	15790000	13832000	17426000	10917000	16965000	13273000	18867000	12381000	9347400	9427800	18139000	6990900	12087000	15836000	13023000	18005000	10646000	15599000
MEDN0263	C10H9NO3	5-Hydroxyindole-3-Acetic Acid	Heterocyclic compounds	Indole and Its derivatives	54-16-0	B	1367100	1295800	1090800	1253100	1531400	1001400	1379300	959480	389710	779080	523740	1038000	644540	663190	523650	919780	1225400	1059800	1549600	1145300	1241000	2174000	1013300	2009800	2328600	1480400	1628600	2674300	1583600	2331800	2266400	2362400	1811700	1617200	2591500	2123100	2248000	1519000	1346100	2138000	3072600	2833600	3757300
MEDN0283	C4H8O3	2-Hydroxybutanoic Acid	Organic acid And Its derivatives	Organicacid and Its derivatives	600-15-7	A	315090	262860	319240	158560	175000	312350	183750	184990	244380	283950	100470	201310	269300	541920	323760	299970	317380	370740	515950	354610	415910	433430	505370	437120	338480	255580	203450	325330	356310	437670	405160	255460	261190	333280	289350	285000	229800	523840	457120	399700	340250	417740	246160
MEDN0284	C6H12O3	2-Hydroxyisocaproic Acid	Organic acid And Its derivatives	Organicacid and Its derivatives	498-36-2	A	32826	89767	296250	115620	201810	56604	74301	99892	140750	1815300	49666	254540	162470	109330	117120	143320	45935	60388	64145	70671	38819	95864	78345	52712	134090	40321	79627	110700	108210	62352	55627	128520	91175	268250	38384	211910	232500	72131	69824	216320	74138	61191	217500
MEDN0285	C5H8O4	2-Methylsuccinic Acid	Organic acid And Its derivatives	Organicacid and Its derivatives	498-21-5	A	609900	579770	332190	542950	484650	298730	654120	317120	263620	151410	101310	150090	363000	123340	148630	153480	431620	420320	315880	489220	360850	680240	377130	321490	361200	276610	408020	517540	182470	384350	371810	324770	95755	366810	367840	233010	566510	592850	304970	333260	560510	545600	845080
MEDN0287	C11H12O5	3,5-Dimethoxy-4-Hydroxycinnamic Acid	Organic acid And Its derivatives	Organicacid and Its derivatives	530-59-6	B	60012	74588	49548	64068	60042	40201	64260	75191	114710	75813	42336	127770	54343	17519	53505	48831	44683	85212	59558	59616	49726	62920	42822	67031	138600	58491	94352	62493	68990	48636	55026	63502	69870	90245	93502	76488	45071	158120	102890	89274	61144	40480	46660
MEDN0290	C5H10O3	3-Hydroxy-3-Methyl Butyric Acid	Organic acid And Its derivatives	Organicacid and Its derivatives	625-08-1	B	110870	51451	112090	124880	49994	89025	120640	31056	82833	68171	171800	89161	151500	306600	95011	169340	100680	79501	96963	103850	134780	110330	79133	187780	218790	102920	110140	166620	122270	166380	278440	88097	917980	191400	132210	158980	142950	93376	124460	85396	281030	111420	78499
MEDN0292	C4H8O3	3-Hydroxybutyrate	Organic acid And Its derivatives	Organicacid and Its derivatives	300-85-6	A	765530	236610	1210900	478510	402580	450970	422610	580380	2024500	622300	795900	1504600	1528000	1012800	825530	615020	776320	1115500	796350	2906100	619220	4528100	630780	976850	1253600	544480	975310	787430	498020	1328900	749250	763220	541670	1316200	2195400	4005200	920500	1458900	2490200	2000500	5955000	1084200	1841000
MEDN0293	C3H6O3	3-Hydroxypropanoic Acid	Organic acid And Its derivatives	Organicacid and Its derivatives	503-66-2	A	37951	139010	25348	163500	74282	88760	192710	116690	99278	48238	61842	68219	137730	90963	90676	111150	11788	10267	35747	15810	11070	11463	24484	33722	23118	10152	21750	23653	26251	18811	17853	18857	30016	128650	21722	17581	53593	24968	57101	36719	35455	32171	65636
MEDN0301	C9H8O4	Caffeic Acid	Organic acid And Its derivatives	Organicacid and Its derivatives	331-39-5	B	245670	166400	443530	235310	513680	475640	511980	103360	56817	254880	179860	94420	202540	677500	268870	441020	1040600	789370	643570	1006300	892590	964650	882450	1053600	365020	725590	472850	922750	880690	1265900	641090	755450	199460	266000	282820	207650	233400	305900	407660	466600	1131200	1539800	1321900
MEDN0304	C9H8O2	Cinnamic Acid	Organic acid And Its derivatives	Organicacid and Its derivatives	140-10-3	A	4107	2386.4	3530.4	2575.8	2901.3	1635	1855.1	4499.9	8604.9	4914.8	2128.9	4659.5	6715.3	11572	2580.7	10710	5695.8	7472.4	8361.4	8711.1	10620	7125.3	7490.8	5368.2	23328	9313.7	19241	12610	10299	12741	11623	14126	8675.3	14040	9742.1	16764	22695	9240.3	22013	13223	19033	11201	7297.3
MEDN0314	C5H8O4	Glutaric Acid	Organic acid And Its derivatives	Organicacid and Its derivatives	110-94-1	A	609900	579770	332190	542950	484650	298730	654120	317120	263620	151410	101310	150090	363000	123340	148630	153480	431620	420320	315880	489220	360850	680240	377130	321490	361200	276610	408020	517540	182470	384350	371810	324770	95755	366810	367840	233010	566510	592850	304970	333260	560510	545600	845080
MEDN0316	C3H9N3O3S	Guanidinoethyl Sulfonate	Organic acid And Its derivatives	Sulfonic acids	543-18-0	B	136380	141680	184240	236650	186600	219740	202790	259100	186110	250430	203810	215250	269850	247370	276640	245640	285820	261640	231150	216830	175160	179610	224100	210210	243850	207050	193810	198800	196420	193520	174810	180510	193990	154160	171320	171900	138210	151280	159040	196230	169120	158610	162700
MEDN0317	C9H9NO3	Hippuric Acid	Organic acid And Its derivatives	Organicacid and Its derivatives	495-69-2	A	73532	98725	74661	91312	48377	50610	48572	74894	142150	125600	139480	214240	182250	118690	164900	146600	129490	275330	414020	118280	233830	134590	122880	110000	133260	69692	129460	132440	112490	91019	137170	112980	103820	157040	175990	179780	181120	136090	222540	230690	129540	115680	246580
MEDN0323	C10H7NO3	Kynurenic Acid	Amino acid and Its metabolomics	Amino acid derivatives	492-27-3	A	25793000	4113100	2581900	11036000	8091500	983720	533660	752120	1382200	4124400	3340400	6620700	15856000	6806400	19328000	8538800	1593700	1515600	2528000	1449000	784340	1606400	1254300	1380200	789430	781510	340930	1239500	961460	782280	1156900	450050	542450	339510	689850	759610	516770	549240	758330	617300	546960	840960	3568500
MEDN0327	C5H6N2O4	L-Dihydroorotic Acid	Organic acid And Its derivatives	Organicacid and Its derivatives	5988-19-2	B	100630	145390	123450	9	9	120340	75162	55064	265950	78234	192270	301290	203850	225770	111040	124050	143710	172210	238450	281310	217310	292380	116020	156610	73912	29844	122050	138550	108710	77336	215150	115840	75711	242860	230140	231340	245470	384830	296100	211610	69477	213210	99347
MEDN0333	C3H4O4	Malonicacid	Organic acid And Its derivatives	Organicacid and Its derivatives	141-82-2	A	770030	297810	1228900	480780	315000	415030	443320	584710	1979800	602130	830230	1473400	1569700	1077100	864700	626980	858390	1052400	811000	2933100	731680	4538800	637100	1065100	1313600	510800	1009000	859420	513800	1350600	773550	726490	544120	1264500	2294200	4141400	993150	1427400	2645600	2082000	6301500	1100800	1721900
MEDN0334	C8H8O3	Mandelic Acid	Organic acid And Its derivatives	Organicacid and Its derivatives	90-64-2	A	783010	649550	1566900	919950	665290	624250	600600	404320	3058500	1734900	816910	2064400	1804000	1914700	1204100	1204200	3958900	5978300	1239700	2671200	1938900	1651900	2829600	1262600	11020000	1248000	1487100	2542900	1022400	1722100	867950	921050	736310	1602000	1824300	3875600	921240	1069600	2522100	1377200	2277900	1218200	5192000
MEDN0335	C4H6O4	Methylmalonic Acid	Organic acid And Its derivatives	Organicacid and Its derivatives	516-05-2	A	15406000	11023000	9485300	21185000	12125000	8760000	13936000	14060000	4071700	9940000	2643200	2659100	18367000	7626400	7358200	11034000	7172300	6512900	5052200	4921800	7702600	4416100	6282700	4444300	6997800	16221000	8364700	18556000	11771000	15037000	13736000	14156000	5377300	8030900	4613700	2910800	10970000	3700100	4337700	6086100	6329900	4135300	5641500
MEDN0338	C9H10O3	Phenyllactate(Pla)	Organic acid And Its derivatives	Organicacid and Its derivatives	828-01-3	A	75441	191710	85703	120640	253720	48665	149430	96390	103620	160000	56513	254650	73224	78980	82815	106130	72010	111410	99130	132130	88960	141210	178530	175180	184930	71471	126200	123850	161790	84443	95250	178070	132980	268070	71344	172460	621400	139170	133040	185080	128480	70328	623000
MEDN0340	C5H5NO2	Pyrrole-2-Carboxylic Acid	Organic acid And Its derivatives	Organicacid and Its derivatives	634-97-9	A	71633	58552	77099	58626	59192	53774	64262	61603	130780	76256	60158	176130	130840	81985	129450	61187	164340	160830	129320	226780	168300	174340	126980	164280	100420	128810	246100	146870	170240	158120	111680	112670	89906	92376	171930	93321	40919	164100	161730	123940	118680	91627	103610
MEDN0362	C23H46NO7P	Lysope 18:1	GP	LPE	-	A	3448000	2221200	1241000	2236400	2933600	1746500	2713200	2367200	1044200	1073700	1122200	1204500	942710	1268800	719550	1715000	736640	923730	1335200	1333800	1171300	1985600	987570	1594500	1545900	1336800	2036800	2014900	2376000	1890300	1320300	2387300	848550	1400900	876740	1511200	2158400	956300	1355800	1845200	1022200	1270500	1834100
MEDN0364	C23H48NO7P	Lysope 18:0	GP	LPE	-	A	153730	117500	134430	153690	59263	119770	185690	207470	645320	493250	519820	543800	469080	788270	366580	466260	238040	398030	347160	372720	262550	79219	425320	258730	365240	398720	547340	535510	530750	433030	317340	430300	572690	644390	862630	988440	923060	254530	266210	1191100	234270	266820	183320
MEDN0366	C21H44NO7P	Lysope 16:0	GP	LPE	-	A	1663100	1227700	1279700	1922300	1940600	1063000	1356300	1907500	2014500	3862300	2025700	3592800	3691900	2822800	2616000	2938900	933660	2023100	1230400	1828700	1618800	1171400	2756400	1274300	2468900	5666500	2568100	5356600	4774200	2815800	2364200	3527100	2555000	1109600	2891600	3434500	2187800	1302400	2052100	2340900	2814300	1475900	1250800
MEDN0368	C19H40NO7P	Lysope 14:0	GP	LPE	-	A	443210	402030	347290	770140	717100	359240	437220	445940	656690	1147400	415860	732770	620360	935150	613050	839160	523090	756260	735590	750350	959460	755800	1006400	947700	691180	1384500	955790	1015000	829570	1235800	862150	909170	740840	404550	495800	1464400	511350	553550	794750	521870	640830	403020	599960
MEDN0374	C18H32O4	9-HpODE	Oxidized lipids	Oxidized lipids	29774-12-7	B	205300	313570	205280	161000	144730	127830	163950	185280	298240	194820	262870	357850	263840	216580	322620	187350	129080	164490	133310	163200	176530	243050	162300	244340	99793	46770	79389	93732	70091	74418	103850	58531	71387	105720	180540	52832	78494	258810	72337	177250	87214	135590	174400
MEDN0375	C18H30O3	13-HOTrE [13S-hydroxy-9Z,11E,15Z-octadecatrienoic acid]	Oxidized lipids	Oxidized lipids	87984-82-5	B	137020	147270	154850	103230	168290	107130	118010	96026	98057	148830	167910	140880	139970	358710	151720	212080	130420	126970	86730	125560	136480	157450	172160	155570	131920	104720	66253	103500	75642	141320	108030	122330	101500	115280	151770	95572	97782	225650	112740	168380	212270	181390	179890
MEDN0376	C18H34O4	9,10-DiHOME [(±)9,10-dihydroxy-12Z-octadecenoic acid]	Oxidized lipids	Oxidized lipids	-	A	488010	657980	546370	296920	526820	288770	367150	243230	1224000	434730	567940	1390300	803580	568140	698150	297600	415380	539710	312810	403650	355380	529590	464760	900520	286750	297630	314150	246260	286660	174290	217020	205910	251700	261490	663590	342040	157400	949100	337280	1054600	326560	387640	337210
MEDN0378	C18H30O2	γ-Linolenic Acid(C18:3N6)	FA	FFA	506-26-3	A	15055	17728	13688	31341	7314.8	8882.5	5921.5	8164	24025	23072	18831	18854	28436	31182	19849	28945	21246	19391	20886	18915	15106	32687	22733	19458	14912	10268	6537	17284	16020	20459	18570	20203	10123	15007	19380	11895	4556.7	25472	11866	23408	25115	13988	22679
MEDN0380	C16H30O2	Palmitoleic Acid(C16:1)	FA	FFA	373-49-9	A	457760	406030	273340	707500	544160	234990	560050	784120	893350	855540	401970	1071700	999410	505450	1467800	569790	460450	784120	713040	960260	478990	712140	1515700	616540	496290	502610	519620	638360	638560	440660	599020	1027400	941930	1833700	850950	1081400	1119300	674110	596610	1334600	744070	550070	965800
MEDN0383	C18H32O2	Linoleic Acid(C18:2N6C)	FA	FFA	60-33-3	A	1523000	2264800	1657800	2261900	1029700	1054900	1026300	1692700	3753900	2346000	1193100	2600300	2528100	1700800	1692500	1601700	1152200	3244100	3057800	2490100	1771800	2396500	1686800	1731900	1893500	2004500	1750600	2007100	2251400	1889000	2300700	2439600	2250100	2582800	3530000	2241200	1455200	3257300	2087700	3627300	2625700	2075700	1695700
MEDN0385	C12H24O2	Dodecanoic Acid(C12:0)	FA	FFA	143-07-7	A	122270	716630	388660	2321300	4110700	204050	1829000	5893500	4567700	2256900	367200	2533000	532090	175670	5051900	689120	207980	976490	1156800	2925700	75845	55058	7677900	305590	329830	60931	453550	67358	96640	52446	256640	1018800	1331100	5868200	201240	136840	2556200	121200	49347	1446800	831320	40747	357540
MEDN0394	C20H36O2	Cis-11,14-Eicosadienoic Acid(C20:2)	FA	FFA	2091-39-6	A	4957.3	4511.9	4102.2	3008.1	3403.9	3103.3	4448.3	3542.4	4962.2	4114.9	1681.8	3777.2	4270.6	2911	2434.9	3550.6	3507.1	6497	3898.7	4906.2	3225.4	5360.5	3819.6	6105.9	5499.5	4412.6	3490.1	6478.1	4478.3	3618.5	5138.6	6003.3	6722.5	10638	2733.1	3641	4067.1	7793.3	6391.2	4793.9	5822.2	3012.4	5241
MEDN0395	C20H34O2	Cis-11,14,17-Eicosatrienoic Acid(C20:3)	FA	FFA	-	A	114410	122860	138290	101680	97068	74509	86236	98062	156570	139170	179860	166060	176680	181570	159000	155220	180720	189610	178970	189670	179880	202780	197610	191540	177740	177710	164800	157280	169830	174210	183700	171310	169420	183450	199590	200930	196830	188480	208880	216660	194810	195400	217420
MEDN0396	C10H20O2	Capric Acid(C10:0)	FA	FFA	334-48-5	A	10977	15539	11588	7073	11909	9473.8	10639	6908.9	13855	10073	9022.7	11593	16589	22761	11240	9342.5	21831	23341	23366	28596	19149	28029	13833	24991	12648	14664	6581.7	16224	11426	22015	16349	13532	14927	17665	16333	6664.6	14798	21974	16134	9311.5	15758	18134	11829
MEDN0398	C20H32O2	AA [5Z,8Z,11Z,14Z-eicosatetraenoic acid]	Oxidized lipids	Oxidized lipids	506-32-1	A	269170	153350	138470	150680	134150	123670	167590	163910	197820	430090	241090	239230	296250	286640	224540	327750	181350	260020	202290	215700	235160	200750	322410	289820	394960	359650	330830	441770	458520	307930	273230	560370	266910	248890	554860	689090	228450	255300	228130	914480	159120	248220	227190
MEDN0399	C20H40O2	Arachidic Acid(C20:0)	FA	FFA	506-30-9	A	39866000	26071000	21420000	22760000	19653000	21250000	21767000	18486000	4861300	33856000	18256000	22911000	24513000	28353000	21770000	29583000	6866300	10672000	12203000	6117100	9268800	5456800	4486500	18854000	18413000	15600000	19631000	7462900	20745000	8260300	17672000	8469600	35856000	39758000	18022000	44504000	34397000	32339000	31975000	30031000	18797000	19731000	7830200
MEDN0400	C18H30O2	Α-Linolenic Acid(C18:3N3)	FA	FFA	463-40-1	A	15055	17728	13688	31341	7314.8	8882.5	5921.5	8164	24025	23072	18831	18854	28436	31182	19849	28945	21246	19391	20886	18915	15106	32687	22733	19458	14912	10268	6537	17284	16020	20459	18570	20203	10123	15007	19380	11895	4556.7	25472	11866	23408	25115	13988	22679
MEDN0406	C9H10O3	3-(3-Hydroxyphenyl)Propionate Acid	Organic acid And Its derivatives	Organicacid and Its derivatives	621-54-5	A	5062700	13821000	1743500	3107700	2573200	1034000	2806500	3706300	3316400	5098400	1589700	3556700	3316800	3269500	1792700	4263700	5696600	6318100	1861900	5308000	3682700	5760400	12928000	13823000	10339000	3366700	3423000	5174600	11694000	4891500	4091800	5555100	2609400	2801200	3662600	2286600	1352400	3324300	6410000	6768200	4987900	1987500	26345000
MEDN0407	C7H7NO3	3-Aminosalicylic Acid	Organic acid And Its derivatives	Organicacid and Its derivatives	570-23-0	A	1056600	1028800	956860	783720	964610	1042100	1049100	1249900	1172400	1299400	832570	1353000	1479500	1018400	1478200	1049100	922380	1072200	1338900	1514600	810300	1579700	1254900	1192300	1010900	1352900	885930	1263900	955030	1029900	1061500	1218900	1215400	995040	1070700	1565400	635880	1554400	1430900	1444300	1634800	1107000	1522700
MEDN0413	C5H8O4	Ethylmalonate	Organic acid And Its derivatives	Organicacid and Its derivatives	601-75-2	A	609900	579770	332190	542950	484650	298730	654120	317120	263620	151410	101310	150090	363000	123340	148630	153480	431620	420320	315880	489220	360850	680240	377130	321490	361200	276610	408020	517540	182470	384350	371810	324770	95755	366810	367840	233010	566510	592850	304970	333260	560510	545600	845080
MEDN0415	C8H7NO3	2-(Formylamino)Benzoic Acid	Benzene and substituted derivatives	Phenolic acids	3342-77-6	A	256720	180990	247740	184930	214930	133110	213670	180740	354530	606780	417320	357770	293810	537030	362000	758880	370400	301320	429670	418950	443970	490960	456590	439220	321540	452770	365590	413700	419240	510580	396460	448500	280540	514750	455290	447960	311720	472300	427060	419140	469460	347360	495310
MEDN0416	C5H10N2O3	Ureidoisobutyric Acid	Organic acid And Its derivatives	Organicacid and Its derivatives	2905-86-4	A	42098	9	68041	27876	42167	57392	43166	32529	83577	145870	97879	91612	179400	197830	177160	99945	76822	72516	113170	56167	104290	82631	92253	97080	89084	152450	89368	101360	131760	153920	117420	109610	103340	54521	151850	112400	26141	100070	99405	78591	159380	159470	49732
MEDN0418	C14H17NO8	Acetaminophen Glucuronide	Alcohol and amines	Amines	16110-10-4	B	151530	210880	207670	259330	189720	196720	247920	211260	448290	422370	370100	445790	414620	409710	543670	392370	346700	490050	467980	440340	503450	381040	580300	525960	323530	411130	310400	355620	376720	393150	479510	501890	410370	280820	482280	375120	162720	364910	409550	431990	381340	453000	339020
MEDN0419	C9H13N2O9P	Uridine 5-Monophosphate	Nucleotide And Its metabolomics	Nucleotide and Its metabolomics	58-97-9	A	5698900	7958100	2873300	29497000	53580000	6821900	16305000	6137400	435390	406540	55774	79447	119630	36877	108770	55680	340860	655570	711870	262530	628050	1320700	461740	1562000	71077	1121000	1380800	1025500	667510	1766000	386580	1003300	26139	70535	359430	163180	49184	197290	84851	255450	163190	705710	2861700
MEDN0432	C6H12O3	5-Hydroxyhexanoic Acid	Organic acid And Its derivatives	Organicacid and Its derivatives	185956-02-9	A	2214400	2297100	4443500	3403400	2752400	1842200	3393000	1806700	4749100	2674400	3130300	4402000	5698500	5775100	4273800	3990700	10239000	6680600	8454700	9413100	10720000	12637000	7528800	7440000	3738000	5882500	4687400	6397300	4443200	10152000	6196000	4097400	3308100	3140900	8911900	3496700	1201300	5726100	4210600	4466300	6153300	7018600	7258500
MEDN0433	C10H13N5O5	8-Hydroxy-2-Deoxyguanosine	Nucleotide And Its metabolomics	Nucleotide and Its metabolomics	88847-89-6	A	72696	60459	52687	63261	31381	42920	33752	47322	120520	90225	90259	195020	176880	120850	213110	173190	85851	190650	239220	138610	216400	176650	318970	301170	132420	212110	141380	126200	185280	123430	248320	306880	155480	130510	278100	246310	71388	218390	232810	226480	207820	301630	195910
MEDN0434	C9H12N2O6	Β-Pseudouridine	Nucleotide And Its metabolomics	Nucleotide and Its metabolomics	1445-07-4	A	2204400	1578500	2086600	2126100	1670700	1495600	1936500	1370800	5532800	3464400	2082600	2917600	2493000	1436300	2500100	2434200	2817700	3062100	4147100	3664000	4108400	5286200	3579300	3691500	2587100	3707200	3445500	3321000	2923100	3026500	2798100	3917500	2456200	2245900	4442600	7210000	970130	3872100	2493100	4297300	3284300	3775400	5110700
MEDN0439	C6H11NO4	N-Acetylthreonine	Amino acid and Its metabolomics	Amino acid derivatives	17093-74-2	B	91796	76620	21102	302310	9	49798	51564	2187900	376960	454590	77635	145960	73687	59216	137050	1879700	9	9	334890	9	331440	27204	55712	60228	182880	18784	184900	61626	131520	100900	73175	115390	31942	198310	9	9	67686	9	71685	9	9	9	9
MEDN0444	C10H12N4O5	Hypoxanthine-9-β-D-Arabinofuranoside	Nucleotide And Its metabolomics	Nucleotide and Its metabolomics	7013-16-3	B	40360000	88985000	91225000	93648000	93664000	49466000	98977000	34919000	143410000	117970000	70661000	97677000	57961000	28682000	26639000	77972000	81078000	117290000	116110000	83505000	106790000	100190000	106260000	102370000	70675000	80492000	72727000	45696000	83781000	84476000	17274000	103380000	82833000	12743000	129550000	86184000	13173000	56315000	50241000	90155000	108300000	121820000	154800000
MEDN0449	C20H28O3	4-Hydroxyretinoic Acid	CoEnzyme and vitamins	CoEnzyme and vitamins	66592-72-1	B	76280	79780	94963	106740	223340	149320	107280	63567	13663	69813	19515	15451	50720	116460	28521	130660	20682	30648	46582	18196	23943	15425	22002	44436	58841	31285	41669	30770	65480	46885	74109	16458	51110	145390	19832	47488	155620	55067	28011	53379	51295	39324	43544
MEDN0456	C9H13N3O4	Deoxycytidine	Nucleotide And Its metabolomics	Nucleotide and Its metabolomics	951-77-9	B	8926	13474	6013.2	9	9815	48602	9984	13208	10481	26893	21405	28947	17616	17372	12092	39714	10991	15966	22138	14952	40599	14841	42735	45943	21491	7954.7	11764	20331	20636	11409	31637	11310	26962	13165	22992	13336	4145.2	12575	29887	28059	21244	28590	20646
MEDN0463	C6H11Na2O9P	D-Fructose 6-Phosphate-Disodium Salt	Carboxylic acids and derivatives	Phosphate sugars	26177-86-6	B	37269000	6165300	4546700	7756300	14293000	3978700	10055000	46470000	2782300	4093500	1025600	1337200	1241000	1631800	858470	3802500	1356700	4367000	3282900	2443000	935460	4576900	3347700	11823000	20690000	6388500	11910000	11989000	9520200	7184000	5776500	15671000	6169000	12195000	7591200	16296000	36153000	3124700	3440000	9089700	2037200	6202200	7340400
MEDN0478	C3H5NO4	Aminomalonic Acid	Organic acid And Its derivatives	Organicacid and Its derivatives	1068-84-4	B	534610	352440	326860	725110	440320	312380	531190	508740	141490	361070	92981	87125	661090	271820	238510	357730	233540	215200	186250	196480	198710	166170	228690	163070	239240	614630	307960	582760	441540	546800	466940	517050	176090	288120	187490	104440	390750	119000	189260	215120	199670	138060	212260
MEDN0481	C7H6O4	2,4-Dihydroxy Benzoic Acid	Benzene and substituted derivatives	Phenolic acids	89-86-1	B	814410	704950	818870	891480	896250	1214600	1051800	842630	465720	771100	547650	401230	775550	1280000	680700	710680	1175700	914660	1205600	976900	866850	1065400	1221500	1033300	1197300	1018200	892840	1143300	1024900	1447900	838690	976560	629710	692320	624930	670080	469270	530210	717440	558150	818590	670610	785520
MEDN0482	C5H10O2	Valeric Acid	Organic acid And Its derivatives	Organicacid and Its derivatives	109-52-4	A	6562.1	5514.9	7098.6	3524.9	4963.2	2686	4997.4	4151	8687.7	6966	5097.9	4290.2	8123.6	3348.9	6324.1	4054.4	7246.4	6236.7	4592.6	8783	6758.6	7659.2	6147.4	5467.8	5118.9	5762.2	5842.8	4487.6	3485.4	4728.3	4943	5905	4445.3	4441.2	7783.3	11585	2385	9661	7167.7	5677.8	7517.8	4973.1	5753.3
MEDN0487	C6H11NO3	Allysine	Amino acid and Its metabolomics	Amino acids	1962-83-0	B	112790	49682	79769	62439	92697	84153	100320	78466	206080	156070	63596	103950	202810	202880	97812	195390	34025	105080	121330	63256	152350	93413	131300	92889	114400	106400	81586	143290	123100	168060	73969	126490	89975	103300	149620	188430	63051	135780	95539	121380	101410	78779	68029
MEDN0490	C4H4O4	Fumaric Acid	Organic acid And Its derivatives	Organicacid and Its derivatives	110-17-8	B	65382	116400	67053	83955	53618	71397	51708	78142	59260	67945	44338	175930	70060	75819	57726	56075	81641	83199	76679	68170	65103	128710	76322	72805	104320	65817	165410	98385	69354	59098	74909	61672	83173	154710	123240	290730	163030	133900	144200	138860	111260	110990	186820
MEDN0491	C18H30O3	9-HOTrE [9S-hydroxy-10E,12Z,15Z-octadecatrienoic acid]	Oxidized lipids	Oxidized lipids	89886-42-0	A	104680	98453	89107	70561	108690	79637	82640	65040	74313	102740	108850	51459	79554	228490	70193	150870	82308	75889	58570	83465	67511	98680	103820	77848	68964	53497	33453	61694	38495	88700	52195	74623	61494	59425	73033	44213	53408	186560	67708	68919	107760	104370	105340
MEDN0493	C10H10O3	4-Methoxycinnamic Acid	Organic acid And Its derivatives	Organicacid and Its derivatives	830-09-1	A	494450	1020300	1033000	8449000	5992200	829630	1019800	8716000	1714200	1860900	880070	2636600	436450	759030	516270	276590	1357600	2969300	2429200	1323700	1490100	3303200	2036200	3594100	5674300	16360000	12170000	2809700	5504900	2705100	1543300	16220000	1025700	1233900	1813800	1936500	1351800	6646600	4074800	3851400	830970	1045800	2518900
MEDN0494	C20H32O4	8,15-Dihete	FA	FFA	80234-65-7	B	44297	43510	24931	62021	45477	18135	61806	52941	90474	94421	50715	116560	109290	55012	156700	63821	52874	96613	83655	94171	56609	79280	194610	59872	51066	55996	37652	63529	77148	42990	70598	100830	103710	176400	96955	123890	119740	70790	56933	123240	63128	56577	117140
MEDN0496	C7H13NO3S	N-Acetylmethionine	Amino acid and Its metabolomics	Amino acid derivatives	65-82-7	A	54255	35387	98259	47304	46591	34470	58929	31471	193090	117030	73261	80006	136810	81141	112510	92639	128700	95720	160270	160740	117110	170350	131520	116430	73527	95176	97606	129180	70645	125560	73834	133820	79640	77126	152820	409600	31976	120550	107860	125120	114010	80882	99354
MEDN0506	C8H16NO9P	N-Acetylglucosamine 1-Phosphate	Carboxylic acids and derivatives	Phosphate sugars	6866-69-9	A	18614000	10811000	3419500	13950000	39460000	8432700	25992000	66024000	715670	1032200	466890	457880	518810	586810	392090	1013400	330940	1203000	1030800	1014100	581510	1108300	1486400	5033900	2105700	1949800	7665600	6159500	4997900	2909000	2382900	12641000	509380	2687600	1274100	562730	4272000	1170300	750090	5182600	1233400	5727000	10424000
MEDN0523	C11H11NO3	Indole-3-lactic acid	Heterocyclic compounds	Indole and Its derivatives	1821-52-9	A	29301	65847	46558	58266	57797	61606	70028	60301	49158	40302	30938	95412	40149	37822	35743	45563	15395	42039	33014	17767	55534	25667	17604	41328	16438	18766	21142	34789	18988	21763	13568	19182	4939.2	28941	9	17532	111150	19021	13464	8540.8	9	9754.6	108760
MEDN0530	C7H12O4	Pimelic acid	Organic acid And Its derivatives	Organicacid and Its derivatives	111-16-0	A	16927000	26446000	15910000	19912000	21117000	19225000	23533000	20538000	25928000	20442000	15491000	27130000	20171000	19465000	19047000	25601000	30222000	32027000	55130000	40998000	46277000	48981000	32938000	55533000	27116000	32252000	33458000	40149000	35585000	31544000	31183000	45440000	34974000	49452000	33295000	43511000	53488000	47247000	39158000	48254000	35070000	40225000	43853000
MEDN0531	C6H10O8	D-Glucarate	Carboxylic acids and derivatives	Sugar acids	87-73-0	A	328960	296620	204300	186350	170210	277090	233780	258290	272830	237070	241890	238650	215260	208760	214750	245670	171710	187030	369140	140480	283720	267060	257820	329860	370550	227080	248890	260720	231620	259280	323390	298530	259240	341900	283050	122580	287960	511740	337480	241410	308840	297880	344450
MEDN0533	C10H12N4O6	Xanthosine	Nucleotide And Its metabolomics	Nucleotide and Its metabolomics	146-80-5	A	7004200	11127000	9122000	13646000	13433000	5294600	13332000	4790300	9663900	9880600	4709000	5408000	4154400	2054200	2500800	5929400	8002900	7180000	10507000	9139100	10050000	12268000	7597400	9969800	7769700	10635000	6747900	4975800	6672900	9115100	1968900	11307000	5786600	1873400	8332700	8185800	1519000	3791900	5121700	5710700	9929900	10680000	23442000
MEDN0535	C10H14N4O11P2	Inosine diphosphate(IDP)	Nucleotide And Its metabolomics	Nucleotide and Its metabolomics	86-04-4	B	9	29948	11587	9	9	9	27433	31901	15164	56446	47999	15549	31608	12646	51952	65896	20238	53418	44464	6583.9	39424	66028	76846	77871	20900	11925	22557	27555	17417	24806	23051	22369	6682	18007	12785	16654	15886	38156	24506	29158	13879	10426	30795
MEDN0539	C23H39NO19	3'-Sialyllactose	Carboxylic acids and derivatives	Sugars	35890-38-1	A	26242	92640	57815	30716	12528	33651	17826	28182	12396	9868.3	11414	24711	16397	11522	8937.5	24686	12806	19032	41085	10373	27358	33572	13909	34997	17886	6945.6	24701	17134	18576	16245	24575	17499	25024	52791	24099	20228	18581	41966	18429	13806	13854	38019	20942
MEDN0541	C8H10O4	DL-3,4-Dihydroxyphenyl glycol	Benzene and substituted derivatives	Benzene and substituted derivatives	28822-73-3	A	723230	716550	922990	720450	775130	568590	894520	509100	1499700	1480700	1040800	1551900	1334200	1452800	1089900	1102600	1338100	1543600	1744200	2219400	1757000	2614000	1393400	1960200	1959700	1759300	2112800	1841900	1407400	1809700	1817800	1684900	1178100	1731700	1760300	1713800	1061400	1960700	1648200	1974300	1896100	1602100	2362200
MEDN0551	C11H9NO2	Indoleacrylic acid	Organic acid And Its derivatives	Organicacid and Its derivatives	1204-06-4	B	71074	120120	118010	63712	43335	59537	69982	50658	196210	169010	132820	190270	228780	110300	135970	82286	169600	197480	123890	182820	214820	206330	125790	344900	133380	98912	144930	181270	258060	100460	146370	211610	161040	146880	118220	290470	157620	224680	183630	136260	157550	148910	174560
MEDN0554	C8H10O2	2-(4-Hydroxyphenyl)ethanol	Benzene and substituted derivatives	Benzene and substituted derivatives	501-94-0	B	5768400	4000600	6054100	6168200	4402200	3630700	4135400	3547400	6545000	5482300	4308500	7612800	10949000	14744000	5433300	6341400	13907000	9561100	7103900	8058800	5370300	7007300	11805000	7490800	11744000	7158200	6636400	6730500	6856400	4177800	11161000	5453700	4775600	6256500	7276900	7237000	4642400	5522200	5817000	6653700	5227200	4502100	5662200
MEDN0555	C9H10O4	Hydroxyphenyllactic acid	Organic acid And Its derivatives	Organicacid and Its derivatives	306-23-0	B	42557	38902	51277	44288	218030	31272	51909	52882	69248	86261	44630	152530	40430	49356	66065	87505	45458	68068	50939	51151	43246	45441	82479	49332	99703	64627	92019	67010	44220	48046	53381	80211	58256	165800	30370	68101	224130	49500	68406	63628	49504	29132	143320
MEDN0561	C11H16N2O8	N-Acetylaspartylglutamic acid	Amino acid and Its metabolomics	Amino acid derivatives	3106-85-2	B	19413	15808	37220	24263	20255	25126	27274	9680.7	23741	26244	27045	20724	27356	24006	8528.5	33100	19119	25365	41577	27498	35216	39457	24027	26776	36420	39826	19521	32306	20315	33094	19307	32294	19275	16781	29776	26520	7176.3	25812	25122	26076	24980	29322	19147
MEDN0562	C9H9NO	Indole-3-carbinol	Heterocyclic compounds	Indole and Its derivatives	700-06-1	B	23486	27266	20367	18544	14688	13160	21096	19223	66797	37378	29213	51506	44700	39110	36179	17634	71320	96539	102480	77052	87822	60290	62519	31957	51776	36786	42106	34866	33312	28519	27049	20024	52528	64393	79024	36396	23409	53548	64711	36312	33870	47593	29076
MEDN0566	C9H14N2O5	2-Acetyl-5-tetrahydroxybutyl Imidazole	Heterocyclic compounds	Heterocyclic compounds	94944-70-4	B	48354	49086	45564	54750	25210	27287	64655	33787	26437	80132	52589	84009	50917	38116	75943	74078	77223	72404	100670	64008	54987	59508	33276	117680	49165	21001	31123	152500	119240	9	164460	72184	62136	79170	66290	124650	114820	46434	42077	118250	38374	55931	58141
MEDN0568	C11H15N5O5	2-Methylguanosine	Nucleotide And Its metabolomics	Nucleotide and Its metabolomics	2140-77-4	A	171360	345730	397880	367980	308070	196330	321130	118140	1001700	633300	392500	562010	501930	248670	258650	447160	742000	834950	620000	713970	800370	508690	943150	601550	378350	650780	408040	264000	499820	546310	169590	616940	437270	74893	788340	447590	86864	263230	305030	506500	672410	666650	676710
MEDN0587	C7H13NO3	N-Acetylvaline	Amino acid and Its metabolomics	Amino acid derivatives	3067-19-4	B	384130	534040	411270	374550	313270	614410	389520	250940	101720	131940	104590	123260	227400	241020	109350	168200	147480	75490	159020	99792	138970	165220	100480	170840	67631	52927	78081	140380	66935	77200	133330	98321	97195	83971	104730	133720	46413	88591	102380	111030	68448	187740	79203
MEDN0588	C3H9O6P	Glycerol 3-phosphate	GP	PG	57-03-4	B	796710	835820	392070	4500200	8468100	725840	1822300	70033000	84807	151090	9	9	9	9	9	55001	115660	9	199390	9	9	177580	9	230860	93071	717070	355580	200460	190640	315630	228010	206720	17164	105580	71197	80165	83945	80076	40351	90455	78345	196710	253010
MEDN0593	C4H6O5	D-Malic acid	Organic acid And Its derivatives	Organicacid and Its derivatives	636-61-3	B	9	206590	274080	9	9	9	9	248840	129510	124770	231320	190650	116630	209690	135450	192980	127420	221000	586360	85335	537880	433930	270890	432470	614170	139370	304550	345590	316950	328390	547320	329150	295870	525390	385960	67751	368550	619950	385550	402090	342610	415310	453350
MEDN0604	C14H26O4	Tetradecanedioic acid	FA	FFA	821-38-5	A	11071000	11816000	16950000	12460000	14388000	10818000	11351000	4193200	8866800	16647000	14515000	17077000	21107000	35164000	17948000	11814000	12798000	9522400	10373000	10706000	11067000	13904000	13050000	14923000	6357800	16225000	11449000	10107000	10795000	18554000	11365000	10663000	6702700	5759100	7269300	6878500	4094900	7150400	14742000	12627000	11285000	6586600	8355700
MEDN0611	C19H28O3	6β-hydroxytestosterone	Hormones and hormone related compunds	Hormones and hormone related compunds	62-99-7	A	3510.5	3212.4	4388.9	4512.1	5156.3	2934	3211.7	3721.7	4202.5	5676.9	5237.3	3674.2	4314.7	4194.7	3712.4	4547.9	5035.5	4793.9	5884.6	5790.6	4877.6	6619.3	8662.3	6706.7	4232.4	4748.5	5160.3	4471.5	4030.1	5767.5	5386.1	6617.1	4141.5	4573.9	5078.4	5746	5378.6	5154.5	4952	5529	4320.4	5225.8	5007.4
MEDN0615	CH4NO5P	Carbamoyl phosphate	Organic acid And Its derivatives	Phosphoric acids	590-55-6	A	49581	40515	14091	39444	135860	16863	68789	710180	34373	21816	31612	87860	23774	25808	9988.2	26181	17102	14734	41244	11769	20128	30110	41691	47908	42912	51498	48483	34265	27314	15139	33378	33805	21971	32178	37899	3974.3	33312	32815	19864	28257	22709	25424	24783
MEDN0616	C5H9NO4	O-Acetyl-L-serine	Amino acid and Its metabolomics	Amino acid derivatives	5147-00-2	B	196280	344880	184560	143980	118170	251550	201210	386700	229570	170560	301140	264200	192650	227490	181880	335480	201040	164870	439780	98836	257970	201750	202790	254160	380190	191900	317130	292980	481060	173440	378350	281770	365920	418570	377400	69281	624370	376830	275720	266870	217730	514380	194200
MEDN0622	C10H14N2O4	Porphobilinogen	Organic acid And Its derivatives	Organicacid and Its derivatives	487-90-1	A	106010	119620	191840	113200	78355	74889	68955	83653	195700	184690	234230	237500	136590	162490	136120	168040	254340	187640	234900	244200	182280	148410	167800	164910	196320	92478	273690	123310	188190	150610	168180	206820	142740	206080	277210	181480	133930	254280	180560	198040	134170	261010	321720
MEDN0632	C20H37NO3	N-Oleoyl Glycine	Alcohol and amines	Amines	2601-90-3	B	9	9	9	44764	27397	3936.7	8042	46137	7758.2	21889	18598	16624	5650.3	9	55170	15843	9	9	9622.2	5655.9	9	9	15812	9	8534.4	9	1823.8	9	9	9	9	4462.6	5950.3	21963	1863.1	9	28301	5138.4	9	3595.6	4241.5	9	3794.7
MEDN0654	C8H8O3	3-Methylsalicylic acid	Organic acid And Its derivatives	Organicacid and Its derivatives	83-40-9	A	40781	61268	25607	50314	29202	32267	27516	56101	57598	9	42501	62040	9	9	9	9	43352	71242	70021	75935	50513	108240	47535	68211	53392	47061	83438	57402	45521	64263	84695	108700	94549	82312	53865	93159	61858	99828	118360	128910	75138	73803	98420
MEDN0656	C10H9NO	Indoleacetaldehyde	Heterocyclic compounds	Indole and Its derivatives	2591-98-2	B	817240	450480	724190	433040	364320	163880	227780	134270	504950	717360	605430	795320	1133100	1127100	912320	997270	743410	970370	1108600	1168700	1129600	1219900	1462600	947880	939730	1265200	743850	902870	906760	1162400	886310	1011300	1298400	1253700	1681100	2376900	684750	1136200	1474400	1257000	1432800	1370900	1217200
MEDN0658	C16H30O4	Hexadecanedioic acid	FA	FFA	505-54-4	A	5064900	7303100	4308400	4477000	10888000	17173000	17736000	2433900	1966900	4415100	1952900	5865300	2174000	19548000	2873400	20110000	1508800	2264400	3741600	2523300	1248600	4152700	657440	5965500	3402900	1540700	3531500	1947900	3474100	1751100	3628400	1024700	10209000	12871000	4652000	10301000	12989000	10881000	4856800	4760700	7724200	5139600	4335300
MEDN0662	C11H20N2O5	Gamma-Glu-Leu	Amino acid and Its metabolomics	Small Peptide	-	A	191500	179470	467620	175620	204640	208520	200350	123540	506150	511340	362760	356070	821850	696730	418940	610260	615740	800780	1205200	962780	640360	1025000	796400	542650	371470	461000	344170	523310	415470	876890	396260	806040	457020	242840	744330	981330	104740	630670	594570	815790	707700	473860	647180
MEDN0678	C9H10O3	Ethylsalicylate	Organic acid And Its derivatives	Organicacid and Its derivatives	118-61-6	A	116370	123850	199910	121770	86264	78529	89577	79697	183540	185360	237240	233330	161530	177540	144270	166490	251180	202290	241550	260930	200990	160110	162140	183360	198140	88807	297830	131620	162570	156820	176610	211870	153920	225590	279460	201250	130720	270290	206220	200280	137410	272860	346140
MEDN0686	C4H10S2	Methyl propyl disulfide	Others	Others	2179-60-4	B	1665300	748080	775170	744430	637030	1265600	1216600	9	303960	1161400	840870	1302300	351270	555090	988160	717410	913490	223670	1199300	565830	871570	209910	690600	394360	812940	281100	519220	493560	1161200	509850	635460	1107600	642800	399120	1201600	239340	958560	1847900	648300	764330	443480	1403600	940350
MEDN0689	C6H4O5	2,5-Furandicarboxylicacid	Organic acid And Its derivatives	Organicacid and Its derivatives	3238-40-2	A	3440700	3251100	3366000	2509300	3273600	4466200	3662300	4119600	3526700	3877200	4556300	4321500	3423600	4182400	4130500	3244600	4760800	4249100	3253000	2935800	5287800	3426900	4588300	3564200	4644100	4562300	3729800	3114800	3901400	3397600	4641300	2618100	3299900	2831200	3952800	1424800	3732500	3581400	3687500	2888900	3714500	5314600	2868200
MEDN0704	C4H4O5	Oxaloacetic acid	Organic acid And Its derivatives	Organicacid and Its derivatives	328-42-7	B	282340	254330	225770	207940	142230	281520	188000	274600	304880	241390	330960	415470	347140	285480	258080	276710	173710	217260	399470	175140	328050	309350	283760	341650	381050	240840	337410	337330	319560	300820	303500	328000	291210	447200	317080	210140	259570	490740	398010	285660	286060	384900	392220
MEDN0720	C10H11NO3	N-(2-Methylbenzoyl)glycine	Amino acid and Its metabolomics	Amino acid derivatives	42013-20-7	B	17829	6073.8	9	10305	9	9	9	14482	7215.2	8417	9	14927	10896	7001.5	10547	69395	9	25605	8371.3	3177.2	24026	9	6010.9	6713.3	34699	11073	23905	9	24942	20779	21115	22209	9	145090	9	9	118770	9	9	9	38717	9	9
MEDN0725	C6H8O2	2,4-Hexadienoic acid	Organic acid And Its derivatives	Organicacid and Its derivatives	110-44-1	A	4806900	3017000	2155000	2270500	4547000	3488300	3256600	1929000	2589400	2258700	1252200	1702100	3005800	2493700	1608100	2325200	2198700	2565000	2832800	3256600	2768900	2395000	3053600	2593600	1559100	3572400	2277300	2658500	3190100	2711400	2888000	3421300	1918300	4208200	3240200	4039700	1674400	4990800	3243300	2042400	2052900	3515200	3136400
MEDN0732	C18H34O3	Ricinoleic acid	FA	FFA	141-22-0	B	165080	178870	170970	163250	174860	148890	155870	185800	305780	240120	225800	283400	247260	196800	267930	174640	240460	262550	249220	359600	237070	275300	324320	257450	234180	197660	252970	209000	173580	204530	185820	213730	213130	256870	287840	235610	243190	272740	229920	249930	252280	288010	215590
MEDN0736	C3H8OS	2-(Methylthio)ethanol	Alcohol and amines	Alcohols	5271-38-5	A	45477	42510	46943	40510	40924	27143	35998	35800	69445	71827	66759	57834	60126	68023	52497	48106	59987	59886	81349	89076	53761	50680	59194	50958	63721	46388	52765	50071	67288	61531	68058	79103	51612	59626	60204	46720	49035	64287	63241	60111	54143	51443	58878
MEDN0739	C7H8O2	4-Hydroxybenzyl alcohol	Benzene and substituted derivatives	Benzene and substituted derivatives	623-05-2	A	19622	12732	13722	66448	17833	8468.6	12490	23059	59903	55928	30205	47823	37388	28543	28928	32199	27681	31241	27279	34101	34475	22986	47755	31987	52348	24336	37019	58959	32171	39020	34486	37281	48451	43827	80701	57192	26561	86264	47856	56708	51168	21323	25265
MEDN0741	CH4O3S	Methanesulfonic acid	Organic acid And Its derivatives	Sulfonic acids	75-75-2	A	20217000	14004000	12014000	10317000	13125000	23445000	12668000	7123300	7188300	11101000	9467100	13329000	13843000	19219000	12279000	11953000	7135100	7246200	10481000	5756500	10692000	9570000	6074400	10869000	4009500	5453300	4937400	7385200	7779700	5462800	9331100	6134000	3648500	4168900	7475000	2251300	1677600	9889700	7909000	7766500	6496500	11769000	6487000
MEDN0748	C8H8O3	Methylparaben	Benzene and substituted derivatives	Phenolic acids	99-76-3	B	110250	74166	122630	124710	136420	91790	107360	89329	141730	229820	138610	146590	291890	302840	235030	153140	170340	170620	82106	132130	119810	96580	195120	148520	243200	311030	104820	185700	168410	191020	173440	131460	136820	100090	144390	92816	64216	124820	136540	148840	155260	126280	134250
MEDN0751	C20H32O3	(±)12-HETE [(±)12-hydroxy-5Z,8Z,10E,14Z-eicosatetraenoic acid]	Oxidized lipids	Oxidized lipids	71030-37-0	A	8467	10053	6526.1	5982.4	16730	11878	12786	14854	19781	27701	14085	16765	18432	23498	16516	20392	25014	17807	8482.7	10176	5054.7	5629.5	17708	13452	9193.7	9051.5	14218	6816.6	107480	11488	15299	79262	28296	73444	102670	82000	12209	23140	13005	844650	14304	113970	10092
MEDN0765	C20H32O3	11,12-EET [(±)11,(12)-epoxy-5Z,8Z,14Z-eicosatrienoic acid]	Oxidized lipids	Oxidized lipids	123931-40-8	B	12909	7805.3	7056.7	6728.6	10434	6509.8	9334.6	12176	20517	25468	22476	24930	25783	37979	30110	24523	8918.3	13690	8151.6	12228	7870.6	6676.7	19693	16556	14506	10911	11413	10469	13039	11796	7748.2	21077	16397	14811	22501	31768	9141	7921.2	14745	107790	12452	16595	8119.3
MEDN0767	C18H32O3	12,13-EpOME [(±)12(13)epoxy-9Z-octadecenoic acid]	Oxidized lipids	Oxidized lipids	-	A	206710	266090	73286	182740	100110	92470	74209	269220	529360	131610	73127	177620	162460	87686	140770	128680	135190	275120	418120	342020	365510	244700	175900	358390	293970	148510	155150	145900	116070	107520	154950	167050	174380	299370	310940	82644	182010	398950	164560	281510	264160	216980	181890
MEDN0768	C18H30O3	13-oxoODE [13-oxo-9Z,11E-octadecadienoic acid]	Oxidized lipids	Oxidized lipids	54739-30-9	B	211090	259940	205430	318840	167500	146720	158970	254400	495950	335380	215470	453600	446650	455130	365240	380890	337160	738540	1172800	575430	591520	417390	430090	593260	375400	343030	405980	377020	324030	405240	352690	496200	287970	384790	404840	340650	382020	508590	360070	633120	397340	478150	274330
MEDN0771	C20H30O3	15-oxoETE [15-oxo-5Z,8Z,11Z,13E-eicosatetraenoic acid]	Oxidized lipids	Oxidized lipids	81416-72-0	A	8832.3	4694.4	6866.6	9	8396.6	5929.6	6861.2	11029	7562.3	20050	8500.3	6125.8	8637.6	18333	9225	12579	4372	17010	7580.9	9327.3	3461.6	6055.7	8132.9	8275.6	6009.2	7940.8	11593	8036.8	18725	11980	6416.3	21803	12549	14964	34743	51901	10109	12301	9248.2	176110	13584	90360	8415.7
MEDN0783	C18H32O3	9,10-EpOME [(±)9,10-epoxy-12Z-octadecenoic acid]	Oxidized lipids	Oxidized lipids	-	A	206710	266090	73286	182740	100110	92470	74209	269220	529360	131610	73127	177620	162460	87686	140770	128680	135190	275120	418120	342020	365510	244700	175900	358390	293970	148510	155150	145900	116070	107520	154950	167050	174380	299370	310940	82644	182010	398950	164560	281510	264160	216980	181890
MEDN0784	C18H30O3	9-oxoODE [9-oxo-10E,12Z-octadecadienoic acid]	Oxidized lipids	Oxidized lipids	54232-59-6	B	116980	132590	137140	241150	108630	107540	92406	145770	343590	249110	132720	319540	334560	272060	266370	273440	194120	442530	594540	370210	330850	261360	297450	327780	241420	240560	261650	225010	187220	275860	241990	295360	166620	249880	291190	153970	240340	370050	265110	400620	301460	242390	187590
MEDN0808	C6H12O6	Myoinositol	Carboxylic acids and derivatives	Sugar alcohols	87-89-8	A	261680	159030	135300	208840	61939	98687	213280	865700	349780	275150	153550	346410	116700	621660	277460	420560	87827	87745	215870	92767	199680	226480	100270	109070	495820	136590	680500	397600	787700	214720	342290	1298000	488840	460940	569830	166890	692780	185990	510610	1377800	68787	246510	98765
MEDN0818	C5H9NO3	N-acetyl-beta-alanine	Amino acid and Its metabolomics	Amino acid derivatives	3025-95-4	A	523570	492130	774440	489070	468640	520230	443640	405940	1543000	900830	764640	1049400	1079800	938850	1082100	942220	741130	573450	2586800	1113200	977080	910950	1091500	786620	455350	722070	708380	700190	776130	698800	733620	841760	1058000	1130300	1095300	1434900	606660	1101900	968890	1540600	901110	803380	549160
MEDN0820	C5H8O5	3-Hydroxyglutaric acid	Organic acid And Its derivatives	Organicacid and Its derivatives	638-18-6	A	125040	188540	102480	169100	148870	109210	198750	94341	57623	61154	15039	35589	84665	28082	46958	44190	54503	45631	81058	28110	57200	63488	69953	85059	159660	76804	66893	167270	86354	104500	83155	127160	30555	74363	46078	36603	121620	125600	59515	54257	77979	71383	102910
MEDN0824	C24H38O5	7-ketodeoxycholic acid	Hormones and hormone related compunds	Hormones and hormone related compunds	911-40-0	A	197190	629180	151200	310110	379040	228250	320790	357730	225910	331070	221890	938550	281690	133120	649890	203160	153940	458320	204470	181510	372710	463920	217970	380860	398910	402660	274440	310200	220250	240880	335390	161410	220640	402520	590710	467850	723750	1667600	455570	1102500	247390	282740	327810
MEDN0826	C9H10O4	3-(3-Hydroxyphenyl)-3-hydroxypropanoic acid	Organic acid And Its derivatives	Organicacid and Its derivatives	3247-75-4	B	94426	116200	134350	130970	122360	122430	126740	124050	88923	120850	99814	94195	121240	145460	94933	142350	148970	235590	214530	176190	163620	167630	202580	229560	155860	143680	179780	146080	160380	195560	131080	193420	134060	196380	117830	185350	168690	172080	181720	163100	118570	103400	157660
MEDN0827	C7H14N2O3	N-acetylornithine	Organic acid And Its derivatives	Organicacid and Its derivatives	6205-08-9	A	662180	876180	885920	607250	789170	590260	886390	2482400	1542600	506580	983450	1248300	899530	674170	736640	843210	857490	783440	1625500	947830	1292700	1085300	1015100	1293100	1139200	715700	918210	1048700	524220	547850	1035600	1159000	835860	1300200	1040600	732950	714580	1074800	1333200	998970	868990	1498500	1737800
MEDN0832	C6H14NO8P	D-Glucosamine 6-Phosphate	Carboxylic acids and derivatives	Phosphate sugars	3616-42-0	A	1019400	471320	165820	419890	652220	246470	562430	3573700	143870	94970	143150	209700	79039	114640	97652	185760	62230	141570	189950	48671	92376	108220	86434	253840	577250	105780	253180	175120	269610	113880	177260	229520	186880	749430	228920	250280	3166200	179090	172400	176430	46889	274600	345650
MEDN0833	C7H8O5	3-Dehydroshikimate	Organic acid And Its derivatives	Organicacid and Its derivatives	2922-42-1	A	117290	169140	114080	153450	101970	212720	112930	414580	159610	93567	103810	224160	137940	186660	195490	112280	277230	145170	284150	120240	206310	195360	146010	316150	212490	111770	112070	204140	245460	179440	192250	125930	164310	84107	128990	96241	88160	245210	204140	72866	152350	152870	165510
MEDN0835	C6H8O6	D-Glucuronolactone	Aldehyde,Ketones,Esters	Esters	32449-92-6	A	354230	362460	210150	202820	180340	340860	273430	501380	161620	123220	103160	127000	172690	131570	88646	158830	99634	182570	454600	205890	495420	505580	242440	396720	414160	193730	347910	396560	275580	332600	359700	382630	209710	396190	313820	125360	235050	568380	312350	331050	237610	255680	506290
MEDN0839	C6H10N2O4	N-Alpha-Acetyl-L-Asparagine	Amino acid and Its metabolomics	Amino acid derivatives	4033-40-3	A	226250	303520	302680	200950	222020	248590	256450	538400	354030	363480	554520	538500	228120	378580	334640	328390	275980	332670	292780	218400	467490	350720	358940	284890	653610	360980	335810	273660	405560	263890	358410	268570	201530	373820	390970	83657	345580	309170	288240	246110	312940	546250	276250
MEDN0841	C4H8N2O3	3-Ureidopropionate	Organic acid And Its derivatives	Organicacid and Its derivatives	462-88-4	B	194430	139180	22524	163670	122670	176760	180470	321040	74634	87724	83983	79412	153510	52523	127390	88611	124830	69554	224800	111680	148730	54469	130730	112300	91858	73219	19753	57445	38533	57169	36854	38397	22769	129840	46467	73111	151590	81810	93076	231160	85511	60119	219060
MEDN0844	C24H42O21	Stachyose	Carboxylic acids and derivatives	Sugars	470-55-3	A	18447	63540	140570	35806	2659.2	10811	8371.2	19088	19616	15642	38829	28472	33659	38032	14427	15244	18007	45969	40408	13329	49177	47295	24162	41093	96949	19256	61016	37032	81491	34981	60133	56925	47804	48138	34963	5902.8	48416	54789	68910	40640	35632	57872	19445
MEDN0848	C10H11NO	Indole-3-Ethanol	Benzene and substituted derivatives	Benzene and substituted derivatives	526-55-6	A	11511	33433	11371	20346	9451.1	5363.9	9289.3	10628	19990	6574.8	9617.4	12519	13621	8320.7	10787	6882.9	8436.6	9750.8	20117	20382	10711	21453	8015.6	10382	17832	13494	15839	19679	13421	15015	14213	22274	15667	19155	16528	27730	16114	43280	21215	21545	18410	14458	22763
MEDN0854	C6H10O4	Mono-Methyl Glutarate	Organic acid And Its derivatives	Organicacid and Its derivatives	1501-27-5	A	147290	135490	177200	198230	162830	136260	138390	161570	207070	180250	210550	246890	238230	226400	244950	243340	237390	274450	248380	258170	243890	247880	264510	249570	264730	273290	255260	236590	239130	258670	232970	228100	246780	249730	233470	290890	199820	265340	214680	276680	231570	267820	255080
MEDN0859	C8H8O2	Phenylacetic Acid	Benzene and substituted derivatives	Phenolic acids	103-82-2	A	69015	64403	65282	66841	72120	67632	68244	66044	66285	66884	67659	66081	65206	68473	63772	68199	64316	69836	71650	65881	59735	72674	70660	65695	66987	72544	65908	66551	68812	70921	73147	70731	74525	68848	73887	67257	73267	68936	76486	79521	81109	79072	74542
MEDN1006	C5H4N4O3	Uric acid	Organic acid And Its derivatives	Organicacid and Its derivatives	69-93-2	A	377850	192950	259890	284030	395730	195790	288050	316860	463210	494290	323420	505480	788180	358700	750630	530720	298820	432370	541610	695470	366290	853200	593590	492950	600100	896950	325190	485740	410590	553280	458470	598120	493780	418670	422800	797270	190860	552890	855900	637480	1027000	394810	823680
MEDN1012	C6H7N5O	7-Methylguanine	Nucleotide And Its metabolomics	Nucleotide and Its metabolomics	578-76-7	A	80345	57693	129560	75409	48433	51484	64400	46939	224790	203320	138840	159700	219920	157600	175020	166240	147990	164670	189040	227410	184060	206390	206190	171720	213730	186660	140130	202950	136030	178760	150340	197280	177350	103320	145510	218310	47904	149850	239100	166790	281990	131160	156590
MEDN1017	C9H10O3	3-(4-Hydroxyphenyl)-Propionic Acid	Benzene and substituted derivatives	Phenolic acids	501-97-3	A	5062700	13821000	1743500	3107700	2573200	1034000	2806500	3706300	3316400	5098400	1589700	3556700	3316800	3269500	1792700	4263700	5696600	6318100	1861900	5308000	3682700	5760400	12928000	13823000	10339000	3366700	3423000	5174600	11694000	4891500	4091800	5555100	2609400	2801200	3662600	2286600	1352400	3324300	6410000	6768200	4987900	1987500	26345000
MEDN1022	C9H10N2	5,6-Dimethylbenzimidazole	Heterocyclic compounds	Heterocyclic compounds	582-60-5	A	1827300	1419100	931950	1079200	1409000	993340	590890	1044700	1372800	1357900	841000	1812700	1092200	692210	950260	1050600	1482900	1899600	1958900	2101500	3140100	3622100	2437500	2633000	1822200	1537800	2212000	1964800	1663100	1899400	2644500	1837400	1992900	2190100	1898100	1261100	1831100	1798400	3418700	1871300	3429100	2360100	3189500
MEDN1024	C6H11NO2	D-piperidine acid	Heterocyclic compounds	Heterocyclic compounds	1723-00-8	A	247110	154900	177000	160370	106460	144280	143930	348880	191230	141870	165320	150560	173120	219090	144880	235790	135600	127160	300520	87025	223780	216750	194280	257180	302020	144160	262830	285940	294390	212740	277020	276480	232120	288140	260740	80083	139190	234820	213070	257760	157530	290850	157490
MEDN1029	C11H14N2O3	Glycyl-L-phenylalanine	Amino acid and Its metabolomics	Amino acid derivatives	3321-03-7	A	92740	101740	92428	85513	103330	78883	96471	45902	74640	61991	63116	51768	105800	89673	117380	83502	102180	104310	97556	96389	169560	71372	113540	79080	139850	158690	83411	87011	92916	121950	108600	63674	87728	46144	123110	48151	47295	49391	89867	57252	93302	122180	90760
MEDN1035	C18H32O3	13(R)-HODE	Oxidized lipids	Oxidized lipids	10219-69-9	A	435550	621810	717750	684840	392320	300660	300760	656300	777230	404810	391070	710270	458010	683800	617350	502280	528560	1101500	2351800	847040	1002900	768990	666430	847150	797970	537130	475730	442270	464480	462300	551910	740150	579850	1005200	949180	428410	797450	1480100	606190	1100700	681190	1072000	617310
MEDN1037	C7H8O	p-Cresol	Benzene and substituted derivatives	Phenolics	106-44-5	B	101140	113260	81275	129140	99062	140380	134650	108710	122920	138840	102620	122440	95805	89590	118960	119600	168760	305900	558920	181660	386890	201490	193180	152970	115140	132440	118790	172850	174830	152150	126590	128740	121440	180710	137350	212440	172470	178950	207560	178460	151850	167050	352970
MEDN1039	C9H7NO	Indole-4-carboxaldehyde	Heterocyclic compounds	Indole and Its derivatives	1074-86-8	B	76290	65665	85233	117270	65349	38317	70928	73905	370400	176340	93500	260670	200450	127260	117040	136140	55017	78547	68894	90221	72778	83295	71338	90979	114770	65012	110010	116340	79237	98842	64876	117930	145650	143300	162290	447320	100940	271300	123840	191190	123160	59780	94964
MEDN1041	C18H30O4	9(S)-HpOTrE	Oxidized lipids	Oxidized lipids	111004-08-1	B	609630	451240	392350	421940	218800	543100	404130	437520	116390	780480	436970	581060	419980	542580	491840	562880	129170	220910	296240	264050	227810	100970	320280	313840	756960	272240	401620	164230	499120	190980	308700	242600	1628100	1272100	886230	1113300	1219800	1713000	802010	1363300	790460	642140	190320
MEDN1045	C6H5N5O2	2-Amino-4,6-pteridinediol	Nucleotide And Its metabolomics	Nucleotide and Its metabolomics	119-44-8	B	30550	37980	40027	22443	26240	9	50100	29023	96769	86038	40279	39584	82145	42412	43190	38839	48963	41320	60559	71540	45225	62293	47576	51212	60095	58801	35164	45943	28530	65544	49696	50287	57691	63127	66596	109310	43618	28878	72834	37126	113860	85190	81299
MEDN1052	C5H8O5	(S) -2-Hydroxyglutaric acid	Organic acid And Its derivatives	Organicacid and Its derivatives	13095-48-2	A	197730	161080	227320	347330	258810	135910	386330	177760	99876	152740	41799	74231	112320	81395	76408	117190	77827	104250	145730	63268	75086	78292	114780	84391	227630	145820	146300	418550	148860	296100	157950	252500	44476	96861	75089	47686	252180	99983	60752	95663	115590	81357	154420
MEDN1055	C18H34N2O10	D-Calcium Pantothenate	CoEnzyme and vitamins	CoEnzyme and vitamins	137-08-6	A	866400	257340	384320	305250	248990	170050	459120	290230	438600	393940	275270	246630	797070	359130	501830	570330	332030	274230	206590	563190	206980	198010	232110	360750	292670	614690	354210	699860	279460	639400	366850	654500	334850	168350	167030	490300	126240	367610	453040	382980	715350	249210	437230
MEDN1060	C6H13NO2	L-Isoisoleucine	Amino acid and Its metabolomics	Amino acids	1509-34-8	B	21984000	19018000	34178000	21363000	20605000	22655000	20590000	14299000	36897000	37677000	30207000	35125000	40071000	40206000	36521000	38550000	31099000	26686000	40893000	35854000	33439000	40688000	33729000	34214000	29114000	32773000	27582000	36344000	28307000	33826000	24078000	32850000	39911000	27059000	41258000	53458000	16088000	33665000	34201000	38304000	41165000	32658000	29069000
MEDN1063	C20H34O2	Homo-Gamma-Linolenic Acid	Organic acid And Its derivatives	Organicacid and Its derivatives	1783-84-2	A	333270	177180	234980	162250	196360	182690	156850	263940	352130	256140	179310	386770	281600	317250	227010	329540	130540	302950	156630	274380	110100	135250	218520	317650	266450	232820	341840	326370	245530	274760	281530	500540	374250	346770	340700	309610	356100	211410	209500	588180	252190	295160	207140
MEDN1075	C18H32O4	13-HpODE	Oxidized lipids	Oxidized lipids	23017-93-8	B	39377000	29981000	24714000	25196000	24826000	21539000	27299000	21034000	5043200	33764000	18684000	22803000	25988000	28006000	22139000	31610000	8252700	12961000	17354000	6602500	11006000	5779800	5025200	23213000	21294000	19024000	23891000	8302700	23831000	10128000	21598000	11314000	39979000	47697000	18617000	52187000	42548000	35584000	36831000	32377000	22455000	24161000	10351000
MEDN1077	C24H40O5	Alpha-Mercholic Acid	Bile acids	Bile acids	2393-58-0	A	3069700	5194800	4482700	3885800	4409000	4215400	4436600	3351000	3072800	4383100	3429600	4191700	2818600	2623100	3503400	3178700	2369500	3097500	2617400	2263000	4440800	3867500	5973800	3475800	1717100	1441400	2251600	1858500	2001900	1256900	3281300	1764400	1865200	2909800	7144200	3210000	5801800	6391800	2566800	4230900	3703900	6581900	3633700
MEDN1078	C18H34O3	Cis-9,10-epoxystearic acid	FA	FFA	2443-39-2	A	264850	309240	247100	638710	128060	188190	112660	351240	347700	506520	337430	505070	324640	426490	419090	326980	192830	335660	130440	329230	204110	1523200	392620	238070	206770	110550	151800	171370	101800	102740	748990	196090	165310	320450	491170	240540	224630	814270	131920	1461800	598740	417830	292810
MEDN1079	C22H32O2	(4E,7E,10Z,13E,16E,19E) -docosa-4,7,10,13,16,19-hexanoic acid	Oxidized lipids	Oxidized lipids	25167-62-8	A	124890	31579	46487	41687	23995	64034	53194	35393	36932	125260	189470	94100	118510	201570	96727	82489	73427	62886	161680	84909	53574	93874	112630	80405	76112	40089	65837	98880	194910	100690	63188	124940	44529	33119	184520	141690	70874	49500	33564	214390	37702	91064	41899
MEDN1081	C18H34O4	12,13-DiHOME	Oxidized lipids	Oxidized lipids	263399-35-5	B	488010	657980	546370	296920	526820	288770	367150	243230	1224000	434730	567940	1390300	803580	568140	698150	297600	415380	539710	312810	403650	355380	529590	464760	900520	286750	297630	314150	246260	286660	174290	217020	205910	251700	261490	663590	342040	157400	949100	337280	1054600	326560	387640	337210
MEDN1083	C18H38NO5P	Sphingosine 1-phosphate	SL	SM	26993-30-6	B	13446	17734	3909.2	23619	19990	7129.9	24058	10324	4653.2	3101.6	7618.2	2639.5	4257.1	2643.7	4125.7	13325	3411.9	2021.9	9	3674.6	9	3328	2773	7776.2	5618.2	7285.7	3564	4406.6	7759.2	5529.8	5256.8	6706.8	2744.5	2578.3	6251.9	3054.3	3772.4	1448.7	7991.8	6187.3	13923	12585	13835
MEDN1086	C22H36O2	Adrenaline	Organic acid And Its derivatives	Organicacid and Its derivatives	28874-58-0	B	1138700	869580	2122200	809090	1031700	532370	1003900	392210	1303500	1787700	1774300	2512800	3055100	1816400	1311400	1101700	749870	762190	604940	622200	867620	817920	1029500	904010	681990	505140	710320	266380	463830	419450	367990	339040	578240	589770	1016200	607740	231490	1066400	841070	1028300	681240	706850	327700
MEDN1089	C17H32O2	1-cis-heptadeenoic acid(17: 1n7)	FA	FFA	29743-97-3	A	402430	320270	304210	175750	218230	152900	227080	201820	992230	676900	495920	825740	887700	557790	917250	584900	991030	784390	1041600	1378700	849330	2227100	970490	1078300	636780	672230	542150	888790	521580	698400	1104900	665180	778080	721100	988060	1006100	747500	1153100	869510	650590	506740	809020	888320
MEDN1090	C8H7NO2	Dioxindole	Heterocyclic compounds	Indole and Its derivatives	3131-52-0	A	87396	122270	146850	66154	9	9	56328	88224	9	65207	100210	95268	53770	9	57580	144320	106050	214130	470320	448030	256880	319240	134730	276240	139990	140700	134440	177950	86788	173150	202580	135800	155410	231410	203370	76340	248240	202020	355760	166670	252470	278840	371990
MEDN1092	C8H8O3	4-acetoxyphenol	Benzene and substituted derivatives	Phenolics	3233-32-7	A	32145000	21869000	25104000	25850000	38726000	16841000	29270000	31822000	43830000	50264000	27452000	42252000	56774000	28458000	56088000	38645000	22930000	33414000	37459000	49969000	26817000	60402000	41792000	36730000	34007000	59622000	31865000	40006000	33073000	43898000	33781000	41489000	36448000	30604000	31431000	55167000	14626000	45009000	51648000	44019000	64602000	29255000	53735000
MEDN1098	C6H12O3	2-ethyl-2-hydroxybutyric acid	Organic acid And Its derivatives	Organicacid and Its derivatives	3639-21-2	A	2196600	2218400	4251600	3264800	2814300	1818300	3341400	1729800	4492800	2675900	3100400	4472500	5574200	5670500	4108700	3940500	9723400	6533900	8386100	9530000	10273000	12832000	7550400	7216800	3643200	5841800	4569800	6315100	4291500	9897500	6000900	3997500	3318000	3119700	8804500	3492900	1220000	5857600	4180500	4418000	6047200	6816400	7160300
MEDN1104	C24H38O4	7-ketolithocholic acid	Bile acids	Bile acids	4651-67-6	A	58584000	94227000	82493000	67562000	72734000	75617000	79820000	67722000	90877000	112930000	114470000	121090000	119330000	104910000	129230000	103550000	62230000	115880000	89510000	71872000	117720000	96272000	79055000	120480000	60982000	93743000	90286000	86303000	104100000	69733000	104940000	70444000	91995000	83760000	120260000	124750000	113500000	97061000	99424000	131430000	89887000	94056000	107260000
MEDN1108	C6H10O5	1,6-anhydro-β-D-glucose	Carboxylic acids and derivatives	Sugars	498-07-7	A	364590	812040	659650	650920	184060	283830	361770	455880	595510	183100	439660	451370	460530	378440	234200	359050	302170	472210	698970	368490	493830	793470	437230	619160	678810	298340	690750	567070	557680	421980	567560	589410	540950	709130	627650	608320	445400	835000	661860	700490	503460	628660	884950
MEDN1110	C13H24O4	1,11-undecylic acid	Organic acid And Its derivatives	Organicacid and Its derivatives	505-52-2	A	3051200	2255800	3940500	2468100	2692200	2518800	2737500	858520	3340400	5607400	3181700	6484200	9149700	16970000	6232500	4775200	7242300	5543000	9130100	13902000	8589900	12995000	8764400	12028000	4518600	8831000	8365200	6528400	3923300	10459000	6811100	5110900	6584100	6128900	5923300	6911000	2816300	5943600	10116000	7658600	7761200	4941100	8786800
MEDN1112	C16H32O3	16-Hydroxyhexadecanoic acid	FA	FFA	506-13-8	B	146240	112280	113830	131060	152420	166510	105300	159650	163900	367200	240200	210490	213820	217210	197300	311410	163970	166040	166040	248800	253300	298130	185110	280600	106610	121610	143820	154450	68613	199010	98569	156310	110300	285100	149670	220060	248720	176800	112560	129250	195960	184510	224680
MEDN1113	C24H38O4	12-ketolithocholic acid	Bile acids	Bile acids	5130-29-0	A	58584000	94227000	82493000	67562000	72734000	75617000	79820000	67722000	90877000	112930000	114470000	121090000	119330000	104910000	129230000	103550000	62230000	115880000	89510000	71872000	117720000	96272000	79055000	120480000	60982000	93743000	90286000	86303000	104100000	69733000	104940000	70444000	91995000	83760000	120260000	124750000	113500000	97061000	99424000	131430000	89887000	94056000	107260000
MEDN1114	C5H8O5	L-arabinonic acid-1,4-lactone	Carboxylic acids and derivatives	Sugar acids	51532-86-6	B	125040	188540	102480	169100	148870	109210	198750	94341	57623	61154	15039	35589	84665	28082	46958	44190	54503	45631	81058	28110	57200	63488	69953	85059	159660	76804	66893	167270	86354	104500	83155	127160	30555	74363	46078	36603	121620	125600	59515	54257	77979	71383	102910
MEDN1119	C19H28O2	Trans dehydrorosinone	Aldehyde,Ketones,Esters	Ketones	53-43-0	B	111070	106230	162520	97499	131770	47059	86563	52072	104770	112990	190540	129040	158030	158960	114020	141260	82189	76633	51085	71848	106560	130620	151790	82051	74415	38768	50632	23255	24481	55817	38136	31150	62662	67256	128270	67242	28078	186970	59848	124090	82729	87501	70473
MEDN1121	C23H38O4	23-deoxydeoxycholic acid	Bile acids	Bile acids	53608-86-9	A	141100	261980	91227	209990	210340	165920	185590	335660	92667	174690	150080	194010	190220	131020	329870	166290	107110	85510	86949	143920	167830	234350	152120	260160	12083	120960	116080	69527	185680	44176	192550	116140	143240	140190	254370	104340	381970	180070	67024	210610	86658	348850	161900
MEDN1125	C13H22N2	N,N′-dicyclohexylcarbodiimide	Alcohol and amines	Polyamines	538-75-0	A	754000	788310	800100	726830	826280	766850	761600	724090	918250	979040	958850	911020	950900	941520	934060	1197000	1036400	1177200	980480	1105600	981680	992470	1255800	1100400	1085400	1042200	1204000	1046300	1110700	1130100	931370	1238400	949100	1729400	1089300	985030	1431600	930690	1368500	903170	896760	972230	935620
MEDN1126	C24H40O5	Gamma-Mercholic Acid	Bile acids	Bile acids	547-75-1	A	31241000	37198000	15083000	38069000	43680000	22671000	32281000	39505000	11744000	14420000	20550000	12673000	27666000	18388000	19493000	27996000	20954000	23466000	31104000	23139000	29294000	60959000	21492000	25317000	19286000	15634000	14122000	12429000	7839500	12797000	15118000	12066000	25550000	38956000	34216000	16034000	62093000	88372000	39959000	34345000	25188000	41864000	18900000
MEDN1129	C4H8O4	Erythrose	Carboxylic acids and derivatives	Sugars	583-50-6	A	25638	25426	15754	21915	20677	21904	14686	21590	32615	14330	16897	23702	19095	19457	19818	28224	15892	9551	24165	10422	20765	21762	20401	20441	22072	17525	21299	21861	24987	15561	26077	14637	30138	41704	32860	32347	43658	28144	27012	24598	12297	26880	19948
MEDN1134	C7H4N2O7	2-Hydroxy-3,5-dinitrobenzoic acid	Organic acid And Its derivatives	Organicacid and Its derivatives	609-99-4	A	250120	298290	271180	254560	224950	208410	232130	242330	247820	225360	264830	229740	243560	275060	252540	243680	245040	273720	258420	256700	262920	274130	273300	241440	253940	236950	257320	244010	232360	237210	249300	218430	236620	258760	257220	262770	259550	239570	262330	267920	251430	256390	261570
MEDN1135	C19H40O3	Heparin	Alcohol and amines	Alcohols	6145-69-3	B	905150	1240100	1379700	891880	820710	573650	533870	782020	3094100	1647300	1563300	2190600	1740200	1878000	1613700	1185600	1398500	1602500	972860	2633300	2088700	3466600	1721600	1178400	1190800	754490	889720	1031000	382080	902350	808220	977140	507460	966290	1820700	858180	552660	3007500	968950	1496500	1474500	1744900	1785900
MEDN1141	C24H38O4	Orthocholic acid	Bile acids	Bile acids	641-81-6	A	11883000	21196000	27277000	17251000	22283000	18541000	20391000	11667000	25993000	38555000	44469000	73951000	46146000	36680000	72918000	31797000	18724000	50503000	29552000	22116000	44713000	33383000	26682000	46209000	23524000	23402000	27048000	24631000	37231000	20126000	33365000	15133000	27294000	23591000	56233000	82241000	52928000	39570000	35509000	57484000	38748000	32183000	40156000
MEDN1145	C9H10ClNO2	P-chlorophenylalanine	Benzene and substituted derivatives	Phenolic acids	7424-00-2	A	2013900	2187500	2577500	2428700	2154500	1951000	2112600	2508400	3050600	2709700	3227300	2630100	2779600	2614000	2453400	2525500	2864200	3186000	2840600	3001100	2774900	2857300	3339900	2667700	3231800	3047900	3325200	2793500	2886400	3051100	2910000	2901300	2742400	3045700	3057600	3440800	2856800	2807200	2864500	3075800	2877700	2823900	3044500
MEDN1148	C16H32O3	2-hydroxyhexadecanoic acid	FA	FFA	764-67-0	B	11673000	3914600	3179300	6525900	9829700	4968100	9741400	12544000	1053800	2657700	1435300	1425500	1862800	1938500	969520	3413500	771580	1581300	921190	1055800	940860	1199300	933880	1050800	2493000	4468800	1873300	3016300	3163500	2871300	2147200	2830600	5616600	4575500	1194100	2262000	1682200	1474200	2685300	1468400	1560400	1036800	1127100
MEDN1150	C9H7NO2	Indole-3-carboxylic acid	Heterocyclic compounds	Indole and Its derivatives	771-50-6	B	37217	64002	33119	39175	48284	37359	63619	39599	46269	34064	44170	47067	36705	31922	38277	49375	24532	18265	42967	19633	72915	20417	27470	17437	22723	18108	27867	23481	23481	23694	23521	19270	57623	48756	59974	58698	60014	88580	59925	56806	48428	61494	29415
MEDN1152	C30H52O	Dihydrolanosterol	Hormones and hormone related compunds	Hormones and hormone related compunds	79-62-9	A	27057	18924	15482	22569	26006	27178	29754	40825	26762	39372	23979	65492	41696	36591	32517	50466	19943	27545	59371	47528	51301	30026	45351	45248	25957	22121	34401	66358	31391	25468	45748	56468	89866	97011	28618	77782	114160	28632	34207	26537	21102	30610	32051
MEDN1156	C20H32O2	8,11-icosadienoic acid	FA	FFA	82073-91-4	A	10610	6493.3	5617.6	5924.1	4556.1	5435.5	6053.6	6065.3	6644.2	15276	9068.9	10189	10696	9792	8128.6	12386	6991.7	9611.4	9184.1	10363	9021	6959.7	13688	11216	13535	12717	11737	18724	17520	11246	10561	22039	11207	10656	21360	23633	9966.4	10105	8922.8	38923	6072.4	10093	8415.2
MEDN1159	C15H28O2	cis-1-Pentadecenoic Acid(C15: 1)	FA	FFA	84743-29-3	A	106130	101120	103090	128980	137110	100890	128540	132830	476290	174340	219910	173280	219190	185940	195810	194760	200890	182900	214180	211680	177470	149750	200770	161410	191260	200330	198960	205390	174070	181340	175230	178470	162130	153950	157370	135720	183530	150080	177820	146640	157880	126020	140080
MEDN1172	C18H40NO5P	Sphinganine 1-phosphate	SL	SM	19794-97-9	B	54446	22738	9	28841	35928	22022	40395	16571	10778	38086	18545	10677	15818	9	5575.5	20629	11160	19393	14863	14716	30072	9482.8	15771	29512	21961	18340	17329	12396	33619	11058	19690	30706	10207	7813.7	16418	3831.7	2973.9	6349.9	20418	15940	18380	32976	15066
MEDN1181	C10H9NO2	5-hydroxyindole acetaldehyde	Heterocyclic compounds	Indole and Its derivatives	1892-21-3	A	7443	9912.2	7745.8	7520.3	8219.9	4324.4	5497.2	4121.6	17098	18758	7431.3	8231.1	14711	7617.2	6619.2	12827	7182.2	12881	8593.1	10081	12585	12758	3917.8	10089	15982	7690.6	9911.4	10461	5500.7	10707	5503.8	5325.9	4489.1	10180	8750.1	9270.3	8532.6	4479.6	8054.8	4809.4	8458.9	6112.4	14171
MEDN1192	C8H8O4	2-acetylresorcinol	Benzene and substituted derivatives	Phenolics	480-66-0	B	137800	142200	102230	169720	150220	119560	114440	138670	87180	172130	77224	86882	142480	159930	159220	97230	99886	118780	125240	96017	82553	89166	162990	136020	143160	207180	75655	101170	143220	144270	102500	106080	106140	79274	105690	92979	63237	76046	132920	101490	117420	76277	183960
MEDN1195	C8H8O4	Orsellinate	Others	Others	480-64-8	B	137800	142200	102230	169720	150220	119560	114440	138670	87180	172130	77224	86882	142480	159930	159220	97230	99886	118780	125240	96017	82553	89166	162990	136020	143160	207180	75655	101170	143220	144270	102500	106080	106140	79274	105690	92979	63237	76046	132920	101490	117420	76277	183960
MEDN1221	C6H13O9P	D-Mannose 6-phosphate	Carboxylic acids and derivatives	Phosphate sugars	3672-15-9	B	70694000	9342900	8233800	13495000	27534000	6464300	18890000	76480000	4283600	5989200	1666300	1966500	2011700	2784600	1360200	5534600	1927600	6646300	5341700	3596600	1410100	6295200	5535700	18914000	34222000	12230000	17681000	18921000	16462000	11848000	10344000	25560000	9559900	22473000	9889300	22740000	65236000	5234900	4937900	14585000	3421400	10731000	12152000
MEDN1226	C5H9NO3	2-amino-4-oxovaleric acid	Organic acid And Its derivatives	Organicacid and Its derivatives	4439-83-2	A	523570	492130	774440	489070	468640	520230	443640	405940	1543000	900830	764640	1049400	1079800	938850	1082100	942220	741130	573450	2586800	1113200	977080	910950	1091500	786620	455350	722070	708380	700190	776130	698800	733620	841760	1058000	1130300	1095300	1434900	606660	1101900	968890	1540600	901110	803380	549160
MEDN1231	C14H18O9	1-O-vanillyl-β-D-glucose	Benzene and substituted derivatives	Benzene and substituted derivatives	-	B	9	9	9	9	9	9	9	9	22844	27758	25481	20423	20271	17327	16418	14251	24646	35007	10096	24512	40455	21580	29830	12755	31447	25753	21450	17926	27081	20964	26301	18964	22605	22492	27900	30852	21717	16515	20059	27987	16622	16177	31363
MEDN1235	C7H11NO5	L-2-amino-6-oximelic acid	Organic acid And Its derivatives	Organicacid and Its derivatives	75650-93-0	A	2308500	1582200	2431700	3019900	2323300	1943700	2586700	2223400	1671600	2077900	1245700	1197400	2123400	1664300	2189900	2095200	1506000	2498600	2409300	1991500	1974400	1643700	2270600	2056200	2171800	4108900	2185800	3137300	3332400	3211000	3211800	2995400	2082500	1729800	2320300	2777200	1562600	1811400	1797100	2397100	3329800	1885000	1690600
MEDN1239	C10H13O10P	5-O-(1-carboxyvinyl) -3-phosphate	Organic acid And Its derivatives	Phosphoric acids	89771-75-5	A	2411900	3486600	1092100	12532000	20519000	2513000	6494500	2622500	207220	212750	20309	39226	9	9	9	25770	163600	295310	334400	110020	283390	541150	244000	740260	30137	594190	677310	395470	268960	741000	168810	149230	33590	68654	160830	85534	9	43532	34353	98717	111830	343120	938560
MEDN1246	C6H9N3O2	3-(pyrazol-1-yl) -L-alanine	Amino acid and Its metabolomics	Amino acid derivatives	2734-48-7	A	267680	298840	171170	182200	164830	248920	158250	639660	187420	100860	194210	257490	170370	240270	198220	273550	134180	172250	267410	93707	171890	124460	120450	216190	217210	107180	158180	209960	232870	163800	202260	148030	198630	209450	200350	69834	166870	195900	155320	178990	140950	220240	176430
MEDN1247	C5H7NO3	1-pyrroline-4-hydroxy-2-carboxylate	Heterocyclic compounds	Heterocyclic compounds	9054-77-7	B	33466	21926	24133	40649	68846	38281	37799	57682	50242	77002	26595	113600	37290	29164	74171	71237	15265	24011	50067	22476	29071	30051	39871	34075	48200	30043	43218	52092	42417	36244	37812	38917	52146	76339	45870	57910	41840	45887	74070	83043	52097	52060	27523
MEDN1270	C27H44NO7P	PysoPE 22:6	GP	LPE	-	A	17912	9284.2	7233	11813	11748	23831	15292	15575	9415.9	33695	49505	27262	33204	47001	41389	14593	9697.5	10467	29917	13656	8245.5	9550	21129	16514	11649	9640.8	6228.2	13923	22816	17572	11465	14184	7886.3	6174.9	13870	27729	13976	3925.8	5463.2	28591	5218.1	8249.6	6633
MEDN1272	C25H48NO7P	PysoPE 20:2	GP	LPE	-	A	52407	46788	51932	49363	97163	56907	82580	77792	94904	67734	23881	54679	51725	48914	51143	38470	31491	73388	61233	78296	57431	51376	72175	78744	94800	91161	85323	106110	55255	98971	68408	148140	45051	73318	38795	133560	51597	45100	58894	68498	58004	29329	67877
MEDN1274	C25H46NO7P	PysoPE 20:3	GP	LPE	-	A	63953	27806	51222	57743	74706	50898	55705	73976	40467	75039	17013	26982	48329	68071	39528	39215	29343	45077	21256	46161	38221	34359	64735	65822	64288	107630	81046	103720	56135	74947	61305	104070	56417	68313	32155	97262	35863	28716	75666	48514	32240	33024	43578
MEDN1278	C25H42NO7P	PysoPE 20:5	GP	LPE	-	A	60559	25628	38807	78560	47798	53352	58920	59544	39791	76580	76166	70685	99567	147470	79010	70778	28311	25135	27886	44925	18400	23180	51927	33283	20817	35934	28158	46338	36354	41620	21633	49550	27515	23444	26798	57383	15320	13746	23959	31343	27182	31358	31832
MEDN1282	C23H44NO7P	PysoPE 18:2	GP	LPE	-	A	4118200	3430200	2244500	3405500	4097600	1850500	3944200	3538300	6075500	5907100	3311700	5532800	5183800	3653500	5731300	4663000	1791300	4048600	2592700	3036300	3242100	2437800	3669400	3295800	3581200	5634500	4174800	4719400	3378400	4427300	4194600	3655400	3566000	3684300	3965900	7999200	4129400	4030000	3391000	5210000	3249600	1961400	2372600
MEDN1284	C23H42NO7P	PysoPE 18:3	GP	LPE	-	A	200210	126890	154780	179120	243640	144770	171420	127660	207000	314770	256470	245750	219060	422480	329040	310580	187020	166380	169370	187550	222620	156970	417750	169270	141030	232240	134590	211510	96576	307780	179210	210850	85045	64233	144480	219160	56070	102540	97789	163890	169530	114560	135140
MEDN1287	C21H42NO7P	PysoPE 16:1	GP	LPE	-	A	1462600	912390	551240	1457900	793630	596610	1231600	1289800	1335400	1398000	875930	1272100	1788700	1032500	1304400	1140500	544040	1248500	1143300	1106800	877420	751910	1628000	860460	986810	1451700	1376600	2035000	1207500	1322000	1320800	1435700	1116200	1157400	901200	3408100	2621400	579660	1099600	1231700	927350	691510	927520
MEDN1303	C6H13O9P	Mannose 1-phosphate	Carboxylic acids and derivatives	Phosphate sugars	27251-84-9	A	4721600	566570	469800	1154900	1667500	533020	1440200	5469800	234130	480360	99357	141220	164760	166030	135650	443730	180630	364980	409000	273150	120760	456390	393470	1433500	2317000	821100	1288600	1259300	1223600	779080	783460	1982200	706300	1386800	723350	1683300	4229200	400850	295220	1121400	239570	665380	878760
MEDN1311	C8H16O3	2-Hydroxycaprylic acid	Organic acid And Its derivatives	Organicacid and Its derivatives	617-73-2	B	18210	22989	13807	13109	14731	12107	21761	17815	25888	13601	8325.1	20662	12523	11993	19531	18804	19745	19440	20227	16550	18579	14414	15427	17705	19182	15126	9146	17246	15774	19764	12792	10424	10861	20484	13244	11075	17595	17625	16928	15993	12935	16365	15296
MEDN1312	C8H8O3	2-hydroxyphenylacetic acid	Organic acid And Its derivatives	Organicacid and Its derivatives	614-75-5	B	193280	142060	231880	164260	174230	152630	192490	129010	225820	226720	147580	246430	235500	325600	218320	215370	230070	213720	187320	312460	253150	327360	164830	209920	189600	223550	203050	217740	213020	280090	200830	182110	192540	246350	309340	173600	94007	311890	253860	200190	337240	208130	238720
MEDN1314	C6H10O8	Mucic Acid	Carboxylic acids and derivatives	Sugar acids	526-99-8	B	200670	158930	103890	115430	79789	183830	147250	161530	108620	111940	130620	141190	95197	115250	130470	124440	127120	97697	168650	71916	166290	143630	171700	195370	183850	123330	127950	163430	142030	143480	179110	185560	124910	215930	145420	86235	147200	258010	155650	152530	177640	166900	179000
MEDN1315	C8H8O3	4-Hydroxy-3-methylbenzoic acid	Organic acid And Its derivatives	Organicacid and Its derivatives	499-76-3	B	188120	145910	226450	172470	190940	166520	192390	153820	220920	220650	153740	238020	244760	345770	215790	227820	246700	209730	189090	316000	247640	316570	165490	207660	182980	218850	206620	228130	220850	278930	201060	185290	199500	239320	286870	171890	96059	319400	252200	197470	348330	220130	224780
MEDN1320	C5H10O3	2-Hydroxy-2-methylbutyric acid	Organic acid And Its derivatives	Organicacid and Its derivatives	3739-30-8	B	214960	201860	152200	151360	150520	157640	167580	104260	203420	156910	129000	282840	256520	232780	187270	177210	309450	258590	270160	239020	263310	348260	210660	270970	351940	180340	216600	240510	179920	191040	267400	209770	160240	193700	316500	239490	127370	257420	265930	221770	304750	300030	365790
MEDN1322	C7H6O4	2,3-Dihydroxybenzoic acid	Organic acid And Its derivatives	Organicacid and Its derivatives	303-38-8	A	360980	341690	396860	419870	449250	570830	493370	412430	219030	342410	256340	170390	352820	562720	306470	383340	561400	442570	584970	503290	440990	526520	638400	494740	545250	516430	408750	556320	475470	653510	433410	453680	304940	347300	306270	337320	269010	277050	370380	331290	406480	353950	394600
MEDN1326	C6H10O4	2-Methylglutaric Acid	Organic acid And Its derivatives	Organicacid and Its derivatives	18069-17-5	A	2107000	1569900	1021500	1176800	1490700	1321600	1296100	1201400	1609100	1569300	887780	1832400	1357700	796980	1181800	1266200	1502100	1908600	2062500	2243000	2969000	3727600	2416900	2697100	1781400	1625200	2264300	2209200	1788100	2080400	2818500	1932400	2102700	2284800	2042000	1336300	2056800	1854600	3587900	2003500	3513400	2530000	3183300
MEDN1328	C6H12O3	(S)-Leucic acid	Organic acid And Its derivatives	Organicacid and Its derivatives	13748-90-8	A	31299	63195	257190	100100	159940	40985	63855	80478	121130	1571800	52371	227890	136950	88137	90936	126910	42642	52947	51901	61976	43662	90095	67115	47808	110700	34298	67742	94325	99491	49615	50506	122370	63818	239970	35774	205060	228380	57640	73245	195660	74167	58190	212850
MEDN1335	C11H11NO3	N-Cinnamylglycine	Amino acid and Its metabolomics	Amino acid derivatives	16534-24-0	B	79281	59737	88613	52782	61314	103150	82003	52607	41233	107040	52251	37980	74882	100720	53217	110550	79372	62116	70083	62758	83042	74111	54790	110650	71030	75879	62584	91020	109400	116560	84038	93509	73183	44859	66645	30161	37133	57811	66734	69270	77383	85108	50097
MEDP0002	C4H9NO2S	D-Homocysteine	Amino acid and Its metabolomics	Amino acids	454-29-5	A	367910	337030	365370	300940	317660	390650	299000	234150	218840	285320	357500	301560	279780	242940	247100	353260	185160	163550	465770	171560	262060	221160	209840	209770	277210	276250	269990	296960	336200	263970	259560	294440	273260	259140	279190	271280	279370	274150	298170	197460	229990	420780	211320
MEDP0006	C2H5NO2	Glycine	Amino acid and Its metabolomics	Amino acids	56-40-6	A	1510800	1435000	1459500	2065900	1650000	1464100	1641700	2991100	2783700	2455900	3844400	3471500	1808500	2522100	2095000	4448900	1685000	1305500	3129100	1365000	2437600	1925800	2460600	1813300	2830600	1037300	1814200	1711400	2221600	1814700	1834100	1659500	2047200	3903400	2140300	1005300	4223300	2020000	2482100	1914500	1506300	2478000	942580
MEDP0007	C6H12N2O4S2	L-Cystine	Amino acid and Its metabolomics	Amino acids	56-89-3	B	653290	848720	446790	666870	607240	624390	690890	876490	271890	338540	410990	622820	340450	293000	478020	419710	227460	320670	753170	187430	423270	260510	244570	701490	355460	324620	325400	286670	362470	153920	234500	233890	461060	373620	235890	199710	489580	347440	331870	324780	239480	401350	189040
MEDP0009	C9H11NO3	L-Tyrosine	Amino acid and Its metabolomics	Amino acids	60-18-4	A	93754000	87905000	94878000	90688000	111700000	93563000	105210000	67417000	102150000	110710000	86873000	87463000	103230000	107350000	99185000	108210000	90448000	74665000	104180000	86066000	114870000	96950000	93659000	92160000	75834000	95453000	80113000	97481000	100160000	108320000	85207000	105330000	104580000	84917000	98151000	101760000	61992000	91773000	98677000	86520000	91760000	110450000	101080000
MEDP0010	C6H14N4O2	L-Arginine	Amino acid and Its metabolomics	Amino acids	74-79-3	A	2780800	2899300	3047100	2449700	4994100	2527600	4055800	2458500	9625600	2947400	7047700	8854900	5563200	4398100	3526900	3215000	4390400	3571000	5879600	4500200	6123300	5566600	4402300	4068100	3722900	2948000	3613700	3933600	3046100	3622200	3748100	4181800	3812000	5567200	5820500	2265000	4830400	6005900	5889600	3812400	3880800	6954600	4777900
MEDP0011	C6H14N2O2	L-Lysine	Amino acid and Its metabolomics	Amino acids	56-87-1	A	25699000	25640000	33144000	27638000	32720000	14698000	26594000	19477000	36489000	48044000	33764000	28045000	37319000	21705000	37797000	36085000	31106000	26919000	31503000	31562000	28216000	33383000	41880000	32046000	32305000	40853000	32568000	41744000	31564000	52072000	23527000	45497000	30973000	8043700	21656000	39064000	32879000	45151000	25622000	24838000	43903000	24973000	51353000
MEDP0012	C5H13ClN2O2	L-Ornithine	Amino acid and Its metabolomics	Amino acids	3184-13-2	A	321680	390690	402610	423910	344060	388990	313540	376620	627210	537460	510610	495680	561950	658820	490660	553360	408160	382790	643940	386430	631800	551020	490280	486440	377360	324590	489790	494790	541060	535680	477670	495050	470240	616890	495630	301020	292410	355810	484080	535940	331100	501710	333610
MEDP0013	C3H7NO2	L-Alanine	Amino acid and Its metabolomics	Amino acids	56-41-7	B	35634000	45812000	37692000	27587000	34670000	37787000	36722000	33099000	63457000	39121000	58919000	61449000	45442000	60068000	41180000	59005000	31673000	31749000	61696000	28014000	46988000	51879000	35861000	47416000	44641000	20481000	39371000	41528000	46396000	33456000	41984000	36400000	47695000	68567000	53567000	33427000	62653000	55130000	52196000	46710000	28117000	50981000	32571000
MEDP0014	C4H7NO4	L-Aspartic Acid	Amino acid and Its metabolomics	Amino acids	56-84-8	A	20933000	6736400	29057000	17616000	16565000	10978000	16736000	7250600	9534300	19372000	12469000	5334200	18135000	13854000	13750000	13500000	25954000	20810000	10677000	11356000	21552000	11691000	30056000	12311000	11308000	26926000	15842000	21176000	20098000	30741000	20121000	13404000	8008800	6955800	9673200	3866200	3601400	6481900	8579400	5929300	15101000	19031000	5013300
MEDP0015	C6H13N3O3	L-Citrulline	Amino acid and Its metabolomics	Amino acids	372-75-8	A	67389000	66215000	87430000	74319000	66462000	71116000	60613000	51209000	115140000	102450000	97139000	102280000	98710000	108410000	97821000	114350000	84270000	78917000	116120000	73859000	115910000	111720000	100450000	99321000	75210000	68699000	82689000	97917000	98173000	108660000	85616000	81646000	87903000	117790000	89499000	68492000	75572000	91399000	103080000	72030000	63844000	106890000	58746000
MEDP0016	C5H9NO4	L-Glutamic Acid	Amino acid and Its metabolomics	Amino acids	56-86-0	A	264320000	230750000	257190000	265490000	256490000	236040000	267410000	234110000	230020000	253860000	219930000	176050000	247660000	233910000	242750000	244290000	250940000	241130000	253480000	218460000	259700000	265330000	261310000	248780000	260010000	260930000	249000000	265960000	277240000	280110000	265900000	270020000	231180000	234200000	236720000	161570000	217190000	236590000	248410000	246300000	237000000	250400000	238640000
MEDP0017	C6H9N3O2	L-Histidine	Amino acid and Its metabolomics	Amino acids	71-00-1	A	13111000	5926500	6881500	6960700	7022800	7427600	7070500	7058400	3019200	2521500	7747200	11950000	5597200	3621000	4784300	3000000	4525800	2476400	4458700	2839500	4239300	4464700	2947100	4543800	5257400	3175500	7808900	8021100	10015000	4892800	7510100	7601300	11295000	9	8564400	9	9	9	5328400	6388000	4914000	4844300	3311600
MEDP0020	C5H11NO2S	L-Methionine	Amino acid and Its metabolomics	Amino acids	63-68-3	A	18196000	16180000	16970000	16492000	17786000	15628000	18445000	10579000	21208000	21377000	14307000	16199000	21423000	17484000	18310000	21707000	15628000	11609000	21576000	13309000	23809000	21445000	17256000	17735000	15181000	17191000	14041000	19993000	16080000	22179000	15541000	19618000	19546000	14835000	20964000	24923000	8650100	16404000	19099000	17671000	18192000	18646000	22275000
MEDP0021	C9H11NO2	L-Phenylalanine	Amino acid and Its metabolomics	Amino acids	63-91-2	A	209750000	204970000	203940000	209710000	209480000	212920000	224730000	212190000	234070000	239900000	221170000	214850000	218760000	223440000	230250000	226800000	229300000	220110000	230710000	204500000	215250000	226180000	224850000	231280000	226640000	220560000	218460000	219860000	229410000	228650000	220720000	233760000	237740000	247790000	230670000	230300000	209220000	228940000	236720000	237950000	229490000	227170000	227620000
MEDP0022	C5H9NO2	L-Proline	Amino acid and Its metabolomics	Amino acids	147-85-3	A	141580000	149140000	165310000	174990000	178370000	116740000	166270000	156650000	206630000	205370000	177190000	187550000	190640000	206350000	201530000	198120000	187720000	179620000	188270000	159270000	179520000	199880000	184790000	190590000	163880000	177240000	185940000	192030000	191720000	202860000	172200000	191990000	217810000	203410000	198380000	197120000	178880000	191990000	190610000	208470000	196390000	183230000	159460000
MEDP0026	C5H11NO2	L-Valine	Amino acid and Its metabolomics	Amino acids	72-18-4	A	158770000	150640000	163640000	140550000	142820000	158860000	156590000	136830000	151550000	153110000	167180000	168090000	187890000	154600000	144670000	160930000	132830000	114690000	178200000	118930000	150340000	146340000	140530000	148690000	139160000	140150000	143660000	165420000	160560000	147300000	144390000	156400000	179480000	154980000	146890000	164180000	133970000	176690000	155700000	160920000	154840000	169730000	151590000
MEDP0028	C8H14N2O5	(5-L-Glutamyl)-L-Amino Acid	Amino acid and Its metabolomics	Small Peptide	5875-41-2	A	1201600	962780	815430	1509500	978870	1284100	1128400	982340	1007300	783670	972690	1001400	976770	971810	991120	1172900	835460	679870	1230300	601410	1012500	1175000	779390	1034500	869870	647430	707380	1016100	794790	921610	1063100	1040200	757120	978390	762100	657600	1108200	1209300	1149000	983770	724740	853710	1162000
MEDP0034	C7H13N3O3	3-N-Methyl-L-Histidine	Amino acid and Its metabolomics	Amino acid derivatives	368-16-1	B	181300	272630	69719	172670	111130	208730	121960	157590	138930	142310	81853	234340	86624	87857	138850	144030	29637	104320	165960	89282	114030	45915	39741	80284	169940	44301	77320	51289	114690	46589	111760	93303	164950	137720	137710	9	202460	190460	67168	109710	65537	90471	47801
MEDP0036	C5H7NO3	5-Oxoproline	Amino acid and Its metabolomics	Amino acid derivatives	149-87-1	A	6781400	5235400	5849000	6386300	5687800	4946200	6358300	5010900	3802700	5058900	3791000	2879700	5344700	4732600	4405900	4669500	6097900	5751900	6570700	4522300	7248000	6898100	6088600	5533200	7125800	5787700	5192000	6835400	6747600	6769500	6071100	5743500	3998800	3917200	4545200	2189000	3283800	4304600	4815300	4310300	4640800	4439000	5251300
MEDP0037	C13H16N2O5	Asp-phe	Amino acid and Its metabolomics	Small Peptide	13433-09-5	B	309080	273160	196120	176460	168910	231620	250850	116950	75594	159740	96174	92360	175290	189050	139780	140080	148230	116240	137440	124420	152310	118890	174480	117020	71444	127330	43227	83266	90588	96657	84217	115820	110110	78116	116200	92545	92982	82467	110350	76955	129330	137570	145980
MEDP0039	C5H11NO2	Betaine	Others	Others	107-43-7	A	33009000	51674000	59408000	40542000	34168000	50816000	42993000	42921000	19375000	15751000	7533200	13140000	21782000	42745000	20186000	30717000	8481700	6359900	10580000	4877400	9759500	9859700	5375800	9063400	12002000	7994400	13299000	11121000	16604000	11803000	10151000	25977000	17227000	22314000	20423000	14002000	31394000	10804000	22538000	60224000	9249300	9204700	5968300
MEDP0044	C10H17N3O6S	Glutathione Reducedform	Amino acid and Its metabolomics	Small Peptide	70-18-8	A	134780	111720	20692	16014	13026	133560	30101	25222	323320	142020	314650	513020	254430	287910	218880	171420	174960	71872	241790	175810	170720	297250	82063	211450	137580	76235	138030	217660	134720	152710	301370	190970	139640	375920	298070	121100	343110	429010	443190	214110	133840	233410	129550
MEDP0045	C7H12N2O3	Glycyl-L-Proline	Amino acid and Its metabolomics	Small Peptide	704-15-4	A	374850	332480	342360	358750	343770	237360	333870	285560	262500	359530	300110	281930	339900	289100	339130	434640	318560	276570	382230	256620	435050	430190	332810	404050	318440	388630	234870	354620	291620	273680	335360	323560	353120	396360	272370	378100	407130	326060	404330	240820	364490	411530	415730
MEDP0047	C5H9N3	Histamine	Alcohol and amines	Polyamines	51-45-6	A	13151000	24116000	20693000	9578300	21464000	30965000	24964000	24230000	27544000	33360000	41611000	46624000	19715000	16394000	25502000	43022000	10153000	13684000	17401000	12911000	24462000	13531000	34056000	29316000	19098000	17014000	15911000	16825000	22307000	12836000	34794000	33843000	30722000	13197000	20246000	9207900	8213900	21586000	22088000	25786000	20232000	19882000	20292000
MEDP0049	C4H8N2O3	L-Asparagine Anhydrous	Amino acid and Its metabolomics	Amino acids	70-47-3	B	273970	223220	207390	222890	188700	194020	170020	131010	233950	223940	412390	261670	187820	284710	245310	299990	237150	205740	255840	139160	309300	224690	212810	224570	334430	239900	178820	235570	324690	224840	259060	172410	232380	284120	240660	67546	315100	205300	251210	202880	232030	358480	189950
MEDP0051	C7H14N2O4S	L-Cystathionine	Amino acid and Its metabolomics	Amino acid derivatives	56-88-2	A	44140	72334	64533	25885	35623	42993	49447	54914	27860	27379	33454	45564	39011	39551	44031	57196	96424	46171	121650	49153	62237	194500	35631	104610	71704	17955	44283	47587	56880	52370	73560	57379	12499	54940	67455	9	90358	94089	34190	51162	54169	109070	85146
MEDP0052	C3H7NO2S	L-Cysteine	Amino acid and Its metabolomics	Amino acids	52-90-4	B	51926	46624	81337	58123	61830	42237	73203	47549	77041	76193	77250	90439	77423	79643	62789	76362	60500	62105	83332	59666	59103	79204	69562	83422	73707	35668	70637	42838	82994	53526	47468	42924	83764	85940	104320	45892	57636	57507	53198	59160	46871	66227	46245
MEDP0053	C9H11NO4	L-Dopa	Amino acid and Its metabolomics	Amino acid derivatives	59-92-7	A	518420	581180	329710	473650	481560	770910	523010	537420	309060	235750	278890	526710	312810	453870	399600	366760	292470	200330	393620	289240	542760	449610	240980	391300	282410	724540	312520	500040	519560	348040	350020	507790	715830	612640	493570	360600	819000	873420	556040	560900	445850	641280	690170
MEDP0054	C5H10N2O3	L-Glutamine	Amino acid and Its metabolomics	Amino acids	56-85-9	A	27169000	23450000	33954000	27286000	33172000	15303000	25352000	19279000	38679000	44686000	25131000	42247000	35487000	24309000	37543000	36305000	31883000	26867000	31397000	31845000	29137000	33278000	44204000	32737000	34054000	40593000	33883000	44795000	32942000	49162000	25596000	46374000	29609000	11015000	21215000	37995000	28759000	43709000	56428000	24293000	43780000	24996000	49930000
MEDP0055	C7H15N3O3	L-Homocitrulline	Amino acid and Its metabolomics	Amino acids	1190-49-4	A	850800	788690	738320	636970	1177500	718870	780230	1052100	1123200	781650	757730	778130	794650	830760	836760	663100	650580	632470	927210	697680	975790	1021500	631090	949730	941920	711020	730050	853710	1024100	890580	872360	923210	1595600	1636100	873640	5704700	3024600	922130	1531600	981980	901760	835520	847700
MEDP0056	C8H16N2O4S2	L-Homocystine	Amino acid and Its metabolomics	Amino acids	626-72-2	B	1309200	1673400	335890	1016400	637070	1092800	876010	1161000	527720	481840	570300	1034100	292320	342190	753540	547190	233370	249620	470620	141290	466500	331010	265560	297550	476850	355480	346680	425500	372410	276360	471760	307410	570560	484460	491900	247180	596150	869340	253580	566600	202540	336880	124530
MEDP0061	C4H9NO2	N,N-Dimethylglycine	Amino acid and Its metabolomics	Amino acid derivatives	1118-68-9	A	3976300	3284300	4798000	3785900	3602100	2232400	3687500	6093500	29429000	12300000	9405300	19603000	15790000	11139000	13452000	15566000	7489800	7817800	7365000	7564500	7831600	7890700	7597100	7045400	4408000	4145000	8719500	11216000	10030000	10296000	5313600	9160100	9199400	10348000	11408000	22956000	8719900	10482000	8211400	13830000	6906100	4936800	4298800
MEDP0062	C8H16N2O3	N6-Acetyl-L-Lysine	Amino acid and Its metabolomics	Amino acid derivatives	692-04-6	A	4033900	4156300	4053600	4577400	3178100	3367400	4014000	4893900	8888100	4739700	5943500	6034600	5093200	4306000	4787700	5708200	4959100	4753900	8271600	6524800	6982400	8944700	4461700	8410400	6391000	4654900	4818300	7724100	6670500	7100600	6832300	7779300	5210600	4737400	8385200	5010400	4467500	9101700	7289800	7387200	5345800	6380600	4536900
MEDP0065	C7H11NO5	N-Acetyl-L-Glutamic Acid	Amino acid and Its metabolomics	Amino acid derivatives	1188-37-0	A	3769500	2838400	3521800	4798900	2736800	1879300	2904800	9	1754200	2494600	1327300	1444800	2550900	2268500	1615300	1713800	1878600	2571400	2656200	2621400	2320600	1754200	1936200	1932700	2731200	3506200	2958400	3926000	2775900	2453700	3467100	3276100	2091900	1981200	2329800	4005000	2320000	2099400	1700600	2285500	3857000	1612300	2053000
MEDP0067	C8H15NO6	N-Acetylmannosamine	Carboxylic acids and derivatives	Sugars	3615-17-6	A	18017000	13600000	11349000	17868000	17171000	11405000	17027000	16214000	36968000	23460000	24615000	29961000	28289000	32213000	21018000	28377000	19048000	28389000	28188000	35413000	19288000	30465000	25564000	35128000	34616000	23679000	43852000	38255000	38344000	37590000	34598000	42471000	41776000	42182000	35849000	62309000	41956000	26769000	32676000	39255000	28676000	31634000	28091000
MEDP0068	C11H19NO9	N-Acetylneuraminic Acid	Amino acid and Its metabolomics	Amino acid derivatives	131-48-6	A	6310200	7913500	8033400	17752000	16737000	5926200	12837000	19778000	8271800	11227000	5857900	5933100	13046000	10801000	8487600	8633200	4600200	10180000	6275700	14116000	6007600	7273100	13360000	11994000	10649000	10087000	15454000	14934000	14540000	16122000	11063000	18237000	5582800	9990000	9395600	4735000	15720000	4765300	6808000	17461000	7354000	7827400	10714000
MEDP0071	C8H16N2O3	N-Glycyl-L-Leucine	Amino acid and Its metabolomics	Amino acid derivatives	869-19-2	A	11339000	11370000	8455100	8869000	13139000	10241000	9777000	4909900	5071900	5029100	3879200	8669200	5671400	5688200	7221100	6748000	5047700	6886300	6493000	5030800	9796500	5132800	5843900	5104100	8721000	9966000	5629500	6600100	6168600	6764800	6567100	4551300	6083100	3795100	6637200	4053200	3241300	4300700	5564900	3797000	5231900	8247900	6185300
MEDP0075	C8H16N4O3	Nα-Acetyl-L-Arginine	Amino acid and Its metabolomics	Amino acid derivatives	155-84-0	A	835650	911670	971890	635610	1123000	718740	768240	952090	1752700	819810	1032600	1375000	1161700	939600	1302600	1280800	1194200	1041100	1375900	1153400	1897800	1238000	1381600	1375700	1396700	689130	1032000	1510900	1349200	1048000	2042600	1654100	1638200	1390400	2435200	784480	1456500	2567200	2644700	2158900	1684400	1821400	3060100
MEDP0078	C18H20N2O3	Phe-Phe	Amino acid and Its metabolomics	Small Peptide	2577-40-4	A	97438	123720	82297	82666	105690	148380	108380	44926	82470	141720	164390	176910	288930	349650	242510	259870	124090	105500	131030	72041	147550	54338	130620	71636	108770	180010	52168	65341	137840	127500	134240	47485	176440	85905	175470	53863	81768	96814	137130	66848	101510	141700	43492
MEDP0080	C15H24N6O5S	S-Adenosyl-L-Methionine	Amino acid and Its metabolomics	Amino acid derivatives	29908-03-0	B	155620	193810	114780	110330	83478	141860	161580	154570	84116	54294	68883	122410	84872	52872	85849	79906	42480	30806	76604	30586	62448	48440	48719	70372	79385	53865	80198	112930	70262	59118	75146	76984	93508	116500	72125	35775	143940	118120	59100	84053	56619	73921	73141
MEDP0081	C10H12N2O	Serotonin	Tryptamines,Cholines,Pigments	Tryptamines	50-67-9	B	3582900	3751700	1143400	1126800	3283800	3053800	3810200	1943300	403870	242610	416100	252530	113780	75931	117170	331220	90766	9	365990	294020	233710	437330	9	329520	1048500	340490	498820	711330	323710	299070	896960	1098900	725360	2121200	610530	929260	1809200	1346500	1712200	798570	466650	871200	1113300
MEDP0082	C3H7NO5S2	S-Sulfo-L-Cysteine	Amino acid and Its metabolomics	Amino acid derivatives	1637-71-4	A	200650	285820	154240	170290	153250	222290	169340	186700	214590	282790	298030	246140	202770	283100	328940	484820	232500	157400	200540	126430	302240	333970	243360	216040	78557	174810	70975	245000	173610	336300	137930	123610	9	166930	144550	9	689500	180100	117880	201880	116960	89895	502230
MEDP0083	C5H9NO3	Trans-4-Hydroxy-L-Proline	Amino acid and Its metabolomics	Amino acid derivatives	51-35-4	A	1823800	1550600	1571200	1771300	1142500	1264700	1405200	3048300	1853200	1627600	1720300	2230600	1253500	2218800	1672700	2238100	1166400	1385900	1527100	989860	1405000	1356100	1159500	1458000	2838800	1045300	2246400	1449800	2214600	1635600	1606000	3449100	1699600	2569500	2704800	1442500	3734900	2387400	2251100	7209500	921740	1749500	1153800
MEDP0084	C3H9NO	Trimethylamine N-Oxide	Alcohol and amines	Amines	1184-78-7	A	75238	45831	24683	105450	55562	22130	38356	125560	65249	35178	39366	125740	62321	119520	72475	738620	116750	150580	323470	54662	591280	80460	75700	54587	976960	298480	622180	381410	845330	469630	660620	590740	187100	881630	94139	101350	663010	164020	467900	367350	408650	92555	31158
MEDP0085	C8H11NO	Tyramine	Benzene and substituted derivatives	Benzene and substituted derivatives	51-67-2	A	1351200	573450	715070	986840	623460	454520	422670	1930000	1400300	1035100	267880	348020	1356000	239890	356430	444860	1731700	200390	722460	561880	1127200	451420	1966200	349910	689690	468520	255740	548400	158290	309390	599550	301640	212840	730230	310350	213380	347450	435650	386380	323900	337060	274290	966800
MEDP0087	C9H19N3O3	L-Alanyl-L-Lysine	Amino acid and Its metabolomics	Amino acid derivatives	6366-77-4	A	1140600	1107900	744670	860800	915450	1029800	1289500	1479500	656030	714900	859350	653760	775580	763880	932720	853070	977340	775160	773910	526840	872780	1004500	494740	1090300	644210	576580	450540	541910	726600	545580	834320	448100	1082300	641700	591610	717050	618750	820680	654740	595860	622540	968400	962550
MEDP0101	C9H8O3	P-Coumaric Acid	Benzene and substituted derivatives	Phenolic acids	501-98-4	A	4533400	4182900	4719900	4590300	5597800	5076000	5487700	2925800	4822900	5753900	3882400	3947900	5321400	5366000	5039800	5563400	4101700	3301600	5310700	3893000	5883700	4497900	4692700	4580700	3367000	4558400	3884500	4861100	5116000	5625200	3990900	5106000	4948500	3900300	4961300	5046700	2827100	4397100	4858100	3908100	4485700	5580200	4639200
MEDP0106	C7H6O2	Benzoic Acid	Benzene and substituted derivatives	Benzene and substituted derivatives	65-85-0	A	213540	222970	161520	334830	130040	105450	145330	224200	356500	419920	166990	405200	371600	457130	365980	1429800	297780	490170	505250	433370	712960	339620	355330	339510	819390	451840	774780	439810	606020	560440	681300	671380	444620	1551300	291110	354530	1243200	423820	768780	398260	676350	270740	287880
MEDP0113	C7H6O3	4-Hydroxybenzoic Acid	Benzene and substituted derivatives	Phenolic acids	99-96-7	A	981800	714230	1139500	1061600	753090	636420	681810	609190	1316600	1059300	862080	1446700	2125100	2481700	962260	1093900	2524900	1806200	1178400	1491400	965530	1181600	2053200	1258200	2054100	1224100	1187800	1136300	1204600	735400	1820700	943250	808020	1066700	1182000	1387700	804030	921760	1107900	1163400	1006700	779470	938330
MEDP0114	C8H6O4	Phthalic Acid	Benzene and substituted derivatives	Phenolic acids	88-99-3	A	89482	72567	101990	76799	78256	77492	61823	62052	65321	122710	71199	64610	100450	82128	49485	96570	109810	80506	64513	101690	154940	109030	159920	93510	104520	70290	43210	91794	119640	67433	47622	46392	29479	48814	70425	66679	56208	55105	59531	46315	100640	29670	79493
MEDP0115	C7H8N2O2	1,4-Dihydro-1-Methyl-4-Oxo-3-Pyridinecarboxamide	Heterocyclic compounds	Pyridine and pyridine derivatives	769-49-3	A	123760000	87649000	102000000	122360000	143720000	78894000	126260000	105950000	99529000	106690000	75663000	92501000	138320000	97027000	123250000	98944000	67021000	67883000	74938000	108200000	89012000	126530000	94676000	82511000	94328000	96149000	93401000	143420000	115800000	127700000	91108000	140510000	107820000	87033000	65876000	97042000	85506000	137440000	142060000	104830000	105190000	92175000	145360000
MEDP0118	C8H9NO4	4-Pyridoxic Acid	Heterocyclic compounds	Pyridine and pyridine derivatives	82-82-6	A	16089000	45997000	4046100	8962600	18358000	2646300	19300000	16133000	10925000	2442400	2827300	9990100	8796700	1395800	4092700	2272100	12557000	2199700	4736100	3526000	2739200	10640000	4437500	4372200	3327400	863940	1394500	3143800	3210400	1265100	6768900	602330	6580800	11745000	1323700	372250	1503400	3762000	2528100	2437500	2081900	3536000	6159500
MEDP0119	C6H5NO3	6-Hydroxynicotinic Acid	Heterocyclic compounds	Pyridine and pyridine derivatives	5006-66-6	A	3518800	2858100	2924900	3141600	3000800	2758900	3044400	2803900	1463100	2411500	1666900	1387900	1375000	1696400	1735000	2588600	2163700	1507600	3395300	1154600	2506400	2082100	1979900	2440000	2530300	2501700	1873200	2255900	2065200	2007600	2282200	2515400	2723000	2908700	2304400	1009600	2579400	1860000	2303400	2082200	2814100	2942300	2907000
MEDP0120	C7H8N4O2	Theobromine	Nucleotide And Its metabolomics	Nucleotide and Its metabolomics	83-67-0	A	66520	63564	83016	49611	52369	96869	72639	60572	54065	45019	78946	57904	76261	122720	82373	85922	103750	51753	83405	89635	86469	70190	90315	104600	38817	81671	61991	96685	69315	82250	80153	98987	75724	96742	59987	59609	68250	66537	89127	91175	81788	117000	72232
MEDP0125	C5H14NO+	Choline	Tryptamines,Cholines,Pigments	Cholines	62-49-7	B	367750	314950	360100	346330	248290	221490	342330	594200	703560	431760	348350	543490	450240	723390	526860	575070	417030	316530	483460	559070	403160	597520	384560	316590	368480	388910	633140	530000	707260	419180	396020	1119300	404090	481490	833700	593750	353020	398670	452130	2000500	390630	473110	426480
MEDP0136	C7H6O4	Protocatechuic Acid	Benzene and substituted derivatives	Phenolics	99-50-3	B	9	43267	100630	70231	100730	100990	64306	79717	171530	142870	104640	242080	172840	131240	124540	100510	121270	237810	249680	216670	113720	169980	43417	48949	98727	158620	367140	328880	115690	155030	123390	257690	168410	167050	86759	271000	103230	110910	375130	162230	124180	59973	97863
MEDP0137	C7H6O3	Protocatechuic Aldehyde	Benzene and substituted derivatives	Phenolics	139-85-5	A	262330	268150	150450	242000	192860	95247	131460	211770	57821	292480	70594	104560	208530	111220	69750	288440	161280	348340	209680	216800	422270	73764	348690	479800	167220	182250	353920	215000	109910	227500	174110	253730	192220	100890	98367	257290	236930	254190	394080	246610	155430	106650	262300
MEDP0140	C8H8O3	4-Hydroxy-3-methoxybenzaldehyde	Benzene and substituted derivatives	Phenolics	121-33-5	A	81291	59327	65576	45705	84032	58282	61971	72078	109730	134790	90216	161960	162850	140610	104950	138480	97419	136050	117180	116080	106890	100650	160650	102160	77527	115860	86985	99097	122140	133040	104260	100330	119050	141570	133010	140080	155360	151950	125070	136290	103720	96701	87750
MEDP0143	C10H16N2O3S	Biotin	CoEnzyme and vitamins	CoEnzyme and vitamins	58-85-5	A	31477000	32337000	23941000	26385000	30457000	30824000	29349000	25235000	33713000	27711000	23708000	44719000	28155000	23340000	35926000	28879000	23074000	33939000	35884000	22124000	25117000	23415000	21402000	33024000	22878000	26922000	29378000	27510000	26903000	25896000	24981000	26849000	25550000	28000000	29356000	12306000	28551000	38620000	32890000	29090000	31902000	36334000	25683000
MEDP0146	C6H7N5	1-Methyladenine	Nucleotide And Its metabolomics	Nucleotide and Its metabolomics	5142-22-3	A	136700	65403	57621	45364	57403	94453	57591	77069	48494	92649	53219	71319	122250	107740	139860	76572	95715	57493	55288	105460	90172	83876	86408	91624	65342	140180	50957	126740	49228	131940	178640	112880	80255	66382	118040	42527	35020	233970	94455	114920	88753	29817	28328
MEDP0149	C10H14N5O6P	2'-Deoxyadenosine-5'-Monophosphate	Nucleotide And Its metabolomics	Nucleotide and Its metabolomics	653-63-4	A	1690500	1917100	547680	2841200	12378000	1682200	2077600	2409800	223620	665650	133120	249290	147450	79745	120810	215610	189110	275780	690060	445500	705790	536190	447590	952800	263670	551360	551640	758700	600670	512460	761760	459030	37299	120260	225040	134180	185810	341680	105700	554750	359600	485500	542240
MEDP0150	C10H12N4O4	2'-Deoxyinosine	Nucleotide And Its metabolomics	Nucleotide and Its metabolomics	890-38-0	B	712540	2601200	7530200	1712300	2166800	2364900	4211100	2131800	8437400	1594300	1250900	2384200	1922700	1289700	5056500	675510	95770000	34944000	5209100	115290000	106090000	40532000	90093000	72679000	2476100	61449000	6872700	21401000	10031000	40175000	23290000	17030000	2108300	315170	11473000	2834500	436960	4354700	3986300	7645000	8377400	2266000	3813100
MEDP0151	C5H5N5O	2-Hydroxy-6-Aminopurine	Nucleotide And Its metabolomics	Nucleotide and Its metabolomics	3373-53-3	A	65145000	51529000	32007000	52279000	31266000	53403000	51361000	38554000	41204000	44353000	69878000	60282000	35816000	45129000	53815000	76003000	30969000	20609000	74626000	26736000	58575000	44713000	36664000	67326000	78800000	46885000	50644000	62477000	50312000	44048000	84085000	76013000	60324000	62996000	47144000	28091000	60059000	73983000	62062000	49821000	62612000	66147000	43033000
MEDP0153	C6H6N4O2	3-Methylxanthine	Nucleotide And Its metabolomics	Nucleotide and Its metabolomics	1076-22-8	A	210290	198530	160040	116210	127090	261830	165410	223030	125940	162000	247270	244130	207160	325570	219260	224210	176340	183470	202420	245450	150150	164260	147820	230540	153260	224640	149010	178330	220440	214280	184650	119750	190050	193670	135420	156820	326160	102240	202800	84038	192330	210210	137740
MEDP0155	C5H7N3O	5-Methylcytosine	Nucleotide And Its metabolomics	Nucleotide and Its metabolomics	554-01-8	A	668080	596550	339570	575860	503800	872550	803660	244810	208860	323460	499760	610480	300300	659040	275550	986190	206970	286220	539090	237770	573400	322470	542870	660400	704270	555930	660110	363190	1373500	371410	515140	602360	1034000	611350	786800	741740	309470	509820	1311600	1162800	617840	1220800	452110
MEDP0156	C10H14N2O6	5-Methyluridine	Nucleotide And Its metabolomics	Nucleotide and Its metabolomics	1463-10-1	A	14382000	25764000	30772000	26817000	22061000	13169000	20622000	11369000	69098000	40184000	32898000	47842000	41959000	25685000	43301000	40929000	28853000	43382000	50324000	36166000	44893000	45102000	39475000	40631000	27289000	29540000	33364000	40367000	46360000	38338000	26547000	51439000	32908000	17336000	59621000	45498000	12447000	35568000	41307000	41919000	45764000	53858000	49236000
MEDP0157	C6H6N4O2	7-Methylxanthine	Nucleotide And Its metabolomics	Nucleotide and Its metabolomics	552-62-5	B	123190	102310	100010	123160	101110	93108	121310	93376	194020	156800	131220	142010	136900	114240	178180	161380	96762	92266	197150	173250	147580	182400	163130	196360	131060	131800	144240	195980	172690	181000	155090	254170	191540	95594	139160	189570	106150	89407	204960	169050	158470	142690	183170
MEDP0159	C5H5N5	Adenine	Nucleotide And Its metabolomics	Nucleotide and Its metabolomics	73-24-5	A	8881200	8761900	23719000	5984100	7167000	10857000	14956000	9334800	13713000	7181000	6298800	6837500	13928000	13487000	40468000	7728600	130200000	26606000	9974400	150500000	130200000	68628000	114290000	86431000	11460000	134190000	14927000	61499000	19891000	85916000	67151000	43862000	10629000	6631700	14989000	7543500	4259600	23508000	23671000	16993000	28897000	6019400	6486100
MEDP0160	C10H13N5O4	Adenosine	Nucleotide And Its metabolomics	Nucleotide and Its metabolomics	58-61-7	A	28687000	67187000	159260000	53678000	65054000	49374000	89861000	34427000	148560000	48157000	40610000	50924000	43879000	27807000	82442000	24662000	111550000	211560000	68279000	120310000	116260000	188960000	118350000	199150000	38301000	131540000	91924000	135530000	114450000	195110000	99724000	155630000	31084000	9670100	146110000	33555000	9532400	39379000	61446000	84219000	121580000	49919000	52007000
MEDP0161	C10H15N5O10P2	Adenosine 5'-Diphosphate	Nucleotide And Its metabolomics	Nucleotide and Its metabolomics	58-64-0	A	31571	68944	15658	101300	78173	87927	75960	79440	39109	34176	32413	16501	21142	24963	55794	21473	25960	15010	25117	30942	52147	36719	26702	42916	43130	44806	25661	39940	36164	46157	27899	15666	31706	28616	25322	18522	45892	33615	38168	35046	16210	30441	33772
MEDP0163	C9H13N3O5	Cytidine	Nucleotide And Its metabolomics	Nucleotide and Its metabolomics	65-46-3	A	43347000	82967000	98558000	27257000	65111000	109260000	88536000	67387000	61725000	95798000	129410000	113780000	79848000	59760000	92911000	132540000	39346000	50085000	49197000	52523000	105080000	51206000	122630000	89392000	67036000	75052000	46226000	67939000	82578000	56157000	88770000	110160000	84901000	21720000	60508000	12181000	17510000	46290000	76942000	72476000	72072000	65673000	57338000
MEDP0164	C9H14N3O8P	Cytidine-5-Monophosphate	Nucleotide And Its metabolomics	Nucleotide and Its metabolomics	63-37-6	A	1080100	4153000	914490	4394300	12715000	3541200	6691500	3892100	267780	329090	222520	297000	155000	188010	164850	177710	190080	188940	294720	140650	163890	223360	223600	528990	146480	387520	206460	428180	412070	410110	256810	655720	270830	236510	247180	121380	294300	420020	183510	350890	206070	290790	1011100
MEDP0165	C4H5N3O	Cytosine	Nucleotide And Its metabolomics	Nucleotide and Its metabolomics	71-30-7	A	1204700	1737400	1036300	1020500	3153300	7896100	3548700	2760700	1745200	4643800	3312400	4363500	3512100	3234100	2762100	11238000	2004300	2639400	3061400	2818800	5228600	3013700	7019900	6866300	3886900	1774400	2726400	3308400	5342100	2868500	5987900	4349300	6535300	1895500	4022300	3168700	1173200	3224400	6360700	5442900	4051200	4147600	3949300
MEDP0166	C10H13N5O4	Deoxyguanosine	Nucleotide And Its metabolomics	Nucleotide and Its metabolomics	961-07-9	A	178160000	222800000	216780000	227370000	207140000	214100000	271800000	202130000	288680000	261810000	224860000	249510000	274560000	288720000	331040000	279180000	249700000	243670000	247750000	227230000	284120000	254200000	306390000	280710000	218810000	229040000	220920000	262770000	298110000	299620000	261130000	323630000	284290000	222510000	247790000	261040000	173460000	253820000	263630000	277390000	234240000	290930000	283180000
MEDP0167	C10H13N5O5	Guanosine	Nucleotide And Its metabolomics	Nucleotide and Its metabolomics	118-00-3	A	133450000	214350000	209460000	215220000	202870000	170940000	221440000	103260000	298060000	265850000	186570000	241270000	172810000	109910000	128240000	236080000	294540000	328470000	267730000	241190000	263200000	211800000	300680000	266180000	195210000	290890000	170100000	144180000	201920000	229730000	81548000	227980000	225720000	45073000	326340000	187690000	52932000	153300000	147560000	226580000	241220000	242870000	221520000
MEDP0170	C5H4N4O	Hypoxanthine	Nucleotide And Its metabolomics	Nucleotide and Its metabolomics	68-94-0	A	133940000	106550000	94854000	114470000	112970000	100500000	122590000	112540000	104230000	111430000	103970000	100770000	126680000	107200000	122610000	127340000	60668000	67946000	116890000	74660000	77442000	128140000	81006000	99377000	126920000	102490000	110710000	128870000	113510000	118400000	125270000	142500000	126630000	115890000	98984000	113000000	109420000	134820000	143590000	130190000	126830000	103730000	131430000
MEDP0171	C10H12N4O5	Inosine	Nucleotide And Its metabolomics	Nucleotide and Its metabolomics	58-63-9	A	116490000	208670000	182370000	209900000	210840000	134590000	210980000	87845000	262830000	230480000	139310000	202150000	123310000	59721000	62820000	171840000	161350000	255350000	237540000	150050000	181930000	200880000	203780000	216140000	138730000	171850000	160560000	105440000	168300000	167950000	39542000	198010000	161380000	26893000	263180000	157160000	35907000	109280000	101830000	184680000	220010000	214510000	228170000
MEDP0173	C21H27N7O14P2	Nicotinic Acid Adenine Dinucleotide	Nucleotide And Its metabolomics	Nucleotide and Its metabolomics	53-84-9	A	51401	47226	39045	72393	67338	36881	82886	47505	37062	51065	24150	41742	35564	25536	31306	28986	16645	28204	33346	23066	40772	27598	26461	37872	31548	49356	33701	35398	44820	46651	26181	34667	23720	25807	23323	27957	27030	40054	31363	35074	31815	16993	32604
MEDP0176	C10H14N2O5	Thymidine	Nucleotide And Its metabolomics	Nucleotide and Its metabolomics	50-89-5	A	17247000	36045000	24625000	27639000	24161000	22493000	29269000	24150000	36533000	33677000	39952000	44865000	33752000	36229000	37573000	34802000	32589000	37499000	42291000	34437000	41007000	34727000	43595000	40048000	35406000	26501000	29753000	27201000	37718000	31279000	27526000	37772000	40291000	25729000	34042000	35769000	20327000	30967000	44036000	35954000	37519000	40270000	38270000
MEDP0177	C5H6N2O2	Thymine	Nucleotide And Its metabolomics	Nucleotide and Its metabolomics	65-71-4	A	109470000	92767000	78867000	86513000	92774000	70640000	110010000	91068000	115190000	124170000	80189000	86604000	85929000	66817000	102460000	137640000	78583000	74244000	122060000	106450000	84278000	128370000	84675000	126890000	125670000	126380000	98315000	124880000	103220000	122740000	123450000	134830000	119410000	113570000	120690000	145000000	83285000	123000000	122200000	120050000	105300000	84425000	124660000
MEDP0179	C9H12N2O6	Uridine	Nucleotide And Its metabolomics	Nucleotide and Its metabolomics	58-96-8	A	176540	233180	248440	326400	317140	138750	238190	225190	466370	258450	119750	255850	214950	127270	200490	161220	318560	355260	243000	308030	325400	370280	331340	333040	178640	202650	353870	261610	281580	213700	238500	361550	183700	193890	391900	492180	154190	280280	194720	358020	214900	267320	504940
MEDP0180	C11H15N2O8P	Β-Nicotinamide Mononucleotide	Nucleotide And Its metabolomics	Nucleotide and Its metabolomics	1094-61-7	A	27652	13235	28581	43143	64423	18867	28997	33618	19288	76339	18419	6597.8	28746	41012	28201	49464	13495	15251	20734	2891	7730.9	11283	16822	9556.1	33496	109390	36887	56981	32194	41659	23629	28546	31451	34017	20549	13303	28295	13512	32311	30269	21056	7231.5	12936
MEDP0184	C15H12I3NO4	3,3',5-Triiodo-L-Thyronine	Hormones and hormone related compunds	Hormones and hormone related compunds	6893-02-3	A	160730	157220	127020	172030	158280	89462	160330	369190	183050	172980	108560	161610	152110	66639	92378	167530	133710	143870	181890	131350	135970	111910	95225	113730	122030	89835	146650	174950	138530	85764	143890	111940	296850	306620	160700	59675	91780	145000	160680	215180	132040	138210	194300
MEDP0185	C9H13NO3	Epinephrine	Hormones and hormone related compunds	Hormones and hormone related compunds	51-43-4	A	7089600	8635300	3626700	4965400	4173500	5997000	6010700	7311800	4132400	3900500	4175200	7700100	3814200	3935900	4476400	4252900	2191400	2370400	4638100	1801000	3367300	2582300	1873500	3636100	2910800	2152900	2917100	3165800	3353600	2175200	3703000	2547200	4333300	4534500	3998200	2303300	5853100	6990100	3875900	3626800	2642900	3577400	2785500
MEDP0186	C15H11I4NO4	L-Thyroxine	Hormones and hormone related compunds	Hormones and hormone related compunds	51-48-9	A	441640	470000	316260	392640	416030	252080	431930	863990	364700	330520	239550	453850	334060	142960	287410	326440	286600	337430	298500	235160	407940	253870	223670	323470	283540	259000	346890	276920	261110	205500	238380	352050	408040	667170	235130	118250	234380	298410	303040	451090	181370	217360	258000
MEDP0187	C10H15NO3	Metanephrine	Hormones and hormone related compunds	Hormones and hormone related compunds	5001-33-2	B	42032	41105	32327	60115	44802	58471	69465	34611	26818	34770	25839	22945	32001	35277	28218	26401	36135	17269	37796	46212	77646	38498	44393	69925	162360	110150	159630	283660	187410	86748	171210	246690	964390	560000	40081	286410	279210	70394	1346000	47473	73615	97439	49737
MEDP0188	C8H11NO3	Norepinephrine	Hormones and hormone related compunds	Hormones and hormone related compunds	51-41-2	A	3731900	5197200	2090900	3163200	2823100	4480700	3538600	3884200	1456700	1721100	2161500	3672600	1354600	1607600	1719200	2494000	1394700	1261100	2434900	1095100	1972400	1249800	1215900	2353900	1914500	1521000	1674800	1553500	1721000	1580800	1775000	1619700	1758300	2328300	1642200	934070	3503100	2459200	1761200	1690000	1678200	2167400	1590400
MEDP0214	C10H12N2	Tryptamine	Tryptamines,Cholines,Pigments	Tryptamines	61-54-1	A	17155000	10955000	14575000	4365700	11535000	9089500	8503500	8032800	10194000	6900000	14528000	11219000	7156100	6825800	11671000	12184000	15020000	2911600	8309900	34162000	16893000	22730000	7477700	10612000	10579000	7970300	6929800	12092000	8446300	8422300	23482000	10994000	6035100	7939600	7683600	5329000	5613100	25293000	14054000	6245100	10733000	8759700	14926000
MEDP0218	C6H14O6	D-Mannitol	Carboxylic acids and derivatives	Sugar alcohols	69-65-8	A	591100	840320	1216000	457230	654660	1287000	765340	732330	180820	277280	300540	211270	143150	114400	312360	223640	186680	432640	318750	172490	230240	184780	221100	437470	147120	91379	134210	152990	150650	128930	135370	181540	171050	196170	156940	166680	235950	242940	260410	127050	128020	132380	116220
MEDP0221	C5H12O5	Ribitol	Carboxylic acids and derivatives	Sugar alcohols	87-99-0	A	241210	324180	230570	185150	185440	343630	250350	295610	169050	149430	203610	295050	169380	131830	163130	192480	149680	70896	208160	122130	205180	194930	119400	214810	267970	238100	276520	178970	277120	129300	276710	215080	118760	104590	212700	103210	130540	234630	218140	149980	154380	184150	137180
MEDP0224	C6H12O6	D-Fructose	Carboxylic acids and derivatives	Sugars	57-48-7	A	117860000	119520000	139930000	79555000	57308000	97249000	57548000	75789000	204180000	65066000	178760000	165220000	108820000	154890000	85331000	125880000	130080000	116950000	177330000	202610000	203310000	185850000	93695000	145970000	105390000	48361000	100600000	81725000	91078000	53342000	93054000	91440000	76078000	161440000	123970000	86299000	202320000	182220000	143780000	130000000	80337000	226670000	110630000
MEDP0228	C18H32O16	D-Melezitose	Carboxylic acids and derivatives	Sugars	597-12-6	A	66178	153360	168790	150460	34295	44488	54529	47447	81236	45070	41766	53460	31542	30849	31725	99543	32546	55006	92045	31156	104860	126820	35492	84107	54503	21672	44895	30956	82788	46867	53016	46929	22169	89229	52018	29958	55976	88897	83096	54293	51216	50821	67795
MEDP0232	C8H15NO6	N-Acetyl-D-Glucosamine	Carboxylic acids and derivatives	Sugar derivatives	7512-17-6	A	18017000	13600000	11349000	17868000	17171000	11405000	17027000	16214000	36968000	23460000	24615000	29961000	28289000	32213000	21018000	28377000	19048000	28389000	28188000	35413000	19288000	30465000	25564000	35128000	34616000	23679000	43852000	38255000	38344000	37590000	34598000	42471000	41776000	42182000	35849000	62309000	41956000	26769000	32676000	39255000	28676000	31634000	28091000
MEDP0239	C6H8O6	L-Ascorbate	CoEnzyme and vitamins	CoEnzyme and vitamins	50-81-7	B	7071000	6123700	6620900	4980200	2918400	4596500	2745900	4058900	11748000	4944000	9132600	6525500	4881000	5231700	3563300	6753500	6046000	5700900	9178100	9282100	8761800	6772800	3177400	7187200	4950600	2144000	4661400	3207900	4437800	2571700	4398600	5082100	2241900	7668100	7606400	3296200	9031400	6101500	5124400	5398900	3903300	11209000	4828300
MEDP0240	C8H11NO3	Pyridoxine	CoEnzyme and vitamins	CoEnzyme and vitamins	65-23-6	A	622620	814940	336900	473790	452350	724670	944510	586030	328170	454750	266050	1321300	426670	410360	631120	603520	283690	381660	553370	409410	334330	458220	305410	552810	397570	307450	390870	444500	449180	297530	423840	305590	757850	1324100	492610	810850	1226200	795120	788450	898620	309770	524350	475980
MEDP0241	C5H4N2O4	Orotic Acid	CoEnzyme and vitamins	CoEnzyme and vitamins	65-86-1	A	1839700	1849800	1748200	1392800	1558700	2493500	1608200	1725200	1531400	1355500	1439300	2019200	2070000	3053500	2729400	2267700	1262000	907210	1244100	865700	1594100	1037100	945660	1542500	1136600	1070200	1021100	1449000	1223400	1013200	1378800	1480600	1769800	976720	1352200	405940	1327700	1871900	1900900	1224000	1299100	3052100	1277000
MEDP0245	C6H6N2O2	Nicotinamide-N-Oxide	CoEnzyme and vitamins	CoEnzyme and vitamins	1986-81-8	A	38519	18188	19594	26056	26639	11043	24891	19624	7132.2	16969	12845	15626	20146	15591	26767	22174	9	9	13691	9	9	9	9	9	7132.1	8840	4566.8	9	9	9	13121	3269.8	7785	36778	47853	5458.7	43518	73589	51649	53945	58693	23470	17610
MEDP0246	C6H5NO2	Nicotinic Acid	CoEnzyme and vitamins	CoEnzyme and vitamins	59-67-6	A	24163000	19769000	13793000	17003000	16540000	17208000	22413000	16394000	22541000	16917000	11956000	14737000	19012000	13636000	15779000	17226000	17660000	16513000	23809000	21468000	21339000	25637000	14700000	25130000	17141000	17789000	17717000	23019000	16785000	21040000	18040000	25195000	14929000	13098000	19965000	22817000	9279700	22549000	22699000	23881000	21355000	16766000	25452000
MEDP0249	C9H19NO4	Pantothenol	CoEnzyme and vitamins	CoEnzyme and vitamins	16485-10-2	A	36868	23330	21915	20379	46333	27978	23904	24811	16328	37897	33445	28404	26557	48247	28458	29009	98161	74664	65795	94513	90737	114180	87208	91370	36482	76188	55224	62765	72885	119800	90216	68295	40526	33694	57178	51228	33589	29316	106690	56413	66147	86799	68234
MEDP0250	C17H20N4O6	Riboflavin	CoEnzyme and vitamins	CoEnzyme and vitamins	83-88-5	A	16504000	12548000	10360000	10653000	8060400	6232500	11698000	7672000	12857000	14833000	11014000	12922000	18974000	12525000	13691000	16084000	11840000	10765000	12405000	18471000	12086000	19147000	12918000	12913000	17468000	15506000	11585000	17237000	10999000	19080000	13022000	17177000	17100000	16178000	8986900	15171000	13811000	15158000	21582000	10034000	21001000	12499000	14200000
MEDP0251	C7H7NO2	Trigonelline	CoEnzyme and vitamins	CoEnzyme and vitamins	535-83-1	A	597920	502120	229340	450630	371530	436740	441630	260600	349670	415170	527270	488470	336660	385010	312000	381960	174440	194530	620110	200800	323010	497030	206200	469220	721820	343970	603320	679360	453000	395620	725970	691160	388090	421880	516550	370640	418000	559690	632730	326510	560570	544100	543810
MEDP0271	C11H11NO2	3-Indolepropionic Acid	Heterocyclic compounds	Indole and Its derivatives	830-96-6	A	1999200	3096000	2322500	1940900	1409900	1327300	1673800	1927700	4822200	2167700	2238400	2974500	3066800	1861900	2410800	1522700	2092100	2975800	3737900	3870000	3406500	4672200	1873100	3501600	2321900	2290100	2836900	3927800	3050500	2942600	3859600	4005000	3722400	4647000	3211200	5058700	4318600	5495000	4532700	3795400	4036500	3914400	4829400
MEDP0275	C10H9NO2	Indole-3-Acetic Acid	Heterocyclic compounds	Indole and Its derivatives	87-51-4	A	2310000	1543300	2576500	1788100	1847400	1058300	1357100	969760	2421400	3092900	2104100	2781500	3704400	3595000	2966500	3441400	2365000	2500900	3100000	3132900	3010100	3275300	3546800	2632900	2302800	3267300	1999700	2615800	2785700	3382400	2181200	2601600	3310400	2984000	3629200	5242500	1656200	2521200	3392600	2809100	3206900	3219900	2722200
MEDP0276	C9H7NO	Indole-3-Carboxaldehyde	Heterocyclic compounds	Indole and Its derivatives	487-89-8	A	519960	464230	560680	830640	451010	323390	485460	510300	2069800	1053200	553340	1590300	1333200	825370	714850	969920	325610	438850	472700	530310	416310	494960	396370	538090	623960	404630	645940	753250	512550	636560	380670	734600	855600	839780	936190	2568400	684420	1425700	766110	1090000	717760	376950	591950
MEDP0277	C11H11NO2	Methyl Indole-3-Acetate	Heterocyclic compounds	Indole and Its derivatives	1912-33-0	A	36533	37237	90469	93932	35982	34574	31380	55018	274460	181000	96520	189500	255500	152270	170730	134570	61438	102770	65333	106160	87697	83558	81542	83321	135130	111000	100120	178730	109920	159870	96919	126500	151950	67812	144980	293280	53697	165440	156660	132000	133150	80619	59326
MEDP0287	C2H7NO3S	2-Aminoethanesulfonic Acid	Organic acid And Its derivatives	Sulfonic acids	107-35-7	A	1206800	1351000	522030	1213900	866980	1065000	1130100	1517500	1180100	897230	1008500	1471900	566420	995740	855790	1334000	617740	551170	1115400	477070	1048100	802620	611520	974740	855680	654250	900490	687100	1185600	547820	869980	1128900	1275900	1428000	1229000	712270	1874200	1190100	1127900	1793400	814310	1184000	838190
MEDP0296	C5H11N3O2	4-Guanidinobutyric Acid	Organic acid And Its derivatives	Organicacid and Its derivatives	463-00-3	A	3144900	5966400	3199500	3951200	2630400	2788700	4238800	6048200	6188900	6089300	6795800	9779700	7168700	8436300	7429900	8907700	2051300	2396100	4104900	2336200	2842700	3303100	3185900	3107800	3768900	3828900	3109900	3295500	3212900	4037400	2892500	2969800	4925100	6002900	4450700	6578900	10055000	4293500	5187500	4373500	4059500	3395400	3675400
MEDP0297	C5H11NO2	5-Aminovaleric Acid	Amino acid and Its metabolomics	Amino acid derivatives	660-88-8	A	3727700	4926800	3536900	2980300	2939700	4171900	4082400	4916500	4901600	4683900	7358000	9468000	4633400	5540300	5419300	6717000	3008500	2648600	4267500	2279900	4251000	3157500	2414900	3636600	6684200	3264700	2929800	2811500	4687100	2503600	3888200	2712000	4591700	6531600	6461900	3630500	8456100	7162900	6830600	4670100	4580800	5660000	2488400
MEDP0298	C6H13NO2	6-Aminocaproic Acid	Amino acid and Its metabolomics	Amino acid derivatives	60-32-2	A	425360000	392160000	435910000	405620000	437250000	404910000	412740000	341000000	409590000	403070000	415640000	437910000	451010000	453420000	427450000	412520000	400300000	385460000	406880000	415830000	432670000	410610000	406240000	397680000	378240000	387120000	401030000	470430000	422220000	432940000	403430000	454040000	440140000	402720000	410020000	425250000	364600000	471170000	433560000	425240000	422220000	456270000	437820000
MEDP0299	C6H6N4O3	7-Methyluric Acid	Amino acid and Its metabolomics	Amino acid derivatives	612-37-3	B	2032000	1701800	1844100	1745600	1585200	1470700	1148200	1645700	1844300	1632800	1928400	1574400	1676400	1479000	1316500	1479800	1914500	1401200	1457800	1723900	1970900	2190800	1677600	1137600	1467300	1474300	2044300	1662000	1629800	1482400	1740600	1807200	1794600	1296400	1479900	1711000	1452000	1558900	1311400	1555800	1780500	1508700	1438100
MEDP0300	C6H10O4	Adipic Acid	Organic acid And Its derivatives	Organicacid and Its derivatives	124-04-9	B	3950400	3139600	1979800	2345100	2752200	2509200	2361500	2127900	3137100	2873400	1684500	3530400	2271800	1249800	2202600	2242900	2527200	3413000	3325400	3909300	4866700	6231900	4018200	4539900	3175000	2647600	3747000	3735000	2999800	3218300	4638100	3312700	3516800	3834800	3124700	2268900	3681600	3101300	6017900	3457800	6385800	4173300	5378400
MEDP0301	C9H16O4	Azelaic Acid	Organic acid And Its derivatives	Organicacid and Its derivatives	123-99-9	A	4699500	4456600	6168900	4959700	5225500	3963500	5770500	3375100	9069300	8682700	6733400	10744000	8424300	10547000	7071800	8010200	9083700	9118600	11244000	13628000	10446000	15980000	8215800	12092000	11823000	10105000	12045000	12001000	9606600	11314000	11577000	10108000	8004700	10947000	11791000	11644000	7742800	12101000	10893000	11658000	11906000	10506000	14397000
MEDP0305	C4H7N3O	Creatinine	Organic acid And Its derivatives	Organicacid and Its derivatives	60-27-5	A	353390	200090	170680	289290	144980	174930	139890	266730	317380	419240	304630	191200	116640	532850	460480	798450	189480	217260	296350	149950	274830	154500	154770	141410	351110	178960	351800	184360	355540	214230	298460	625090	431110	1645100	315390	373140	1341800	181550	447080	507780	243120	308940	294260
MEDP0307	C8H17NO2	Dl-2-Aminooctanoic Acid	Organic acid And Its derivatives	Organicacid and Its derivatives	644-90-6	A	79569	76511	66719	86758	76666	60046	95295	132850	104020	108660	59619	108260	85631	96567	84192	144710	100880	113650	127070	102050	126150	81589	106760	112020	66905	101220	101380	105330	82911	117220	79544	105180	68206	160270	92721	70774	98343	131750	114830	104350	77417	71487	107610
MEDP0308	C12H22O4	Dodecanedioic Aicd	FA	FFA	693-23-2	A	9941000	9699700	14793000	10586000	11550000	6607500	8554600	3456500	20760000	23900000	12449000	29555000	28382000	34107000	24915000	10431000	22697000	25912000	26812000	28219000	21672000	27488000	21515000	28533000	12309000	28524000	26202000	20709000	16148000	25195000	24290000	15805000	17456000	12487000	16483000	15395000	5322100	21870000	23533000	21448000	18846000	10842000	19442000
MEDP0313	C3H7N3O2	Guanidineacetic Acid	Organic acid And Its derivatives	Organicacid and Its derivatives	352-97-6	B	3778400	5208000	3586300	3042800	3216100	4122400	4598400	5002200	5093200	4703100	8005400	9997100	4875100	5822500	5828400	7231200	3112900	2752200	4432300	2275100	4503000	3203900	2522300	3604600	7006700	3299000	3173800	3081500	5020900	2772400	4066300	2987400	4998400	6761400	6709500	3716600	9167300	7767200	6961100	4768400	4669500	5942700	2653200
MEDP0316	C9H10O4	4-Hydroxy-3-methoxyphenylacetic acid	Organic acid And Its derivatives	Organicacid and Its derivatives	306-08-1	A	894390	650990	731480	604320	528050	1165700	745940	357730	379750	362720	476930	610290	501790	631990	536820	545790	828040	862210	808770	899850	520500	648490	726850	1115400	449910	340840	605710	477260	696310	710810	870850	509830	577110	392080	929260	167480	326100	449260	822360	610530	405320	976330	649090
MEDP0317	C9H10O2	Hydrocinnamic Acid	Organic acid And Its derivatives	Organicacid and Its derivatives	501-52-0	A	150170	218220	151570	159270	167350	143100	121640	224940	210020	166450	171690	190410	144150	114020	113660	98468	161390	192490	225690	309780	191530	382840	190190	263990	229060	252910	334800	276080	193600	238830	239200	416670	311890	323200	276330	373270	316060	528320	484250	463920	311810	245950	489450
MEDP0318	C10H12N2O3	Kinurenine	Amino acid and Its metabolomics	Amino acid derivatives	343-65-7	A	186110	148120	85879	116070	183410	119630	167810	175550	85840	127270	59422	92538	107230	126080	77265	132020	124670	113340	91280	120390	127520	109110	143440	126760	88558	121560	106740	113780	104640	123350	107640	135220	75934	58108	60325	71304	69630	59500	91646	230690	83440	88611	99167
MEDP0322	C4H9NO3	L-Homoserine	Organic acid And Its derivatives	Organicacid and Its derivatives	672-15-1	A	30343000	32064000	33069000	27077000	28813000	27066000	28913000	24937000	39445000	38446000	50817000	45335000	35631000	43380000	34291000	49985000	32204000	25884000	48479000	27237000	42644000	39535000	33121000	36233000	40405000	24031000	36094000	32389000	38887000	34416000	35315000	32982000	48640000	58824000	43468000	36880000	45629000	39391000	41552000	32610000	32268000	46755000	27502000
MEDP0325	C4H4O4	Maleic Acid	Organic acid And Its derivatives	Organicacid and Its derivatives	110-16-7	B	8840600	9800700	13332000	13422000	14743000	6495600	11348000	10894000	27342000	23863000	16343000	19767000	23827000	21383000	20243000	19607000	18074000	15596000	18956000	17378000	15146000	18996000	16653000	16389000	11931000	13618000	16628000	17498000	16762000	20150000	12723000	16869000	20775000	19167000	21281000	32134000	13177000	18193000	16665000	18873000	16325000	13182000	9689700
MEDP0326	C11H12N2O4	N'-Formylkynurenine	Amino acid and Its metabolomics	Amino acid derivatives	1022-31-7	A	120760	162480	132030	160600	162300	119950	117170	354000	178660	464940	135520	165870	238330	343050	210070	503510	125300	84618	127640	183760	161870	271650	185380	141880	98433	209060	94207	177890	166160	276750	118490	173680	144650	130770	123380	86356	136140	72569	139410	141690	155280	149230	149440
MEDP0330	C10H18O4	Sebacate	Organic acid And Its derivatives	Organicacid and Its derivatives	111-20-6	A	2015700	1668400	3022100	2161200	2512200	1810700	2024000	1057600	4503600	7288100	3323100	5024200	5933600	5931300	4083600	4000300	4432400	5156700	18305000	7214900	5360600	7182000	4762200	7910400	4666900	5497700	6171100	7101200	4592900	6406400	6258000	6152400	4484600	5300300	5229100	7218300	2962600	6220900	6014500	6172300	5733500	4916700	7578600
MEDP0331	C8H14O4	Subericacid	Organic acid And Its derivatives	Organicacid and Its derivatives	505-48-6	A	3221200	3570800	4607200	3026400	3492400	3345600	4697700	2202100	3553500	4953800	3950800	4657400	4494300	6519000	3923200	5951000	6908300	6068000	10699000	8258100	7922900	10701000	5849200	6822000	6872100	6280400	6519300	8081500	6866600	7150700	7466600	7511400	6397400	8596900	8489900	8093700	8144400	7360600	7100000	6811700	7585800	9202600	8808700
MEDP0336	C22H46NO7P	Lysopc 14:0	GP	LPC	20559-16-4	A	545120	416560	430630	421090	469520	266970	583880	422440	521380	318840	193200	273970	288420	235480	287150	264010	408640	297840	519970	636080	410200	1318500	519890	416980	326060	381990	292700	621010	297920	350650	313190	386730	114710	159520	587470	197740	153630	397560	284630	593950	406730	458030	402210
MEDP0338	C24H50NO7P	Lysopc 16:0	GP	LPC	17364-16-8	A	1466200	1461400	1842100	1657400	1122500	740060	1930700	1468100	2407500	2144500	1560500	3703800	2345700	4396100	2706000	2216100	957410	2160800	1606100	1714000	1193400	2134300	1747500	1067000	2093500	3598800	2970100	2132300	5553300	1394200	1926000	2703800	4024200	3426200	8061100	5891200	3605600	3276400	2400900	10598000	2344200	3776400	1173200
MEDP0340	C24H48NO7P	Lysopc 16:1	GP	LPC	-	A	234240	431840	299000	978250	249600	218160	492250	227260	49536	75542	75630	121360	79312	69896	87572	90326	43994	63015	208440	98188	89528	213810	114710	136080	149030	103580	110330	106240	140740	115910	139000	171050	105760	273990	587390	206220	156540	92578	180010	999130	222520	161290	167740
MEDP0342	C26H54NO7P	Lysopc 18:0	GP	LPC	-	A	2872600	3768900	1900100	1562400	2544000	1394300	3259900	1883900	4143400	3625500	2316300	5611600	2842000	5500400	3160300	2827400	2506700	2358400	2099500	3661400	2869200	7139400	2877300	2814500	3046300	3374900	3024300	3118900	5008100	2103200	2439300	3392700	3376800	3262200	6851500	3316300	3045100	3548600	2127600	7459900	2971700	2740100	3516300
MEDP0344	C26H52NO7P	Lysopc 18:1	GP	LPC	3542-29-8	A	8831900	9696500	8337300	11241000	11042000	6595900	11546000	10759000	4814100	4206900	3611500	4664100	2835000	4797700	3353400	6404500	3627700	2988000	5931800	6424700	4713600	11896000	3519800	6239200	9704300	5603900	8222900	9965300	16603000	6289700	6038500	17134000	6405600	7791100	8732300	6707500	10278000	8471100	9196200	16973000	8500900	9022100	6361700
MEDP0346	C26H50NO7P	Lysopc 18:2	GP	LPC	-	A	4792300	4815300	4193700	6324400	5357400	3260300	5295200	6385800	1915600	1511200	1230500	1422300	943400	1306500	1064400	2331900	1192700	1253000	1899600	2109600	1842200	4047100	1331100	2824600	3571700	2076400	3225800	3556400	4117400	2630900	2069600	4716600	2108200	3705200	2901900	2699900	5091100	4541500	3849600	6103800	3762900	2927700	2410900
MEDP0350	C28H56NO7P	Lysopc 20:1	GP	LPC	-	A	66347	73274	31157	40594	49986	31094	62628	72227	55967	35075	33718	47720	28070	53300	41363	41048	45515	19544	37528	84459	36318	113890	34287	47520	49056	27510	31874	77237	61494	31759	36633	81160	28969	34718	209290	28807	38512	100180	47632	210180	42720	65001	107170
MEDP0352	C28H54NO7P	Lysopc 20:2	GP	LPC	-	A	93980	170170	175460	61877	114590	75318	110550	142920	80142	56536	29720	39581	32912	48498	39454	44690	49936	27133	58103	100180	42151	188470	35956	77030	47598	31293	51607	73242	34251	53972	35403	88283	19896	37700	94780	33860	38034	192550	45522	176800	68098	68155	122470
MEDP0357	C6H6N2O2	Urocanic Acid	Organic acid And Its derivatives	Organicacid and Its derivatives	104-98-3	A	88349000	74851000	70238000	73990000	75905000	70107000	74408000	67085000	37583000	61089000	45492000	33357000	36337000	41311000	40691000	57597000	45427000	31190000	78075000	28022000	59971000	48087000	42504000	54418000	61316000	57297000	49472000	58637000	48638000	42349000	56061000	59110000	68121000	65654000	49328000	22226000	63834000	44384000	49075000	55860000	58920000	69177000	67837000
MEDP0361	C7H6O2	4-Hydroxybenzaldehyde	Benzene and substituted derivatives	Benzene and substituted derivatives	123-08-0	A	1319900	471200	823400	2192700	1394200	426760	544310	1441000	7591700	3906300	3370400	5804100	5169000	3304200	4026600	4659400	1936900	2891800	2717200	2516400	2336600	2405600	2851400	2646600	2895900	2150300	2936400	3045200	2933700	3355300	2447700	2681300	3726400	4469800	5326200	8891600	4317100	6276500	3457900	5385200	2781700	1650300	1737600
MEDP0362	C9H11N5O4	Neopterin	Heterocyclic compounds	Pteridines and derivatives	2009-64-5	A	167710	184510	98592	123990	129370	200100	148490	163500	104110	105540	171600	175070	124330	210730	150730	270530	58119	71172	93861	58976	96018	53466	52978	106040	94949	57050	80160	100270	100500	74207	112340	78376	87511	127800	104090	67189	190190	155220	67967	86757	101100	101250	97724
MEDP0367	C4H9NO2	γ-Aminobutyric Acid	Amino acid and Its metabolomics	Amino acid derivatives	56-12-2	A	572210	665900	452410	420320	806510	471680	649980	1246400	322570	262170	403300	512380	329520	440390	513240	356620	278430	204640	545250	268050	370620	415140	277070	400580	398620	220920	258850	308250	423080	241340	403290	373100	385980	964470	432530	576710	707170	581370	640350	619620	354620	589730	528790
MEDP0368	C26H46NNaO8S	Taurocholic Acid Sodium Salt Hydrate	Bile acids	Bile acids	345909-26-4	A	8690500	8594900	8167100	8672200	8243500	8055000	8157500	8324500	8456900	7618100	7917700	8117000	7679500	7909300	8047100	7899900	8189500	7767500	7688700	7886900	7747400	7240400	7784900	7686500	8176900	8280300	8736000	8572200	8779800	8851100	8139000	7922400	7759000	7921200	8110400	8267300	6962400	8132300	8199200	8028600	7987300	7609200	7901200
MEDP0369	C8H12N2O2	4-(Aminomethyl)-5-(Hydroxymethyl)-2-Methylpyridin-3-Ol	Heterocyclic compounds	Pyridine and pyridine derivatives	85-87-0	A	1406300	1451200	616240	823130	502470	692010	1100900	823970	1010300	639530	496460	1233800	784330	297680	615810	691880	580120	729520	1050500	1063800	842290	1430700	453920	931060	556020	793240	649930	830570	767080	612640	777540	731770	1172900	927060	690040	993990	1268900	440770	1249700	541900	793260	938130	920740
MEDP0373	C4H7NO3	N-Acetylglycine	Amino acid and Its metabolomics	Amino acid derivatives	543-24-8	A	55271000	84690000	93892000	77162000	66667000	87189000	79570000	76799000	33944000	27705000	8697100	18846000	32699000	75683000	33830000	53873000	13251000	10842000	15555000	8970100	14267000	17500000	8451500	15624000	20628000	11631000	20961000	17782000	28777000	20160000	14685000	44638000	30194000	39526000	34369000	23344000	56487000	15391000	37873000	112700000	15575000	13439000	10321000
MEDP0374	C10H12N5O6P	Cyclic Amp	Nucleotide And Its metabolomics	Nucleotide and Its metabolomics	60-92-4	B	10384000	8175500	5713500	17349000	20439000	9782800	10626000	10916000	3531300	2839900	2025600	2303500	3413900	2249300	3985000	2357300	1995600	4596500	3198800	1378700	2998700	1397400	3844600	2789100	2662100	6963300	2355900	2897200	4794900	4788700	2584400	5209600	1905600	464920	2428600	771300	597160	1428200	2701900	2891900	3512900	2266300	4047900
MEDP0375	C10H13N5O3	Deoxyadenosine	Nucleotide And Its metabolomics	Nucleotide and Its metabolomics	958-09-8	B	5870900	20377000	58844000	12366000	20743000	20203000	36847000	15130000	64038000	16406000	11351000	20209000	16871000	12684000	42433000	9305600	218790000	170970000	41938000	190130000	195770000	174670000	207810000	214770000	21400000	197750000	57390000	130890000	71780000	179070000	135240000	116530000	12835000	3517500	86144000	26823000	4661600	36879000	34550000	61376000	63705000	18762000	34200000
MEDP0378	C14H17N5O8	N6-Succinyl Adenosine	Nucleotide And Its metabolomics	Nucleotide and Its metabolomics	4542-23-8	B	683180	349160	871790	807300	811030	414850	766350	639360	267890	651870	227040	121730	966700	505990	543670	411090	433880	970090	432350	393940	558220	188040	895990	216490	440950	571910	492370	773240	635240	1082300	483510	776620	283800	136440	192940	188540	317740	96572	311330	507720	406290	220520	325300
MEDP0379	C9H9NO4	3-Hydroxyhippuric Acid	Amino acid and Its metabolomics	Amino acid derivatives	1637-75-8	A	4832800	4309700	4144100	2871100	5549200	4358600	4779700	3766000	1860900	2156200	2344700	1927000	1665000	1651400	1982900	3377600	2620400	1566700	3906500	2052000	4023000	2674900	2192500	2864000	2443800	2722700	1836800	2170700	1919200	1990700	1917600	2138000	2143000	1080700	3897300	226930	1136700	2584300	2916600	1970800	2552700	3409000	2474800
MEDP0380	C12H17N5O5	2-(Dimethylamino)Guanosine	Nucleotide And Its metabolomics	Nucleotide and Its metabolomics	2140-67-2	B	697920	1063100	1428700	946040	1135400	455560	1220300	596950	1934600	1753900	1355600	1511400	1586300	1420800	1281400	1270100	2484400	1960200	2359400	3188700	2331500	1945000	3776600	1796600	1175300	1202200	1036700	1203100	1243200	1913500	756830	2186600	1698400	621990	1908700	1569800	707700	1317700	1117800	2692400	2152600	1690100	1735300
MEDP0387	C7H16N4O2	L-Homoarginine	Amino acid and Its metabolomics	Amino acids	156-86-5	A	653900	843080	576050	729130	598820	1052500	611060	751580	775800	607830	574920	1261600	1024100	1310100	579340	749770	1596700	1495100	1585800	288950	1726900	454920	1721900	1252000	430300	425520	393570	462560	454060	1289100	444720	602260	682820	784010	579040	393990	899310	829550	612070	515410	442550	588880	590410
MEDP0389	C11H22N2O4S	Pantetheine	CoEnzyme and vitamins	CoEnzyme and vitamins	496-65-1	A	17132000	15493000	16526000	15535000	15757000	14798000	14397000	15356000	15844000	14179000	15481000	15575000	15181000	16290000	14424000	15924000	16164000	17777000	16766000	16963000	16444000	17899000	17395000	15597000	18032000	17792000	16355000	17298000	16134000	17836000	17748000	17430000	22006000	14888000	15717000	15244000	14772000	14710000	15656000	15112000	15319000	16546000	16889000
MEDP0395	C6H11NO2	DL-Pipecolic Acid	Organic acid And Its derivatives	Organicacid and Its derivatives	3105-95-1	A	6760400	5312900	6145200	6219100	6024700	4794500	6478700	5081100	5721900	5933100	4778100	4240200	6027300	5333600	5155900	5860900	6453000	6375300	8074700	5174900	8213200	8093600	6734600	6959000	7135900	6451500	5303700	7002400	6925700	7474700	6648700	6000900	4635500	5002700	5177300	3328700	4070400	5090600	5739500	5209000	5449700	5569300	6266400
MEDP0396	C9H14N3O7P	2'-Deoxycytidine-5'-Monophosphate	Nucleotide And Its metabolomics	Nucleotide and Its metabolomics	1032-65-1	B	988430	1519000	796280	1730700	6972900	2208600	2072100	2363200	295640	458900	280770	467630	286170	395850	384930	325360	301500	443870	482610	331830	457000	459140	290810	570940	384750	404840	770370	720370	670550	540740	547290	851110	428720	245410	412040	190740	342790	352860	286790	382910	498780	470260	678190
MEDP0401	C11H15N5O3S	5'-Deoxy-5'-(Methylthio) Adenosine	Nucleotide And Its metabolomics	Nucleotide and Its metabolomics	2457-80-9	B	120510	238530	290700	89257	124230	113890	139810	101270	70530	126120	52323	70216	75223	68135	78779	71654	89612	90464	90424	94484	96772	255590	129060	78329	84509	124860	56355	103240	123320	135720	109740	83368	81672	88614	85115	111710	156030	144910	87206	120590	93020	89096	192500
MEDP0407	C20H30O	Vitamin A	CoEnzyme and vitamins	CoEnzyme and vitamins	68-26-8	B	55543	55542	32834	39455	78276	77465	69174	56027	20103	37276	62941	53563	37608	120810	64671	50971	36422	27994	31691	29043	93014	51759	35343	9	30974	33343	9	49405	35411	38142	39210	22121	9	9	136640	34798	71479	72773	22269	37617	46477	79729	16384
MEDP0408	C20H30O	11-Cis-Retinol	CoEnzyme and vitamins	CoEnzyme and vitamins	22737-96-8	A	10945	10805	4839.8	11552	6085	7065.9	9728.1	13931	9619.5	8827.9	7043.7	11269	12631	8657.1	14166	10667	2615.3	2734.8	8685	3690.1	5111	3562.4	5023.7	5391.8	2153.6	2508.2	2437.3	2879.7	3694.6	2834.8	4619	3516.9	14796	24797	11135	14683	16707	15908	14054	18515	9175.9	6268.4	8576.8
MEDP0425	C5H6N2O2	Imidazoleacetic acid	Heterocyclic compounds	Indole and Its derivatives	645-65-8	B	534000	533090	522340	439000	414340	670460	594410	583340	299960	306580	331630	742240	355700	409040	394460	436550	604250	397890	736860	689870	522820	1244100	280960	431770	454730	423290	528000	573770	562750	520620	603660	485150	393620	460160	506290	417940	403480	630610	564220	431240	607240	656980	597620
MEDP0426	C10H7NO4	Xanthurenic Acid	Amino acid and Its metabolomics	Amino acid derivatives	59-00-7	A	163890	292610	117380	139670	84519	122550	93283	176440	431270	283010	331180	493270	307210	245060	322910	193790	347490	1011200	1243700	449340	821970	473660	368550	257790	319270	156480	349020	426840	297350	230450	319390	295310	269790	407240	552480	677640	389800	394390	733960	634230	355610	418530	1002000
MEDP0429	C18H30O2	Punicic Acid	FA	FFA	544-72-9	A	2659600	3425500	3276900	7581100	2655400	3154600	2451300	8695000	3886000	4592700	1184800	2714500	2457600	2573100	3628700	6524700	1437600	3266200	11141000	3077300	3421500	2310900	3113500	2472200	2487600	1442300	3193000	2350500	1723900	2210500	2165500	4861400	3153900	7335300	3266500	2842600	12714000	4551500	3043100	3809000	3632900	2852200	2230900
MEDP0430	C6H11NO4	2-Aminoadipic Acid	Organic acid And Its derivatives	Organicacid and Its derivatives	542-32-5	A	12621000	12910000	6663000	64873000	11471000	8979700	15910000	51051000	37439000	75134000	7214000	14798000	13371000	10435000	27700000	140300000	6444500	4889100	27913000	6751100	47250000	9253700	13346000	7490700	17314000	8105200	16890000	11062000	12231000	21345000	8911700	14120000	4976000	15174000	2687900	3399400	10490000	4416100	10411000	5226900	7057300	3206500	3995900
MEDP0434	C25H52NO7P	Lysopc 17:0	GP	LPC	50930-23-9	A	961440	1007300	572500	899660	871760	774500	1241800	909260	1496200	1010200	1155200	1401800	1078000	1753400	1227700	1290700	827420	1145400	1209500	1255800	777120	850850	907760	958630	1394600	1441500	1249800	1221800	2120000	782090	1055900	1149100	793020	1718900	1783900	1981900	1192900	862860	697570	2440000	786620	818220	256470
MEDP0435	C6H6N4S	6-Methyl mercaptopurine	Nucleotide And Its metabolomics	Nucleotide and Its metabolomics	50-66-8	A	168710000	164140000	170200000	170470000	170840000	166990000	174630000	174560000	190370000	191190000	174650000	168980000	178440000	176230000	181520000	183780000	180060000	174360000	177290000	164600000	172760000	180010000	177140000	180830000	178900000	174220000	174730000	177120000	179140000	184060000	173850000	178350000	185880000	189150000	180950000	183460000	175300000	177190000	183170000	183810000	178650000	177190000	181440000
MEDP0442	C8H20NO6P	Sn-Glycero-3-Phosphocholine	Tryptamines,Cholines,Pigments	Cholines	28319-77-9	A	249230	228530	359860	237630	318520	162180	271230	737090	276170	118100	355510	332140	192110	266290	133050	166550	111680	155960	230170	141690	162230	211900	117820	155120	297540	174440	293720	200080	508580	149290	269560	286240	170410	259040	228090	144040	882960	290710	137610	413360	224820	232820	118810
MEDP0446	C10H12N2O4	3-Hydroxykynurenine	Amino acid and Its metabolomics	Amino acid derivatives	2147-61-7	A	292320	246940	238690	209650	192700	415260	326170	238080	184900	171400	194420	240680	196300	340600	303630	379260	96392	97272	164470	78333	180790	153860	108670	149560	149520	120140	104400	193930	160870	169840	143630	169410	307060	301190	220830	188140	303030	279980	253300	243050	176890	229350	278780
MEDP0453	C8H7N	Indole	Heterocyclic compounds	Indole and Its derivatives	120-72-9	B	1418300	1176300	1853000	1222600	1443500	979240	1335400	830140	1714100	2385600	1182900	1483900	2033400	1979000	1831700	1943000	1325800	1462000	1760100	1662700	1640500	1628700	1772900	1384300	1343000	1765400	1293300	1599200	1502900	2014000	1181800	1483200	1679700	1384000	1827000	2534400	844750	1321600	1701000	1310200	1554900	1506000	1322400
MEDP0457	C5H9NO3	5-Aminolevulinate	Organic acid And Its derivatives	Organicacid and Its derivatives	106-60-5	B	2133000	1671900	2519800	1817500	2470100	1912300	2121400	1190800	3079800	2920500	2284900	2799600	3472900	3216900	2984600	3179200	2198600	1886600	2867000	2191600	2750600	2643000	2493200	2500100	1706100	2035800	1785900	2702400	2572600	3068800	1765300	2681900	3158000	1985200	2759900	3582400	1213100	2683600	2696200	2101600	2547400	2616000	2288000
MEDP0494	C23H48NO7P	Lysopc 15:0	GP	LPC	-	A	1175500	820370	810040	986700	1304100	559850	1243100	920500	1908700	1213600	728550	1002800	1292400	1339900	1495000	1068000	1010000	1038600	1240500	1516900	721770	1974000	1210900	995920	1378400	2197100	1157600	1917800	1454700	1001500	1132800	1173500	846740	823540	1324100	1095300	577450	1093800	1018200	1175200	1141600	906950	915240
MEDP0498	C26H48NO7P	Lysopc 18:3	GP	LPC	-	A	1649100	1938700	1583000	2210200	1502400	1256000	2906700	1910900	3642200	2343300	3486700	4651900	2411700	4167700	2628200	2759300	1344100	2949800	2868500	3175100	2214900	2305700	2438400	1888200	3375200	3199400	4971800	4320200	6555800	1990200	2779700	4392300	4222100	6642900	9710000	11410000	7681500	4205900	3346400	13264000	2616300	3845100	1946600
MEDP0507	C9H8O3	2-Hydroxycinnamic acid	Benzene and substituted derivatives	Phenolic acids	614-60-8	B	4533400	4182900	4719900	4590300	5597800	5076000	5487700	2925800	4822900	5753900	3882400	3947900	5321400	5366000	5039800	5563400	4101700	3301600	5310700	3893000	5883700	4497900	4692700	4580700	3367000	4558400	3884500	4861100	5116000	5625200	3990900	5106000	4948500	3900300	4961300	5046700	2827100	4397100	4858100	3908100	4485700	5580200	4639200
MEDP0510	C9H17NO4	Acetyl-L-carnitine	FA	CAR	14992-62-2	B	524270	632120	419210	536350	648480	573610	610380	836650	837010	514140	664980	726500	663820	645080	557430	620570	501170	569150	856400	633540	689670	814700	572110	776680	763910	528320	728090	810310	766090	796980	689190	883770	773380	976960	805680	914530	1431900	776490	809340	811490	644020	886650	994900
MEDP0514	C12H17N4OS+	Thiamine	CoEnzyme and vitamins	CoEnzyme and vitamins	59-43-8	B	4106400	440430	171430	210250	41132	229550	252140	145810	278070	124170	62008	130760	164710	300830	83587	288150	706520	258940	179270	118710	203100	325750	145020	6596100	826860	133760	127170	213860	197190	293140	1284400	281280	771060	3142500	243980	1608200	1028000	857760	2757800	639240	2882900	639300	658980
MEDP0518	C7H14ClNO2	DL-Stachydrine	Organic acid And Its derivatives	Organicacid and Its derivatives	4136-37-2	B	30278000	33900000	31872000	11151000	14775000	27995000	16269000	11538000	34863000	13338000	29697000	41415000	36757000	34467000	17828000	18653000	23300000	27124000	31720000	37309000	26349000	34740000	16723000	19274000	10618000	3618000	14228000	17511000	13477000	10642000	29139000	15616000	10314000	30054000	32345000	30151000	32228000	37224000	34905000	26201000	8784600	22801000	9827600
MEDP0519	C6H13NO2	L-Norleucine	Amino acid and Its metabolomics	Amino acids	327-57-1	B	3210600	2527300	4175300	2950100	3551600	2622100	3284400	2006000	3582000	5079800	2760000	3453600	4643700	4458100	3924000	4454900	3059900	2884900	3733500	3802100	3496500	3706400	3561500	2952100	2470800	3599800	2895900	3699100	3281700	4476400	3061600	3451700	4056300	3275600	3800100	4954500	1928700	3138600	3572900	2799300	3425100	3129000	2795600
MEDP0523	C7H15NO3	DL-Carnitine	FA	CAR	541-15-1	B	1112900	854880	1336800	1122600	1033100	703250	1030200	2388500	731690	1672100	957550	1280200	425510	2977300	1554800	3351500	9	9	668960	317050	783200	1853900	636350	575860	1135200	641040	1249700	1137800	1584000	736460	1213800	2266900	1139700	4031700	2412000	2479600	3429900	1149200	1537700	4612800	565930	1174800	610230
MEDP0525	C5H9NO3	N-Acetyl-L-alanine	Amino acid and Its metabolomics	Amino acid derivatives	97-69-8	B	41201000	32342000	48074000	35156000	42053000	32251000	36015000	21463000	52618000	54213000	43411000	49031000	58461000	49503000	46406000	54284000	40536000	37546000	47007000	44084000	43291000	42349000	44495000	39632000	33263000	42068000	37364000	49207000	40536000	49278000	30727000	42941000	48294000	35049000	51090000	67419000	22621000	43998000	43587000	38933000	46898000	42795000	36228000
MEDP0526	C7H9N5	6-Dimethylaminopurine	Nucleotide And Its metabolomics	Nucleotide and Its metabolomics	938-55-6	B	3099700	937760	1398300	1920300	1378400	1280200	1418300	1159200	967770	2818100	2202500	2176400	7495600	5168900	7720600	3522100	1268800	688760	1463400	1079800	762180	1575700	2210900	1192100	1916000	2007300	1862600	4280000	1475200	3362700	3558600	2085100	3189600	3878300	2049200	1985600	1821600	3726300	5159000	3290900	2137000	908200	1239900
MEDP0529	C10H10N2O	Indole-3-acetamide	Heterocyclic compounds	Indole and Its derivatives	879-37-8	B	139680	95669	130120	125700	179840	90358	165240	116040	105810	199240	83290	163680	211650	193150	168610	200870	89651	76031	79107	123250	111850	82688	126470	160710	77660	118830	54757	150720	106160	141740	139260	182800	108940	121310	109320	120530	105780	123940	104170	187710	155080	108130	112990
MEDP0537	C26H54NO7P	PAF C-16	GP	LPC	74389-68-7	B	2872600	3768900	1900100	1562400	2544000	1394300	3259900	1883900	4143400	3625500	2316300	5611600	2842000	5500400	3160300	2827400	2506700	2358400	2099500	3661400	2869200	7139400	2877300	2814500	3046300	3374900	3024300	3118900	5008100	2103200	2439300	3392700	3376800	3262200	6851500	3316300	3045100	3548600	2127600	7459900	2971700	2740100	3516300
MEDP0545	C4H7NO	2-Pyrrolidinone	Heterocyclic compounds	Heterocyclic compounds	616-45-5	A	1351900	2190100	928090	2360300	1409000	1751600	2196100	1610900	5595900	2330900	1124000	2189400	2481700	1840700	1855000	1341900	1375500	5104600	6447300	2072200	1189500	2902800	1290400	1359000	1286800	1232400	2901000	2072700	3969500	3145100	1420000	4432900	2183100	4074400	2280700	5148800	1900200	2226500	2497900	2866900	2410600	2438100	1622200
MEDP0546	C8H7NO	Oxindole	Heterocyclic compounds	Indole and Its derivatives	59-48-3	B	154380	176670	113710	119180	102840	111400	128590	142450	203110	105320	174770	325990	140500	148210	194910	130460	125720	154480	235400	91342	131810	127440	95668	153100	139830	129150	125980	117050	148820	85184	125700	87764	317030	247810	267770	224370	184710	289440	219520	211590	156290	153310	110760
MEDP0586	C11H13NO3	N-Acetylphenylalanine	Amino acid and Its metabolomics	Amino acid derivatives	2018-61-3	A	3919200	1949900	3656500	3236700	2977000	1948500	2921100	1130800	6371400	6448300	4698000	5255200	7666000	7085200	6710200	4187500	5796900	6149800	2966500	4947500	4525700	2608000	5709100	3090300	1171100	2034000	1469200	854980	2019900	1924300	1595700	751720	523180	695030	2302200	343460	189680	1228100	1545500	1226500	1299300	1327300	1150200
MEDP0587	C8H16N2O3	N-Alpha-acetyllysine	Amino acid and Its metabolomics	Amino acid derivatives	1946-82-3	A	4033900	4156300	4053600	4577400	3178100	3367400	4014000	4893900	8888100	4739700	5943500	6034600	5093200	4306000	4787700	5708200	4959100	4753900	8271600	6524800	6982400	8944700	4461700	8410400	6391000	4654900	4818300	7724100	6670500	7100600	6832300	7779300	5210600	4737400	8385200	5010400	4467500	9101700	7289800	7387200	5345800	6380600	4536900
MEDP0588	C13H17NO2	Ritalinic acid	Organic acid And Its derivatives	Organicacid and Its derivatives	19395-41-6	B	68349	91518	72473	57966	80243	116050	85858	54348	56426	52554	54864	84462	68671	126910	104270	179440	65582	35861	51369	55281	41010	48423	40477	73153	33971	35860	31167	36850	40201	42117	35308	52141	30235	74374	39081	33924	28802	56609	26783	55878	56749	63766	35366
MEDP0592	C18H37NO2	3-keto-Sphinganine	SL	SM	16105-69-4	B	2040700	2158100	934940	1828000	1855100	1490500	2272600	2253300	1440100	2004100	988650	1601800	1437100	1426400	1576500	2545000	2061500	1464000	1983400	2012800	1878500	2527100	1587900	2074400	2280700	1661700	1526200	2051300	1979500	1624900	1895700	1774300	2098700	1017800	2118100	1089600	1478300	1867000	2081600	1668100	2498700	2621500	1447700
MEDP0593	C5H5N5S	Thioguanine	Nucleotide And Its metabolomics	Nucleotide and Its metabolomics	154-42-7	B	291020	403480	160140	157740	109530	104230	121520	210480	254650	255630	173490	186510	172800	122480	164510	171300	114080	125310	201730	97577	145610	194170	159380	148750	152090	146670	121670	96610	97707	179510	123980	116070	115750	131900	108410	62436	148160	159900	145900	147270	137350	164040	147130
MEDP0598	C9H10O2	2'-Hydroxy-5'-methylacetophenone	Benzene and substituted derivatives	Benzene and substituted derivatives	1450-72-2	B	66263	35141	68809	57127	70098	48098	85880	58138	102790	58277	75219	182620	163000	167760	163420	155850	223400	113540	119070	171850	164680	228400	224410	135500	78815	164110	264780	149700	135760	156430	172140	326840	164230	198390	196410	88966	197710	182160	184540	168150	151780	164720	166240
MEDP0606	C10H15NO2	2-(3,4-dimethoxyphenyl)ethanamine	Benzene and substituted derivatives	Benzene and substituted derivatives	120-20-7	B	117410	263580	241350	213320	212130	257380	307570	190460	296850	280810	386250	460940	330730	341510	298890	327130	296080	359170	337090	331760	447160	372250	408040	379040	317740	250740	362590	379700	387910	280670	312760	468740	408360	269030	294160	406180	298570	355820	442590	388160	396860	441240	427300
MEDP0611	C8H11N3O3	N-Acetyl-L-Histidine	Amino acid and Its metabolomics	Amino acid derivatives	2497-02-1	A	1409400	1560800	1458800	1233700	1728200	999300	1326600	1234500	1597500	1049700	695700	748310	928760	600240	1133600	1089400	1692500	1558000	2447800	2053900	1763100	2009900	1803100	1536100	1374500	1474900	1187000	1394100	940860	1606900	1450900	2081600	807810	1568700	1607400	1897900	739320	1536000	1288900	1270500	1797300	1191800	2695000
MEDP0612	C30H50O	(S)-2,3-epoxysqualene	Others	Hydrocarbon derivatives	9029-62-3	B	6090600	8172300	6099800	8103400	7068300	9100100	8686000	6997500	5417700	6362600	4713100	7828800	5546900	8740900	6655600	8762300	2719900	2873600	4668400	3107100	3403600	2077000	2652100	3952500	3818600	4168900	3945200	3718900	4830100	3472700	3549100	3812500	3653300	3543500	3124600	3573700	3376400	4502200	2791200	3451400	2599000	2257100	1768900
MEDP0618	C12H23NO4	2-Methylbutyroylcarnitine	FA	CAR	31023-25-3	A	149620	9	9	87567	9	9	9	9	9	9	9	109830	9	9	39238	9	186660	282930	275400	148340	255350	130500	129100	210560	258530	195090	223230	254110	239320	97033	247930	222070	53913	49672	164620	9	63864	222080	102240	166660	55755	56164	140030
MEDP0627	C6H5NO2	Isonicotinic acid	Organic acid And Its derivatives	Organicacid and Its derivatives	55-22-1	A	118870000	116230000	98733000	108980000	107590000	103790000	124040000	116570000	110530000	93412000	95564000	95679000	100100000	84278000	92553000	101320000	100150000	99636000	110610000	99135000	118380000	116960000	92790000	120990000	112380000	94902000	110310000	114680000	114570000	115780000	110280000	131070000	100820000	88752000	105900000	101650000	86832000	107040000	104620000	120120000	108100000	108660000	133060000
MEDP0631	C6H8O4	Dimethyl fumarate	Aldehyde,Ketones,Esters	Esters	624-49-7	A	32765000	39554000	34438000	12592000	16542000	29620000	17555000	12919000	38166000	13690000	34429000	44437000	38147000	36105000	19869000	21451000	25293000	26489000	34428000	39668000	29383000	40679000	17407000	20578000	11411000	3936500	16658000	18949000	14403000	11682000	31123000	16390000	11282000	31380000	35750000	32768000	37887000	42445000	36936000	27323000	9937000	26211000	10552000
MEDP0637	C14H18N2O3	L-phenylalanyl-L-proline	Amino acid and Its metabolomics	Amino acid derivatives	7669-65-0	A	9514000	1611500	4674200	1716100	1748800	8228400	3802500	2268800	1375600	3342900	3894200	3699700	4754400	4233700	4241200	10231000	3355800	2281500	3266500	2028900	6047700	1441500	4857400	4777200	3564000	5540300	846410	3325200	3773300	2609300	2422600	3877300	2988400	3137100	1917700	3025400	5042700	1751000	3770500	2566200	3428600	3931000	6022700
MEDP0638	C21H42NO7P	LysoPE(16:1(9Z)/0:0)	GP	LPE	-	A	137320	79525	48341	165410	72673	63169	126440	150840	134880	144300	93352	133900	177090	99710	123550	113460	50193	128750	105970	104580	75065	71891	153830	66581	105570	138640	144520	206220	116900	134960	136460	147520	120160	106130	100600	390860	250880	60800	111430	132140	105670	74888	86746
MEDP0647	C8H8O3	Anisic acid	Benzene and substituted derivatives	Phenolic acids	100-09-4	A	94353	338110	393860	115350	197640	99117	267580	77606	150590	150180	126470	202600	189020	300540	80434	198020	674110	373220	691800	1138400	532410	1460500	428140	483930	575460	377940	382160	702490	326450	618180	569290	424910	437300	478420	608210	464620	522310	330610	424720	329910	1082500	945650	911670
MEDP0654	C8H9NO	2-Phenylacetamide	Benzene and substituted derivatives	Benzene and substituted derivatives	103-81-1	B	219220	180150	697550	315510	190560	265600	225870	239800	448470	424750	1116200	466790	582150	739180	370610	481240	186660	205450	222630	180640	197220	234690	175650	223200	264530	215900	244180	255840	255830	268400	206280	294610	377920	934130	357170	244170	231970	316030	331950	289210	273740	211010	190920
MEDP0658	C14H28O2	Ethyl dodecanoate	Alcohol and amines	Amines	106-33-2	A	312270	389940	341280	280560	350980	307670	385820	321220	375070	347930	348510	352930	340520	312650	348640	317630	364800	420560	346810	399070	363550	333100	447600	320680	400060	435080	351190	317770	332800	370040	362780	395410	357560	382380	419330	389090	402360	409280	451920	501230	387580	426910	487350
MEDP0663	C5H13N	3-Methyl-1-butylamine	Alcohol and amines	Amines	107-85-7	A	2291000	1373800	1899300	821370	1609400	650220	1615300	822180	1235700	1711600	1334200	1310900	2170900	1037600	2671100	633750	3080500	956360	1011600	5103300	3094600	4386200	4328300	1553000	1789500	1715600	786440	1906000	796770	2565500	3604200	1149200	426910	259390	2230400	9	464370	2205600	1318800	1178500	2859600	1995400	2240500
MEDP0677	C4H11N	Butylamine	Alcohol and amines	Amines	109-73-9	A	3216700	2358400	3429300	1854200	2211200	1921800	2155200	1671800	2431200	2744200	3576400	3193300	2749800	2589400	2713500	3122500	2920200	1581100	3133000	2439000	3890200	3723400	3891100	3215400	3467700	2601600	2469400	2460800	2418000	2451900	3729700	2699500	2590400	2630600	3748100	1635200	2396600	3503000	3132700	1964600	2924200	3925800	2290500
MEDP0685	C4H9NO2S	Methylcysteine	Amino acid and Its metabolomics	Amino acids	1187-84-4	B	9893000	9214500	14276000	8984500	11656000	11202000	12947000	7644600	12168000	12376000	8638400	9012500	13207000	12539000	18961000	11771000	52085000	12357000	11958000	66569000	55363000	27311000	43474000	32259000	8697600	52215000	10330000	25639000	13092000	34869000	25229000	19884000	12465000	9051800	12890000	11381000	6232500	13416000	14842000	11461000	15402000	11380000	9890400
MEDP0687	C7H8O2	2-Acetyl-5-methylfuran	Heterocyclic compounds	Heterocyclic compounds	1193-79-9	B	242350	216100	333150	254220	235020	229740	311170	182990	446630	453310	335850	528810	422590	531320	360080	423100	476900	467120	624640	715910	541240	850330	435410	655550	620660	521580	612800	639610	515650	632050	594950	535360	446780	574070	599260	627360	423880	567740	574360	604700	632920	593730	766200
MEDP0689	C8H15NO2	TranexamicAcid	Organic acid And Its derivatives	Organicacid and Its derivatives	1197-18-8	A	142790	187670	60407	103560	98161	141760	123540	148760	74359	81741	99123	101090	54073	105630	99861	106670	62332	46313	117690	71383	113750	81909	68528	133390	72374	98886	68066	88484	97526	81812	68168	118370	84917	76290	77096	41274	150650	136190	100330	83103	85615	128380	86372
MEDP0692	C6H15N	Triethylamine	Others	Hydrocarbon derivatives	121-44-8	B	407280	413110	315440	381770	404220	439730	356950	324470	562620	512950	613620	498820	434130	541420	510620	572410	453990	392600	568930	388280	514600	491790	441700	480550	417060	388030	371140	416340	441110	475510	461490	359770	400440	526080	428700	374550	431050	527810	445000	313520	339040	545910	383040
MEDP0700	C7H14O6	Methyl beta-D-galactopyranoside	Carboxylic acids and derivatives	Sugar derivatives	1824-94-8	A	231490	424770	215550	224340	188760	283960	310970	301770	305100	312700	354250	479530	261760	349740	261820	410660	240100	250200	290130	142980	268690	146500	246850	273460	344800	247460	215380	237300	265400	192150	280300	273480	342950	505940	363020	389750	382900	534520	427150	367700	349120	415810	240380
MEDP0710	C10H20O2	Hexyl butyrate	Aldehyde,Ketones,Esters	Esters	2639-63-6	B	48639	55501	35882	90960	50444	46849	60904	106640	105760	62495	72681	69952	60368	89562	113740	155190	75396	48309	33453	45631	40147	45976	45862	35234	65779	55433	38425	61820	42612	58146	48230	56063	53100	49879	106330	47821	58652	78351	58943	175440	69266	45708	60478
MEDP0715	C5H6O	2-Methylfuran	Heterocyclic compounds	Heterocyclic compounds	534-22-5	B	265260	287660	411960	273890	282380	290160	386860	182860	327770	431400	351970	413250	351250	562750	365030	511620	599150	499470	916370	717530	679660	946600	509360	623520	574080	536580	564370	700130	571860	660340	623290	620030	545350	666810	761070	672560	670280	635070	607920	575830	660300	762840	705310
MEDP0752	C6H13NO2	DL-Leucine	Amino acid and Its metabolomics	Amino acids	328-39-2	B	425360000	392160000	435910000	405620000	437250000	404910000	412740000	341000000	409590000	403070000	415640000	437910000	451010000	453420000	427450000	412520000	400300000	385460000	406880000	415830000	432670000	410610000	406240000	397680000	378240000	387120000	401030000	470430000	422220000	432940000	403430000	454040000	440140000	402720000	410020000	425250000	364600000	471170000	433560000	425240000	422220000	456270000	437820000
MEDP0759	C30H46O4	18β-Glycyrrhetinic acid	Others	Hydrocarbon derivatives	471-53-4	A	19310000	13207000	16589000	9013700	15514000	12172000	16323000	8572100	12389000	31150000	32261000	19396000	37052000	36891000	31597000	33551000	30494000	20129000	20034000	26626000	34553000	32797000	26809000	32851000	9071600	21133000	9542300	14263000	20758000	26288000	25667000	15795000	18688000	23713000	15326000	8310800	19082000	15320000	15092000	17902000	23816000	31737000	21666000
MEDP0765	C4H10OS	3-(Methylthio)-1-propanol	Alcohol and amines	Alcohols	505-10-2	B	608270	452620	1438500	684060	519720	456800	442930	275820	2745900	1486400	748020	1768500	1542900	1631600	1040400	885260	3230700	4832200	950130	2077900	1502900	1410500	2350500	964960	9243000	958560	1130900	2098900	756520	1243300	605440	766010	477560	1114200	1554600	3390000	753290	766540	2099700	885250	1966600	877030	4171700
MEDP0785	C9H12O2	2,6,6-Trimethyl-2-cyclohexene-1,4-dione	Aldehyde,Ketones,Esters	Ketones	1125-21-9	A	48358	33180	127980	108530	65670	78068	44873	32091	65919	164990	163630	39890	141300	128260	91912	195730	111170	130810	64243	144190	198380	164950	135200	149260	100810	168420	90442	120310	116060	182900	133880	134470	110820	113350	113530	87479	190160	51316	184560	80537	103840	106520	131180
MEDP0792	C4H9N	PYRROLIDINE	Heterocyclic compounds	Heterocyclic compounds	123-75-1	B	3013500	2420800	3523400	2507000	2756300	2830200	2773400	1588500	4028900	3689300	4183900	4321500	4226400	3980500	3756000	4593600	2353200	1970400	4914400	1775900	3511900	2881700	2728200	3304100	2833200	2819000	2865700	3776300	3717200	3385700	2850400	3551300	3721100	3061000	3796500	2940500	2236200	3685600	3435400	2644300	3141000	3740600	2679500
MEDP0821	C7H8N2O	6-Methylnicotinamide	Heterocyclic compounds	Pyridine and pyridine derivatives	6960-22-1	A	13021000	27085000	23949000	28744000	30840000	16963000	29920000	8472200	41285000	29281000	14182000	24464000	12567000	5740800	5014200	20116000	19591000	35221000	28954000	16551000	23489000	26987000	26193000	26235000	13960000	19146000	16343000	10528000	21055000	19052000	5329000	24601000	17290000	3424800	35059000	16636000	3341200	11094000	10995000	22126000	25852000	29839000	37970000
MEDP0831	C3H9NO	1-Aminopropan-2-ol	Alcohol and amines	Alcohols	78-96-6	B	75238	45831	24683	105450	55562	22130	38356	125560	65249	35178	39366	125740	62321	119520	72475	738620	116750	150580	323470	54662	591280	80460	75700	54587	976960	298480	622180	381410	845330	469630	660620	590740	187100	881630	94139	101350	663010	164020	467900	367350	408650	92555	31158
MEDP0844	C5H6O2	Furfuryl alcohol	Alcohol and amines	Alcohols	98-00-0	B	9278400	8160300	10426000	6355300	4439600	7863600	4474600	6209700	16013000	4899400	14048000	12293000	7206600	10706000	6428400	9703800	9354100	8480700	13835000	14486000	15520000	14973000	6960100	12311000	7997300	4159700	7506800	6406300	7125700	4500300	6675700	8563000	6213500	11844000	10304000	6459500	16250000	12126000	10930000	10115000	6902200	18278000	9461000
MEDP0849	C7H12N2O4	Nα-Acetyl-L-glutamine	Amino acid and Its metabolomics	Amino acid derivatives	2490-97-3	A	3293600	3453900	3115300	2160200	2284200	2090500	2435200	3006600	4935400	2135500	2851800	3792300	3649700	4039000	2651900	3660500	2094200	1873100	4729700	2152400	3320600	4385700	1932300	3659800	3141500	2042200	2571600	3403300	3326600	2526100	3812300	3084300	2316900	2437700	4060400	2864100	2314700	4641800	3913000	2668600	2769700	3201500	1857000
MEDP0859	C11H14N2O3	Glycyl-DL-phenylalanine	Amino acid and Its metabolomics	Amino acid derivatives	721-66-4	A	14623000	13485000	11689000	11037000	14812000	11512000	12489000	6172800	6654200	7032700	6294900	6928700	9215400	9930400	11427000	9397800	9120500	9857200	9737300	8213500	15526000	7099300	11089000	8564700	10701000	14977000	7176600	9128400	8760000	11143000	10218000	6113200	8225100	4567600	10598000	4713800	4611200	5599500	7343000	5488900	9343300	11378000	8050300
MEDP0862	C8H8O3	3-hydroxyphenylacetic acid	Organic acid And Its derivatives	Organicacid and Its derivatives	621-37-4	A	119110	9	261120	161490	9	9	9	83059	614710	365010	665340	369540	249860	448390	285150	135390	767500	1205600	233990	568530	433670	349420	522280	229370	2499500	238920	346560	563150	197000	327280	188200	166190	148570	366710	418790	837470	171350	191530	572000	280780	493040	300830	1105800
MEDP0868	C4H9NO2	N-Methylalanine	Amino acid and Its metabolomics	Amino acid derivatives	3913-67-5	B	3976300	3284300	4798000	3785900	3602100	2232400	3687500	6093500	29429000	12300000	9405300	19603000	15790000	11139000	13452000	15566000	7489800	7817800	7365000	7564500	7831600	7890700	7597100	7045400	4408000	4145000	8719500	11216000	10030000	10296000	5313600	9160100	9199400	10348000	11408000	22956000	8719900	10482000	8211400	13830000	6906100	4936800	4298800
MEDP0876	C8H13NO6	O-Succinyl-L-Homoserine	Amino acid and Its metabolomics	Amino acid derivatives	1492-23-5	B	137050	129080	78288	103130	75123	104750	123340	145220	50399	59110	36204	39502	56363	41111	27671	68649	48960	50461	58270	20157	47894	27305	39524	39093	38201	76107	39161	40177	75555	34720	56049	39040	63926	59321	51077	42261	80841	33935	42850	40334	59794	63802	70029
MEDP0878	C6H11NO4	N-Methyl-L-Glutamate	Amino acid and Its metabolomics	Amino acid derivatives	35989-16-3	A	11364000	13127000	7091500	66000000	11913000	8611600	15678000	48429000	37566000	76290000	7231100	15712000	13498000	10476000	27475000	145720000	6349900	5037200	29883000	6541300	45322000	9063400	13884000	7594700	17670000	7943400	17866000	11803000	12827000	22111000	8756700	15027000	4782400	16218000	2784400	3741000	10084000	4685200	10708000	5400000	6879400	3353500	3909100
MEDP0879	C5H9NO4	N-Methyl-D-Aspartic Acid	Amino acid and Its metabolomics	Amino acid derivatives	6384-92-5	A	2351200	9467400	2268600	4227500	3202100	2287100	6695800	5728300	1165900	1787100	1870700	1520200	1356300	1243900	1189200	4452600	912100	1873600	1548400	351780	989810	864740	1063400	1728500	2167800	3724500	2242000	3113100	12766000	3328700	3030400	3220600	9066900	6288800	911250	1226000	16568000	1377200	3454900	4069800	2032600	943910	2496800
MEDP0881	C5H15NO4P	Phosphocholine	Nucleotide And Its metabolomics	Nucleotide and Its metabolomics	107-73-3	B	49509000	57552000	49930000	18612000	24637000	42904000	26345000	18144000	56744000	21016000	52020000	68216000	57939000	56101000	28035000	31672000	37588000	41271000	51031000	55006000	45365000	59577000	24461000	29950000	15943000	5713600	23798000	27594000	20520000	16185000	48599000	24091000	15975000	51317000	55409000	48641000	56296000	65861000	56641000	39930000	14564000	42364000	15798000
MEDP0883	C6H4N4O2	2,4-Dihydroxypteridine	Heterocyclic compounds	Pteridines and derivatives	487-21-8	A	134160	151640	150650	134150	226130	139550	154210	116460	162440	183150	104130	116280	152470	174070	166680	188190	100730	113190	186610	104710	140700	134840	98044	129830	124850	101750	106730	160730	157350	168100	124850	128180	148700	131890	154730	154190	79399	131900	142790	117340	124990	135170	161370
MEDP0886	C5H9N3O4	N-Amidino-L-Aspartate	Amino acid and Its metabolomics	Amino acid derivatives	6133-30-8	A	542100	418170	636960	685650	794800	270740	676780	427720	216660	438360	444590	151690	589820	422300	200360	313950	1152700	950440	546550	710890	933100	371800	513330	345160	342410	686860	435120	687830	540040	693720	762150	555590	209310	400670	419860	275990	530120	493860	545620	207820	705790	458060	499620
MEDP0888	C9H15N3O10P2	2'-Deoxycytidine 5'-Diphosphate	Nucleotide And Its metabolomics	Nucleotide and Its metabolomics	800-73-7	B	3189600	3201600	1451400	2650500	2118900	4328600	2122500	3572300	2791800	1369800	2074900	2274600	1780400	1461500	3049900	3116200	2090200	1810000	1603600	1708800	1834500	1778800	2181500	1708200	1849700	1761800	1999900	1807800	1731900	1723300	1888200	2940300	9892700	3334600	1665400	37204000	5356000	1874900	2553100	2093900	2066000	2122100	1887800
MEDP0890	C12H10N4O2	7,8-Dimethylalloxazine	Heterocyclic compounds	Heterocyclic compounds	1086-80-2	A	347410	647580	404190	352450	314350	285870	358740	411220	794530	529880	446510	717020	797460	501650	522660	533760	645160	717020	470270	742190	8226600	911160	513080	490900	1043900	496590	725960	862540	714640	1022100	668330	656640	437560	407280	462020	633190	442160	474010	843020	438030	677360	544270	588270
MEDP0892	C6H6O2	Catechol	Benzene and substituted derivatives	Phenolics	120-80-9	A	2972800	3038400	3512800	3375700	3028200	2800800	2868000	3096600	4097200	3514100	4021900	3712100	3616300	3302700	3478400	3196000	3830300	4052900	3695400	4111600	3568900	3888600	4093300	3399800	3815600	3625700	3900300	3507000	3715000	3879100	3746000	3757500	3494900	3485100	3786100	4133300	3645900	3504900	3546300	3647200	3728000	3410600	3673800
MEDP0895	C10H18N2O3	Dethiobiotin	CoEnzyme and vitamins	CoEnzyme and vitamins	533-48-2	A	1240300	1397600	1088800	1059400	1351600	2018200	1268600	588880	1333000	645700	495520	801610	594520	714450	870400	949900	5938000	3146900	3947200	4617300	7737900	5327500	6409100	3656800	1120500	3243400	3036100	4443400	3769100	5546300	4456200	3652900	375390	887380	1173900	431990	734820	1279300	796140	1008200	1257800	2318100	3762900
MEDP0896	C8H8O3	2',4'-Dihydroxyacetophenone	Benzene and substituted derivatives	Benzene and substituted derivatives	89-84-9	A	88597	190120	205560	127140	135280	124420	189650	76038	128160	127150	119890	153350	124600	164470	109400	127730	379380	240240	392490	530580	300790	766630	259700	289890	316710	262970	239970	395040	223360	351070	321170	284110	239600	276080	357420	258560	265870	264810	284520	227240	546100	496110	523180
MEDP0898	C8H9NO3	Pyridoxal	Heterocyclic compounds	Pyridine and pyridine derivatives	66-72-8	A	7475400	8386000	4778400	5936300	7043800	9337500	8968300	6274600	5644100	4576700	2866600	5806000	4173800	4406400	5619500	5226800	4635400	3876200	6774400	4906200	6205300	5060000	4201900	6526900	4932400	4882700	5428100	6141200	7628600	5424400	5563100	7740100	6492900	5341500	3853800	4968100	4174700	7173200	6195500	5861000	4698000	4811200	6464400
MEDP0899	C6H7N5	3-Methyladenine	Nucleotide And Its metabolomics	Nucleotide and Its metabolomics	5142-23-4	A	24160	17273	19132	18930	18028	35268	11413	22228	23901	41783	30570	14306	37563	46971	28243	28063	19908	26575	54714	23667	35170	74808	26926	51767	24689	37922	39096	132150	48375	39604	440580	49354	27799	50498	44286	28698	27758	40465	110400	9697.3	49650	37052	37981
MEDP0902	C12H24O3	12-Hydroxydodecanoic acid	FA	FFA	505-95-3	A	26624	62719	48019	47163	28545	17194	28871	27381	70684	28055	23950	24485	43123	24586	21333	15829	38279	37357	49216	62562	45530	131840	34998	50970	8873.4	17813	50328	48175	18932	33009	27083	39762	16481	35235	24017	21962	21924	61697	20664	43619	17272	27251	131000
MEDP1001	C6H10O2	Delta-Hexalactone	Aldehyde,Ketones,Esters	Esters	823-22-3	A	777660	1428500	666400	841610	981120	892510	1218500	907710	1543600	818040	668340	1151600	884240	732330	807390	922110	1300000	1258000	2458900	1719500	1703100	2019500	1262300	2861400	1046900	1093900	1298400	1503700	1299200	1178400	1274500	1755400	1106800	1959000	1260700	1974600	2121300	1946000	1674300	1755400	1349700	1498700	1604000
MEDP1002	C7H15NO2	Acetylcholine	Alcohol and amines	Polyamines	51-84-3	A	601930	858940	649050	609660	679390	479480	706420	1152700	752070	596870	662540	1181700	719230	846600	775980	1076500	453620	343050	724220	301100	750730	471350	516040	522530	529230	352310	432300	503500	441970	505800	486600	459670	764650	778090	599140	668360	1573500	607930	721060	447500	416360	562830	390100
MEDP1003	C8H11NO	Hydroxyphenylethylamine	Benzene and substituted derivatives	Benzene and substituted derivatives	3217-93-4	A	163100	113840	169220	139660	172410	123120	162280	78796	191320	256050	159480	159140	223320	196340	216080	208110	172100	133780	205340	156270	179730	166530	192530	162860	129780	182770	145120	175690	171080	213170	139890	186420	189460	140530	223980	244120	96229	159480	160920	153230	161980	176960	141010
MEDP1005	C3H7NO2	β-Alanine	Amino acid and Its metabolomics	Amino acids	107-95-9	A	35634000	45812000	37692000	27587000	34670000	37787000	36722000	33099000	63457000	39121000	58919000	61449000	45442000	60068000	41180000	59005000	31673000	31749000	61696000	28014000	46988000	51879000	35861000	47416000	44641000	20481000	39371000	41528000	46396000	33456000	41984000	36400000	47695000	68567000	53567000	33427000	62653000	55130000	52196000	46710000	28117000	50981000	32571000
MEDP1006	C4H9N3O2	Creatine	Organic acid And Its derivatives	Organicacid and Its derivatives	57-00-1	A	2556900	1922700	1354900	3661000	903310	683680	1954400	8321000	2770600	3419100	1610200	2167200	1011700	4761500	3254500	4465400	527620	1287400	1405300	651350	1048900	2116200	710520	1030800	2817100	1427300	5396500	2496700	4459100	2290500	2503100	9490700	4083700	6270200	6076200	2469600	3269600	1406500	2434700	13429000	786210	2457600	1184900
MEDP1013	C8H14N2O5S	γ-L-Glutamate-Cysteine	Amino acid and Its metabolomics	Small Peptide	636-58-8	A	554470	475590	238360	313460	318270	353600	328410	407480	232500	159380	245820	205660	215050	199590	216280	254260	180460	201570	215250	104180	219260	167730	147500	198480	152780	141410	202970	209630	220640	145480	174200	164860	233880	226880	142260	73647	248050	208240	155830	163280	123090	146670	158560
MEDP1015	C9H7NO4	5,6-Dihydroxy-1H-indole-2-carboxylic acid	Organic acid And Its derivatives	Organicacid and Its derivatives	4790-08-3	A	9	9	9	9	9	9	9	9	9	9	9	9	103760	120590	77986	9	356730	127970	215150	341330	232910	294750	275930	150420	148840	133370	146720	172390	162220	202730	152820	143270	147500	318590	68721	99027	222850	111970	254090	93928	192720	156040	187410
MEDP1017	C4H9NO2	2-Aminoisobutyric Acid	Amino acid and Its metabolomics	Amino acid derivatives	62-57-7	A	3976300	3284300	4798000	3785900	3602100	2232400	3687500	6093500	29429000	12300000	9405300	19603000	15790000	11139000	13452000	15566000	7489800	7817800	7365000	7564500	7831600	7890700	7597100	7045400	4408000	4145000	8719500	11216000	10030000	10296000	5313600	9160100	9199400	10348000	11408000	22956000	8719900	10482000	8211400	13830000	6906100	4936800	4298800
MEDP1018	C10H13N5O3	5'-Deoxyadenosine	Nucleotide And Its metabolomics	Nucleotide and Its metabolomics	4754-39-6	B	5870900	20377000	58844000	12366000	20743000	20203000	36847000	15130000	64038000	16406000	11351000	20209000	16871000	12684000	42433000	9305600	218790000	170970000	41938000	190130000	195770000	174670000	207810000	214770000	21400000	197750000	57390000	130890000	71780000	179070000	135240000	116530000	12835000	3517500	86144000	26823000	4661600	36879000	34550000	61376000	63705000	18762000	34200000
MEDP1019	C4H9NO2	aminoisobutyric acid	Amino acid and Its metabolomics	Amino acid derivatives	4249-19-8	A	3976300	3284300	4798000	3785900	3602100	2232400	3687500	6093500	29429000	12300000	9405300	19603000	15790000	11139000	13452000	15566000	7489800	7817800	7365000	7564500	7831600	7890700	7597100	7045400	4408000	4145000	8719500	11216000	10030000	10296000	5313600	9160100	9199400	10348000	11408000	22956000	8719900	10482000	8211400	13830000	6906100	4936800	4298800
MEDP1020	C9H9NO4	4-Hydroxyhippurate	Amino acid and Its metabolomics	Amino acid derivatives	2482-25-9	A	4832800	4309700	4144100	2871100	5549200	4358600	4779700	3766000	1860900	2156200	2344700	1927000	1665000	1651400	1982900	3377600	2620400	1566700	3906500	2052000	4023000	2674900	2192500	2864000	2443800	2722700	1836800	2170700	1919200	1990700	1917600	2138000	2143000	1080700	3897300	226930	1136700	2584300	2916600	1970800	2552700	3409000	2474800
MEDP1022	C13H18N2O4	Threoninyl-Phenylalanine	Amino acid and Its metabolomics	Small Peptide	-	A	1385400	822770	1262100	913270	1373400	1334100	1600800	1569800	2277000	2440400	909870	1083800	1782600	849470	1863000	1343900	1243300	1477500	1406200	1443400	1366800	1108900	1025900	1336200	1045100	1861200	1254300	1623200	1103800	1592800	1609800	1300100	1257400	906820	1262100	1391000	697090	1116400	1002600	766530	1036600	1067800	808590
MEDP1023	C16H19N3O5	Tryptophan glutamic acid	Amino acid and Its metabolomics	Small Peptide	36099-95-3	A	145360	153180	202770	155180	129670	151130	112100	89794	96921	237020	115800	105650	281500	189270	209040	235860	132430	273430	174990	86018	123730	88205	150480	102120	148650	275790	139150	181710	179260	222310	189820	78101	149540	76085	124810	89760	92298	72688	134690	71787	107810	92478	59452
MEDP1024	C11H22N2O3	Valyl-leucine	Amino acid and Its metabolomics	Small Peptide	22906-55-4	A	4868700	4546500	3085100	3881300	4204200	3872600	3426300	1470300	2029600	2537100	2296000	2410400	3625900	3932000	3978600	2957000	2291200	3337500	2917000	1837100	3988100	2108400	2982100	2126600	3763600	5485300	2195600	2246600	2904200	2690900	2924600	1709000	2587100	1731300	3633400	1615800	2552500	1930900	2558400	1812400	1862700	4112200	1875000
MEDP1025	C14H20N2O3	L-Valyl-L-phenylalanine	Amino acid and Its metabolomics	Amino acid derivatives	3918-92-1	B	1771200	1373400	1385000	1203300	1506900	1699400	1186300	470000	831160	1313200	1630000	1458000	2822000	2403600	2635200	1953900	1653600	1593800	1455400	937860	2086300	718500	1685300	1038800	1348200	1931800	643640	936660	1345300	1269600	1510800	631380	1553000	748690	1502900	412370	812630	795430	1470700	636520	1000600	1881000	609660
MEDP1029	C15H10O4	(Z) -4 ', 6-dihydroxyfuranone	Heterocyclic compounds	Heterocyclic compounds	5786-54-9	A	247000	307320	329700	132010	233700	231680	94131	401700	1169800	4156500	3075500	800810	2213400	493730	1063200	541230	20660	42026	28375	29805	29002	14118	23019	33236	20435	23232	17020	18819	29526	21081	30397	8167.2	52617	175130	105290	80783	163240	269250	79356	136190	47495	59628	63358
MEDP1031	C8H10O	Phenethyl alcohol	Benzene and substituted derivatives	Benzene and substituted derivatives	60-12-8	A	98774000	86707000	81801000	37136000	79309000	44249000	70714000	52841000	109230000	64918000	48464000	82460000	80760000	35038000	86662000	43330000	183110000	69820000	87586000	205440000	141950000	264680000	108900000	116550000	90968000	36015000	65279000	82882000	37994000	95026000	131900000	54015000	44204000	16646000	107380000	1767600	8487700	119430000	70011000	46986000	83135000	97522000	143720000
MEDP1033	C7H6O	Benzaldehyde	Benzene and substituted derivatives	Benzene and substituted derivatives	100-52-7	A	5435100	4582200	6326100	5248000	6005600	4722000	5584900	3943000	7124900	7420500	5444600	5826300	6997900	6246000	6792700	7427500	5797600	5134000	6594700	5833400	6028900	6119900	6522400	5887700	4949000	5914400	5297600	5988600	5743300	7007700	4966200	6228300	6697800	5375100	6718500	7835600	3806800	5415200	6045300	5860800	6034700	5721600	5282500
MEDP1035	C15H20O	alpha-hexylcinnamaldehyde	Benzene and substituted derivatives	Benzene and substituted derivatives	101-86-0	A	47026	41157	40492	40708	40208	50087	30885	37196	31873	34049	34364	39367	35188	36717	40459	43830	45893	38245	40514	40707	32515	56532	51238	51930	42891	34974	33107	39827	41346	40536	44727	35797	42321	49235	60928	49303	53708	33900	39871	37799	48432	53854	35676
MEDP1039	C18H32O16	Maltotriose	Carboxylic acids and derivatives	Sugars	1109-28-0	B	66178	153360	168790	150460	34295	44488	54529	47447	81236	45070	41766	53460	31542	30849	31725	99543	32546	55006	92045	31156	104860	126820	35492	84107	54503	21672	44895	30956	82788	46867	53016	46929	22169	89229	52018	29958	55976	88897	83096	54293	51216	50821	67795
MEDP1040	C20H41NO2	N-(2-hydroxyethyl)stearamide	Alcohol and amines	Amines	111-57-9	A	2132100	939350	1416500	1134700	1370700	870480	1108800	1536000	1826900	1354800	770190	1668700	1935400	1463800	1509300	990700	962440	959230	1043600	3297900	1025000	2753300	2091700	1733600	966450	1503500	614520	1193000	1792000	1832200	3058900	1080300	11210000	2484500	1084300	1160200	1606300	1358200	2760700	1471700	1351400	1486100	2068200
MEDP1045	C33H34N4O6	Biliverdin	Tryptamines,Cholines,Pigments	Pigments	114-25-0	A	7756800	4043000	4604600	6220800	5437000	7937700	5132000	10075000	2782900	6217600	1668200	2599200	5669500	3493600	4818900	6781000	3867600	4177000	5078000	3141800	7276700	2549000	4413900	5068800	4397800	7408600	4854700	7439000	8524700	4922000	4679000	9165600	9959400	10643000	2842300	2112300	2621900	1237100	3186600	3724800	1398100	1509400	1486600
MEDP1052	C5H9NO3	N, N-diacetyl-O-methylhydroxylamine	Alcohol and amines	Polyamines	128459-09-6	A	41201000	32342000	48074000	35156000	42053000	32251000	36015000	21463000	52618000	54213000	43411000	49031000	58461000	49503000	46406000	54284000	40536000	37546000	47007000	44084000	43291000	42349000	44495000	39632000	33263000	42068000	37364000	49207000	40536000	49278000	30727000	42941000	48294000	35049000	51090000	67419000	22621000	43998000	43587000	38933000	46898000	42795000	36228000
MEDP1055	C3H7O6P	Dl-Glyceraldehyde 3-Phosphate	Organic acid And Its derivatives	Phosphoric acids	591-59-3	B	47556	41297	9	36239	22185	46529	42635	38651	26423	29971	11214	42723	42961	31869	39075	50644	29865	20666	30808	12049	19816	15127	22664	32155	19228	30873	37460	32953	28358	39216	37610	30907	40022	31571	27610	25887	33491	49475	13924	30793	43106	37607	22896
MEDP1056	C4H7NO4	Iminodiacetic acid	Organic acid And Its derivatives	Organicacid and Its derivatives	142-73-4	A	20933000	6736400	29057000	17616000	16565000	10978000	16736000	7250600	9534300	19372000	12469000	5334200	18135000	13854000	13750000	13500000	25954000	20810000	10677000	11356000	21552000	11691000	30056000	12311000	11308000	26926000	15842000	21176000	20098000	30741000	20121000	13404000	8008800	6955800	9673200	3866200	3601400	6481900	8579400	5929300	15101000	19031000	5013300
MEDP1059	C6H5NO2	2-Picolinic Acid	Heterocyclic compounds	Pyridine and pyridine derivatives	98-98-6	A	1436900	1134800	744960	978850	1117600	938030	1253100	1040700	1301600	1016400	689810	862090	1031100	688100	897970	1022100	957940	923520	1582300	1279900	1339400	1602600	769350	1538200	948850	1085500	978370	1382400	1033300	1268500	1162600	1721300	923150	751810	1187900	1356100	502950	1409200	1321900	1440900	1308800	1075100	1524200
MEDP1061	C9H11NO2	DL-O-tyrosine	Amino acid and Its metabolomics	Amino acids	150-30-1	A	209750000	204970000	203940000	209710000	209480000	212920000	224730000	212190000	234070000	239900000	221170000	214850000	218760000	223440000	230250000	226800000	229300000	220110000	230710000	204500000	215250000	226180000	224850000	231280000	226640000	220560000	218460000	219860000	229410000	228650000	220720000	233760000	237740000	247790000	230670000	230300000	209220000	228940000	236720000	237950000	229490000	227170000	227620000
MEDP1063	C9H7NO2	Indole-5-carboxylic acid	Heterocyclic compounds	Indole and Its derivatives	1670-81-1	A	314330	286140	394960	288740	266170	206530	235530	214520	544080	539480	402270	394240	657080	650970	519820	456430	592550	519780	247860	773340	570260	805370	674990	496950	276490	377430	321380	306970	318320	495430	316020	286730	211600	236560	424910	274030	257740	322980	477480	396710	526640	337910	514410
MEDP1070	C7H14N2O3	Glycyl-L-valine	Amino acid and Its metabolomics	Small Peptide	1963-21-9	A	90726	103870	90692	47199	67695	82475	80038	82764	141510	68301	90635	127880	110110	77432	91853	76996	44405	62813	125200	51053	51237	69401	68714	95658	72938	60554	38100	57860	51326	53214	76511	73215	42394	44629	46777	51435	49325	116520	58898	77070	60147	107550	72842
MEDP1072	C11H15N5O5	7-methylguanosine	Nucleotide And Its metabolomics	Nucleotide and Its metabolomics	20244-86-4	A	912660	1506300	1909400	1577100	1722700	1035000	1825000	719120	3061100	2290800	1127100	1672700	1179000	569520	616960	1514400	3212400	3435000	2219300	2327200	3203000	2290300	3081300	2945100	1352000	1839100	1320800	897740	1648100	2150000	370260	1840300	1129600	313010	2327800	1308500	204770	654890	746420	1477000	1901600	2286200	2594100
MEDP1073	C6H7N5O	6-O-methylguanine	Nucleotide And Its metabolomics	Nucleotide and Its metabolomics	20535-83-5	A	5698500	2868700	5014800	3974600	3793200	2761900	4070600	2585300	7987900	7289400	5014900	6155000	8125000	5893500	7045900	7182300	6755600	6511800	7317800	7667800	6627800	7041500	7966400	7243300	6942000	8040200	6389500	8249600	6117600	8306300	5935700	9204200	6361100	4503900	5248600	7846000	2713300	5846400	8167900	5826600	8712500	4806700	5793400
MEDP1076	C12H22O11	Kojibiose	Others	Others	2140-29-6	A	198210	798910	955790	623820	175700	201730	177210	189300	362470	107570	335180	247870	319500	188740	165610	157600	212510	429970	458080	295840	383960	784550	220000	420070	361330	133160	356820	252690	241320	222890	240370	336770	184060	430410	266850	278980	194060	469670	378080	338340	243540	362470	503070
MEDP1081	C24H40O5	Beta-murine	Bile acids	Bile acids	2393-59-1	A	163690	221010	246120	187510	225610	215790	226610	208200	212990	338480	327890	742390	374900	366910	601280	377390	127220	274030	278080	128620	410700	218040	146580	448020	174700	244920	232310	219810	319860	181290	273500	178800	268910	215370	423090	679500	361510	268750	313960	448040	223020	287440	285470
MEDP1083	C5H4N4O2	Oxypurinol	Nucleotide And Its metabolomics	Nucleotide and Its metabolomics	2465-59-0	A	85596000	57568000	68506000	80794000	99532000	43985000	83074000	68792000	67768000	70517000	49820000	57745000	95219000	63357000	84523000	70902000	42371000	42172000	48610000	70143000	60308000	87316000	59635000	53914000	64439000	64048000	60326000	99927000	75773000	88609000	61682000	98616000	74695000	59225000	42684000	62449000	55293000	92419000	101180000	70761000	69189000	60569000	99287000
MEDP1093	C5H4N4O	Allopurinol	Nucleotide And Its metabolomics	Nucleotide and Its metabolomics	315-30-0	A	14966000	32493000	27269000	32989000	35245000	17291000	33512000	11457000	48332000	35736000	16804000	28889000	15126000	6825300	5969000	23870000	23202000	41153000	34427000	20081000	28838000	32145000	30168000	32026000	19707000	22753000	21394000	12351000	24501000	23921000	3604800	27807000	22638000	5306700	42241000	20600000	4420300	14352000	12933000	27690000	30813000	32713000	42964000
MEDP1097	C21H38O4	2-Linoleoyl Glycerol	GL	MG	3443-82-1	B	190010	313320	89651	282940	133280	136580	122300	310700	229790	70144	61105	122330	51257	33440	36933	78349	43936	92482	523310	150060	92058	144020	37980	142260	279880	43690	181750	144700	133110	92921	127060	179590	139250	331120	331310	289240	234480	615780	329530	431620	251520	142300	174390
MEDP1098	C11H11NO3	5-Methoxyindoleacetate	Heterocyclic compounds	Indole and Its derivatives	3471-31-6	A	269070	300860	137400	229550	164290	270600	206280	224820	174660	101840	148580	238740	128990	83678	163620	110590	204200	92515	205460	158940	178880	202370	138620	220250	282550	114620	238250	205440	184330	140550	253730	133260	256990	231630	115560	53901	157720	88891	119600	207540	162020	275020	343620
MEDP1099	C26H43NO5.H2O	Glycine deoxycholic acid	Bile acids	Bile acids	360-65-6	A	255170	818050	746890	479250	4222400	782310	986770	572050	191490	186890	1032800	524870	606470	867850	1338800	406460	1596400	624790	1479900	1126300	598210	2257700	1387800	1703600	201520	182530	100990	77729	735350	118990	168300	44014	316430	126670	827640	152750	225810	802520	292140	784560	307440	621380	97874
MEDP1102	C17H33NO4	Decanoyl L-Carnitine	FA	CAR	3992-45-8	B	45126	43153	9	198160	9	9	37035	182730	173310	423100	9483.6	28088	52902	232070	77377	626940	9	9	83570	37763	99827	20080	20596	9	11946	9	26015	9	14671	35812	11788	14435	10717	25170	26945	9	52495	9	47535	9	26565	18802	9
MEDP1103	C20H32O5	PGD2 [9α,15S-dihydroxy-11-oxo-prosta-5Z,13E-dien-1-oic acid]	Oxidized lipids	Oxidized lipids	41598-07-6	A	67585	135070	45665	76946	93793	41514	79148	22799	39311	206370	130380	238560	106950	46202	217560	126160	9	50817	9	37304	38286	40673	9	86728	9	45761	9	9	9	9	9	9	9	122880	65323	147820	183150	47632	17727	38960	9	9	41957
MEDP1106	C24H40O3	Lithocholic acid	Bile acids	Bile acids	434-13-9	A	3033300	3013400	1909200	2642200	2275800	3920400	2658300	4797800	3632000	3538400	2167300	3945200	3023000	2409400	4815700	3423500	2862900	3980400	4068200	2696100	7077900	2280200	2761900	8082300	1770100	3277500	4681100	4416400	6524900	2326300	4327400	5074700	6484500	6120800	4119000	9113800	10632000	4698600	3298700	7729600	3086700	3397600	4110500
MEDP1109	C26H43NO6	Glycocholic Acid	Bile acids	Bile acids	475-31-0	A	1468300	2519500	1627200	1292100	17344000	2699000	3383700	961960	97724	231780	4964100	2438500	5081600	4852300	5329500	1173800	2765000	1185400	2378400	1707200	914830	2726700	1278000	3671300	1921500	1148500	377630	331400	1863400	1074000	320360	127310	1664500	69114	3354200	78311	262180	6636300	2588300	3078100	2015400	2774400	467240
MEDP1112	C15H12O5	(-)-Norepinephrine	Hormones and hormone related compunds	Hormones and hormone related compunds	480-41-1	B	332100	571410	74261	504650	387540	115610	74874	134620	47200	81580	35355	67119	69152	96956	80575	37611	54099	105120	43153	56295	115190	53361	65419	62437	145800	61274	61982	69487	37156	70708	56375	75235	41989	41525	76555	37784	32860	42997	47763	66184	65083	60348	90264
MEDP1117	C24H36O5	7,12-diketocholic acid	Bile acids	Bile acids	517-33-9	A	202680	363960	251520	346450	351370	271590	297760	354210	194870	306500	160850	189160	223040	432320	282930	250240	193570	322380	311010	217540	476680	227640	214370	241930	404090	278070	334050	782280	247570	367840	519790	386030	285750	288820	409920	354510	637080	466700	262110	492990	366670	410390	321730
MEDP1118	C21H28O5	Aldosterone	Aldehyde,Ketones,Esters	Ketones	52-39-1	A	1748000	716700	9	3963800	9	868020	729710	6158500	2557400	8472400	9	1003100	880210	5437800	1470300	13774000	9	9	2013000	860640	2085900	488170	970180	9	9	9	655480	9	342570	1549900	9	357430	345970	521790	946270	9	1234100	9	1262200	9	1237400	659170	9
MEDP1126	C8H11NO	(R)-(-)-2-phenylglycine	Amino acid and Its metabolomics	Amino acid derivatives	56613-80-0	A	16608000	11930000	18338000	13957000	16542000	11996000	14879000	8707900	20834000	22912000	14369000	16622000	21646000	18674000	19997000	22348000	15857000	13500000	18642000	16285000	16481000	17013000	18152000	16435000	12160000	17203000	14262000	17528000	15547000	21767000	12714000	17605000	19813000	13534000	18980000	24783000	8146300	14499000	16795000	15989000	17161000	15876000	13871000
MEDP1127	C10H9NO	1-acetylindole	Heterocyclic compounds	Indole and Its derivatives	576-15-8	A	177770	94817	276290	190540	179870	99153	65913	75115	140970	207030	145880	174700	296890	232260	240940	227630	244300	194950	206450	279270	224880	271870	343280	242860	148200	260490	176620	221480	193610	261760	150120	234730	290560	247480	272840	525640	178600	189140	346010	228700	257830	255620	209280
MEDP1131	C22H43NO3	Arachidyl glycine	Alcohol and amines	Amines	617703-96-5	B	168990	165210	100920	92168	123620	276840	198070	60005	108980	81667	112530	129100	157200	131190	146070	180350	62139	92563	111480	180510	165430	63100	102890	68136	260030	341070	130390	128750	193940	88501	268920	230590	204350	213810	106520	68612	128340	324100	87390	361380	105020	142550	89071
MEDP1132	C7H15NO2	3-Carboxypropyltrimethylammonium	Organic acid And Its derivatives	Organicacid and Its derivatives	6249-56-5	A	601930	858940	649050	609660	679390	479480	706420	1152700	752070	596870	662540	1181700	719230	846600	775980	1076500	453620	343050	724220	301100	750730	471350	516040	522530	529230	352310	432300	503500	441970	505800	486600	459670	764650	778090	599140	668360	1573500	607930	721060	447500	416360	562830	390100
MEDP1137	C17H14O7	Mavidin	Others	Others	643-84-5	A	8162000	8213700	7148100	7982700	10849000	5432000	5640200	3777000	6104800	10485000	7831300	6151400	8677000	10833000	10180000	12062000	7327000	9081200	6918200	6346800	9363100	8185500	10372000	7545500	9090300	11727000	5337900	6985900	9168200	11515000	7575200	6454600	7178300	8804400	7926900	6252300	12954000	6703700	9771800	7257700	10708000	8318700	8500400
MEDP1138	C6H13Cl2N3	1-methylhistamine	Alcohol and amines	Polyamines	6481-48-7	A	309790	302690	206380	282570	312340	249430	282230	247870	468750	280380	356590	407740	294770	351410	276680	350950	284490	294510	421550	347790	284430	417930	303900	506400	406830	329660	447960	405110	493980	413710	479090	579790	519690	546850	423110	665910	496990	322010	408090	442020	357260	466470	400750
MEDP1139	C20H37NO2	Linoleylethanolamide	Alcohol and amines	Amines	68171-52-8	B	985540	1059300	786250	779750	612430	473640	525710	650110	1155000	766450	687130	1368300	1294600	719350	902120	754770	631430	1098100	971600	825060	787540	1007800	683170	865930	575020	359640	533970	477340	565490	548570	727560	458460	1146900	604550	887520	548480	320640	1476600	614970	1008800	614420	495860	696660
MEDP1144	C6H13NO2	L-Isoleucine	Amino acid and Its metabolomics	Amino acids	73-32-5	B	403700000	369800000	424640000	385000000	422630000	383300000	398220000	315680000	406600000	398380000	387360000	425550000	437220000	434770000	410770000	400260000	385750000	370990000	390290000	396700000	424650000	394380000	396920000	383240000	359490000	373530000	374080000	448970000	408760000	419290000	374070000	434890000	428240000	386940000	399290000	420510000	333660000	452730000	421610000	410580000	400730000	443080000	420660000
MEDP1147	C9H10O4	2 ', 6'-Dihydroxy-4'-methoxyacetophenone	Benzene and substituted derivatives	Benzene and substituted derivatives	7507-89-3	B	495530	228630	184610	1528800	386710	741050	505950	2318000	874930	1483100	235470	427990	459830	708360	673930	2205000	184090	79384	898990	556290	515650	224030	861360	333410	590530	216360	642380	411270	349760	977410	275370	781620	561320	985070	625560	481370	1351500	230500	841000	330180	843730	295050	189420
MEDP1157	C9H9N	3-methylindole	Heterocyclic compounds	Indole and Its derivatives	83-34-1	A	101650	234760	130210	112140	106780	199380	239510	197970	211380	70597	167210	308880	65227	234630	226670	144460	9	9	211710	58108	44932	137950	9	9	9	110000	63320	90085	105550	59402	125480	95373	383150	492200	289010	381100	398430	428170	229640	232670	173090	185070	9
MEDP1158	C24H40O4	Deoxycholic acid	Bile acids	Bile acids	83-44-3	A	2378100	6863700	1814000	3947200	4164100	5868600	3021400	7103000	4713200	5311900	6386900	7277000	5616400	1936600	11328000	4647900	2271000	5238500	4018300	1740600	8014200	2877300	2888200	6278700	69127	2228700	2349700	1313600	3331700	520630	4027500	1381600	4624400	3706400	4320400	3259300	7505900	4378000	1280400	4266500	450060	2600000	2774600
MEDP1159	C24H40O4	Hododeoxycholic acid	Bile acids	Bile acids	83-49-8	A	540560	971550	433620	999120	619020	794320	651930	1719000	752110	598920	698300	814660	561510	220040	1147000	646350	372040	492830	688490	254090	833070	498120	305900	773790	72039	468110	574810	359220	832010	205010	832920	524600	810420	822000	570550	481390	1430300	759480	363530	732450	172590	726970	465890
MEDP1160	C23H46NO7P	PE (18: 1 (9Z) / 0: 0)	GP	PE	89576-29-4	B	34065000	23784000	13357000	26483000	31326000	17872000	28889000	27963000	11431000	11694000	13055000	12639000	9946400	13700000	7601900	20022000	7734400	9639200	12655000	13782000	12727000	18549000	11785000	16425000	16352000	14609000	20367000	20819000	23116000	18409000	13237000	24336000	9940300	13196000	10097000	17085000	23301000	10032000	15739000	17669000	12929000	13422000	18771000
MEDP1161	C4H10N3O5P	Creatine phosphate	Nucleotide And Its metabolomics	Nucleotide and Its metabolomics	67-07-2	A	3178600	3508200	3284700	1208500	1755900	2587200	1926800	1193000	3696600	1433800	3448500	4149200	3267900	3822300	1758100	2203200	2600500	2762800	3663700	3664500	3038800	3679400	1602400	1916300	1134900	340990	1462900	1876500	1398000	1157400	2964400	1558900	1179500	2911700	3589300	3099900	3411900	3974800	3616000	2551800	891240	2560200	988680
MEDP1162	C6H7N5O	1-Methylguanine	Nucleotide And Its metabolomics	Nucleotide and Its metabolomics	938-85-2	B	14647000	7723700	13172000	9770700	9395000	6479600	9905300	6583100	18247000	17344000	13136000	15777000	21587000	13729000	17140000	17011000	15773000	15032000	16001000	19405000	16151000	17255000	18494000	16018000	16537000	17942000	15332000	20983000	15021000	20020000	15849000	21729000	14639000	10010000	11882000	18292000	7363700	13680000	18847000	13457000	21147000	12298000	14405000
MEDP1170	C18H34O	9-octadecenal	Aldehyde,Ketones,Esters	Aldehydes	5090-41-5	A	264760	251460	227650	189560	223320	253150	184260	256350	218880	172630	247650	206090	232320	126130	193480	202280	266830	226200	265790	253690	251880	280150	262720	241300	292140	208920	274390	278430	242820	249470	265870	249920	161180	212490	275360	301800	212030	295580	235050	272650	313480	256360	221480
MEDP1177	C5H11NO2	N-Methyl-α-aminoisobutyric acid	Amino acid and Its metabolomics	Amino acid derivatives	2566-34-9	B	2952100	7919600	10580000	6658200	5049800	7625900	5915000	4423800	1300700	960980	260080	373800	1101600	7552700	803760	3800900	246010	182690	272940	76758	254190	318600	145840	319780	321320	220710	466200	341020	532420	440990	211530	1719300	1183200	2307400	665530	1054200	3699200	252320	1167600	11228000	236080	213650	203650
MEDP1179	C21H41NO4	(±) -Myristylcarnitine	FA	CAR	-	B	9	106100	9	410910	9	114310	9	595360	349990	449320	9	148860	250020	372950	368630	1219700	9	9	743440	165650	292600	9	85417	53574	65189	9	88511	73282	126930	84408	9	190290	253690	1392000	201970	58855	1974500	114030	266700	105710	231220	146540	29965
MEDP1183	C7H16N2O	N-Acetylcadaverine	Alcohol and amines	Polyamines	32343-73-0	B	301220	400810	282800	248330	225190	395180	249970	340710	522200	347350	509890	553810	520990	514330	400070	512420	272480	279070	374920	348330	423950	357750	316090	409450	213630	216370	201260	275840	233670	338770	254070	312510	282250	518870	372200	164300	232390	440120	297660	309750	250280	316940	464920
MEDP1188	C27H40O3	Testosterone	Hormones and hormone related compunds	Hormones and hormone related compunds	58-22-0	B	44134	41649	43634	41643	35751	44477	49869	43835	26956	68485	48164	80829	48481	71581	60635	105290	33375	51099	48178	42654	72185	53828	47698	93667	89360	29950	30182	37733	44247	49746	30508	24936	84955	65674	81265	45497	58266	227460	83320	53592	123350	97459	48013
MEDP1197	C3H9N3O2S	Hypotaurocyamine	Alcohol and amines	Polyamines	1119-54-6	A	23689000	37481000	38139000	39515000	35651000	26910000	39557000	15614000	65257000	48766000	26876000	44786000	25575000	14889000	19674000	44131000	62201000	59154000	47764000	41245000	60110000	37002000	60809000	53390000	30726000	48418000	25094000	23775000	30348000	37089000	18237000	44842000	36102000	12212000	63283000	30587000	9136800	27566000	24419000	37345000	38160000	46534000	40738000
MEDP1202	C10H12FN5O3	5'-deoxy-5'-fluoroadenosine	Nucleotide And Its metabolomics	Nucleotide and Its metabolomics	731-98-6	A	226280	359680	1323500	251770	381160	240840	567090	171340	1097800	212800	210980	258810	204630	137060	501740	146770	10627000	2957500	384950	10624000	10052000	2401900	7027500	4114400	210850	5590300	496520	945910	745480	2386100	508330	1293700	168490	42997	1008400	153450	82810	264060	352580	523970	708510	265540	294570
MEDP1211	C6H11NO	N-acetylpyrrolidine	Heterocyclic compounds	Heterocyclic compounds	4030-18-6	A	305630	381960	228830	225590	237900	166380	152530	487380	332610	361480	337020	460510	234320	598910	464600	783490	248150	227220	456910	189070	446000	310450	214880	346530	494320	272450	520700	381060	517870	336190	385250	676420	467570	1587400	460190	435730	1137700	310350	476950	576360	324530	325490	264920
MEDP1212	C13H24N2O	1,3-Dicyclohexylurea	Alcohol and amines	Polyamines	2387-23-7	A	814740	864380	849060	803530	798370	767940	823090	854020	914940	881010	893560	903840	854380	816940	855180	835000	905360	883340	813350	884710	863630	884900	864490	857720	842660	840820	908310	914970	864890	864460	900120	898760	878900	874820	848010	919740	839360	846550	891570	861710	889200	844880	888710
MEDP1215	C8H8NO4P	Indole 3-phosphate	Heterocyclic compounds	Indole and Its derivatives	13822-19-0	B	142920	187810	97410	133930	84618	120090	126900	144730	246270	150260	155060	339330	196850	126010	173120	145390	109440	145140	159990	120480	151360	102870	87446	132850	155140	92152	133760	119870	129680	69396	111380	100600	278160	254790	259600	265140	235560	344900	222490	220990	157340	142460	106870
MEDP1221	C25H54NO6P	2-O-methyl PAF C-16	GP	LPC	-	A	22241000	26659000	20153000	28378000	19784000	19222000	40043000	23568000	33213000	25304000	30510000	46498000	23407000	42886000	28299000	34619000	12228000	27724000	29187000	28344000	20868000	20681000	22129000	18400000	34969000	34539000	48672000	43516000	72821000	21317000	27872000	45796000	42511000	65346000	93318000	92109000	77256000	41864000	31023000	123200000	26657000	36181000	16708000
MEDP1222	C7H13NO2	1-Aminocyclohexanoic acid	Organic acid And Its derivatives	Organicacid and Its derivatives	2756-85-6	A	10698000	11122000	28053000	9347900	9400600	15015000	10894000	8446700	1238400	635140	544090	690390	1600100	4236800	1387400	1855500	1681100	332920	722180	491170	858850	956990	336430	545310	331810	182480	233840	327300	192290	299920	308220	457160	156840	407900	164550	322040	247980	304720	421410	124970	382750	264430	286350
MEDP1228	C11H19NO6	Heterodendrin	Others	Others	66465-22-3	A	205030	189670	125440	86430	225440	182030	198520	135210	64969	100660	88812	81342	110400	133320	107110	146530	60171	53542	105600	57306	87336	47847	77414	81894	54489	93305	89936	96077	90311	88369	99940	80497	74750	101390	79442	65505	83041	117010	94061	89442	85854	100790	74782
MEDP1234	C9H9NO4	Dopaquinone	Benzene and substituted derivatives	Benzene and substituted derivatives	4430-97-1	B	808980	618010	593090	453540	902290	756560	646700	521620	245330	335250	300090	289350	252510	260260	344830	517360	360530	201920	592280	362910	591580	380720	321680	411440	390540	400010	263410	322150	316830	268800	277610	318480	342360	204130	494400	47287	211030	381390	446040	358200	354160	492390	421920
MEDP1241	C5H6N4O5	5-Hydroxy-2-oxo-4-ureido-2,5-dihydro-1H-imidazole-5-carboxylic acid ester	Organic acid And Its derivatives	Organicacid and Its derivatives	-	A	77243000	95362000	77671000	29230000	37624000	69051000	39748000	32515000	105310000	36988000	87428000	118940000	84386000	84879000	53370000	57183000	67940000	65904000	84214000	92734000	76254000	100470000	41413000	52940000	28391000	10924000	40006000	48992000	33398000	25886000	77309000	38701000	27829000	85056000	86809000	77979000	90778000	104800000	98898000	64453000	25740000	66693000	28419000
MEDP1242	C11H14O2	4-tert-butylbenzoic acid	Benzene and substituted derivatives	Phenolic acids	98-73-7	B	65530	57082	104990	63973	71471	42489	67249	52074	75110	52844	77664	74162	97926	84453	54361	47370	87167	68050	73160	88275	76953	99455	103430	62207	63241	76105	119800	47961	56213	55091	119900	66825	58746	67220	66737	46768	52087	77415	78375	81358	75674	77835	60497
MEDP1247	C15H22O2	1-deoxyvaleric acid	Organic acid And Its derivatives	Organicacid and Its derivatives	-	A	2248900	2371900	2189600	2126900	2169900	2298900	1948600	2054000	2317200	2259600	2148900	2200800	2171500	2084100	2307300	2225200	2215600	2254500	2188900	2353900	2280900	2138800	2182000	2074600	2183100	2183000	2126800	2164300	2299900	2138800	2313400	2383200	2290300	2227800	2098000	2132300	2073000	2028200	2122400	2054700	2007300	1923800	2103200
MEDP1272	C27H44O8	20,26-dihydroxyecdysone	Hormones and hormone related compunds	Hormones and hormone related compunds	19458-46-9	A	4522200	5447100	4005900	5531000	4005300	3774900	8154800	4818800	6956000	5281300	6162300	10129000	4600900	8438000	5684700	6846200	2512500	5447100	5704200	5684400	4107500	4070900	4370600	3863200	6707600	7176700	9389700	9135700	14388000	4346800	5478900	9417400	7763400	13130000	18866000	20004000	15722000	8626200	6447200	25667000	5162700	7043300	3142300
MEDP1276	C5H5N5O	Guanine	Nucleotide And Its metabolomics	Nucleotide and Its metabolomics	73-40-5	A	65145000	51529000	32007000	52279000	31266000	53403000	51361000	38554000	41204000	44353000	69878000	60282000	35816000	45129000	53815000	76003000	30969000	20609000	74626000	26736000	58575000	44713000	36664000	67326000	78800000	46885000	50644000	62477000	50312000	44048000	84085000	76013000	60324000	62996000	47144000	28091000	60059000	73983000	62062000	49821000	62612000	66147000	43033000
MEDP1294	C8H16N2O3	L-Leucyl-L-glycine	Amino acid and Its metabolomics	Small Peptide	615-82-7	B	4229900	3472700	3963700	3027500	5558600	3131800	3277200	2923600	3236300	5177300	2154500	3970100	4367100	4216800	5926200	5024800	3516300	5194900	2503300	2320100	5295400	2519200	6197900	2953600	5994600	5687600	2012900	2610500	2852600	4266400	3907400	1858000	4967500	1736200	4514500	2139000	988320	1550200	2948300	2758000	1998000	2941700	2771800
MEDP1295	C9H13N3O5	Cytarabine	Nucleotide And Its metabolomics	Nucleotide and Its metabolomics	147-94-4	B	3045800	5169200	6466800	1787600	5518100	11797000	11269000	7667100	6842100	8818800	8394900	9177200	6661800	7310700	12063000	20528000	3884700	4251000	4547300	6405500	14089000	6910000	19034000	11626000	5547200	6851300	3572300	6447600	10033000	10304000	8877100	18803000	15339000	2487000	7122100	2276800	1345200	6749700	14608000	16810000	8415300	7225900	10490000
MEDP1298	C21H36O3	Pregnanetriol	Alcohol and amines	Alcohols	1098-45-9	A	71338	130370	131820	110240	113890	114490	151340	91967	177740	207740	219270	436200	207650	181910	382620	166510	96358	205420	149620	114560	196870	171550	128960	261600	64918	132390	162960	143010	170340	64449	160060	83937	148520	111910	295750	347280	195480	180030	160840	292400	100990	132350	156570
MEDP1304	C9H15NO2	Piperidone	Heterocyclic compounds	Heterocyclic compounds	28186	A	739970	544010	772010	587510	553900	706880	548410	517800	677250	1065300	940270	859440	1127000	1257800	886800	1204000	664480	584000	374450	672220	698360	799980	617470	672390	661530	659650	769310	590790	690780	768580	816150	736320	526900	530000	701930	448230	426940	646910	639180	624150	883300	756050	576230
MEDP1307	C10H13NO2	(2S, 3S) -3-methylphenylalanine	Amino acid and Its metabolomics	Amino acid derivatives	25488-25-9	B	78715	105600	60700	78430	78787	63740	68477	104210	77971	49375	52476	75352	56565	9	51109	60752	37938	71879	42721	45780	43687	29929	57879	89953	78778	61090	133570	76687	105590	55353	66332	93582	138080	119120	91681	61012	95543	138770	88615	77910	51702	65177	40449
MEDP1319	C30H55NO7P	LysoPC 22:4	GP	LPC	-	B	190320	142270	116170	142260	224000	106130	144210	153190	37097	85065	38934	34045	25608	48513	28220	75262	37545	49550	62930	52642	39909	57852	63033	111500	161030	70899	100960	112260	127000	71683	59170	177140	42257	85329	145670	93649	116200	124400	126340	484770	107420	92760	74418
MEDP1325	C30H51NO7P	LysoPC 22:6	GP	LPC	-	B	482270	206260	207410	327690	212380	371130	416500	233630	57114	111010	193770	56665	47058	244450	88912	115840	60104	48786	209710	97481	101140	168600	72708	184190	180400	40437	88647	196980	211950	125230	82516	145250	44814	50073	113040	92506	181950	109920	120770	198920	140050	141930	96212
MEDP1332	C28H53NO7P	LysoPC 20:3	GP	LPC	-	B	236800	243410	296860	232260	254140	173370	286270	319660	70013	98352	42835	34954	52809	66487	36568	94504	63198	37161	48945	80093	35736	109010	52529	129190	179110	96309	150790	154750	133010	99349	72318	272450	87052	136420	274900	30605	140600	248440	169470	796140	127420	279220	71430
MEDP1334	C28H51NO7P	LysoPC 20:4	GP	LPC	-	A	387090	241420	430050	514520	380250	329230	608950	384780	386730	702120	332460	281240	535850	788950	700650	462670	289550	469560	283790	353490	234610	302000	405170	596270	783460	908020	427640	698420	813540	349910	413470	578170	461080	357900	945370	530960	428860	539870	548450	1782400	486210	301610	174200
MEDP1335	C28H49NO7P	LysoPC 20:5	GP	LPC	-	B	276730	255210	291140	644420	268320	275700	436230	281780	57657	65683	90039	49345	55810	116100	67878	137210	83514	47244	118880	104960	92621	156940	58495	162130	136600	65532	91613	179880	150270	110110	96955	227680	72124	103490	117090	57545	133310	99708	142260	201270	260700	181350	198040
MEDP1354	C11H19NO6	Mycosporine-serinol	Amino acid and Its metabolomics	Amino acid derivatives	59719-29-8	B	125310	155780	93085	123590	125820	150960	169230	179850	99951	93328	70551	137690	54455	97637	108140	87700	88267	67670	126770	60641	57110	63782	56730	77659	87965	59272	94784	87874	45873	93622	141720	80652	127570	134450	79664	59023	98225	75258	112650	94317	86140	76080	97947
MEDP1356	C13H20N2O8	Shinorine	Amino acid and Its metabolomics	Amino acid derivatives	73112-73-9	B	329890	330890	205840	250440	312990	427380	216510	185220	255860	202950	260080	261640	209760	324200	257210	467210	177400	114040	211030	159400	157280	188150	226750	214680	217640	129770	249720	262750	271750	241510	230610	283640	292110	355370	312960	138200	306840	312140	226890	268770	196870	243730	140310
MEDP1360	C10H15NO6	Mycosporine glycine	Amino acid and Its metabolomics	Amino acid derivatives	65318-21-0	B	180220	218110	175650	129690	139260	335330	232080	246500	101270	127920	128030	118880	65010	135130	162290	247490	99024	62685	136530	40479	212250	141810	142040	130910	148140	66614	144970	75852	147760	102890	170320	151690	151670	196020	138820	48892	193060	318090	79818	160200	68689	195410	114800
MEDP1364	C27H39NO3	(3beta,9xi,22S,23R)-3-Hydroxy-17,23-epoxyveratraman-11-one	Others	Others	-	A	177070	294730	129780	226170	213060	243860	238260	180640	147680	194060	168810	189490	128490	123460	199720	149600	85162	137340	111890	85027	200520	90209	120570	86895	35369	92150	61929	143260	68627	50480	165230	70348	107900	111590	284760	143370	331260	311900	115610	196130	166580	314230	125400
MEDP1373	C29H53NO4	Carnitine C22:2	FA	CAR	-	B	115750	43989	45630	54976	67540	56205	107460	91521	78098	73661	84412	119690	129690	123850	87658	100290	56405	84310	70582	81040	52819	64840	79052	57928	89384	139330	157020	175750	152720	135810	120190	138190	97821	142290	79527	235620	246300	47510	90424	120530	72550	47922	64480
MEDP1378	C28H51NO4	Carnitine C21:2	FA	CAR	-	B	9	19626	17867	9	9	9	9	9	74597	9	13904	28845	24265	9	35414	11083	32737	36279	29273	66815	41224	55098	31468	77282	25329	28619	41264	41756	23779	29483	23977	46777	10878	20338	35777	96861	9	65121	48817	51603	106040	47743	59457
MEDP1389	C25H49NO4	Carnitine C18:0	FA	CAR	-	B	663510	691360	387290	621440	719230	669440	779650	894610	459400	809200	452140	452610	494260	1465400	425530	627320	228660	485310	360030	582680	803670	1110100	473960	449360	566870	915640	562850	727760	1421800	1127600	718440	1060900	550840	1399800	344600	1556500	1077300	753190	596820	400340	301580	517050	431200
MEDP1394	C22H41NO6	Carnitine C15:DC	FA	CAR	-	B	9	50697	29257	56158	57355	110190	61421	72244	32600	56292	35418	48932	30263	112990	33081	178600	46557	48210	84739	93406	202010	133320	53994	66060	40818	46514	39798	80795	88603	45456	69149	79552	85419	304110	35738	206320	203560	82738	70893	46628	25060	54502	92645
MEDP1401	C21H41NO5	Carnitine C14-OH	FA	CAR	-	B	694390	589420	217270	3464200	254410	1067500	746640	4957200	1178000	2917500	298150	717540	906410	2202000	1421100	6052600	182960	95352	1900500	690840	1248100	92404	918390	188960	446220	161170	640160	408510	745890	961910	382810	1041900	840290	2109000	809030	55313	3510300	366080	1128400	513220	1066100	517790	87531
MEDP1402	C21H39NO5	Carnitine C14:1-OH	FA	CAR	-	B	9	9	9	66752	9	53227	66716	77893	12480	68861	9	9	9	22178	15949	140090	9	9	70039	19951	25819	9	32227	9	17273	9	13413	4018.5	9	9	9	9	13013	40976	9	9	120470	10015	16313	32923	9	9	9
MEDP1405	C21H41NO4	Carnitine C14:0	FA	CAR	-	B	9	100460	28172	328330	9	99551	9	556220	311130	390500	60705	164280	216230	347270	283680	1038500	15714	9	677950	131090	282690	34411	75406	42127	53136	9	66318	65843	134630	70445	9	147480	229930	1219100	160960	42446	1774700	135030	265170	115910	238210	125220	25758
MEDP1406	C21H39NO4	Carnitine C14:1	FA	CAR	-	B	52163	89413	16370	315920	46165	87722	102610	576520	95818	140720	154440	195430	68374	119360	178400	475730	42259	32976	157970	65254	102150	21976	100570	51510	128160	23238	56465	70553	68706	68099	763480	331580	252560	362840	75084	16869	755140	56757	177800	156640	82139	149880	31379
MEDP1409	C19H37NO5	Carnitine C12-OH	FA	CAR	-	B	114340	54664	15766	249030	9	52173	55227	401670	153950	502290	21284	40888	63205	352910	72846	966820	15115	9	128830	44069	128710	24313	60694	14369	19241	9	36501	9	20054	78825	9	9	9	42265	60196	9	67010	9	93122	9	59635	39892	9
MEDP1410	C18H33NO6	Carnitine C11:DC	FA	CAR	-	B	98556	41558	17188	228890	9	49687	43301	359530	141360	535180	19328	53145	59067	312780	79749	900780	9	9	144260	46734	124210	34201	64605	9	9	9	27073	9	9	75183	9	9	16912	9	60075	9	61429	9	79590	9	63878	33411	9
MEDP1419	C17H33NO4	Carnitine C10:0	FA	CAR	-	B	30630	34558	9	157860	9	22373	36807	158810	134800	354730	9	21582	41195	199780	67488	488540	9	9	59144	28014	75564	16091	16190	9	12240	9	17450	9	9817.4	31055	9	9	9	23183	21194	9	42782	9	31562	9	29332	16641	9
MEDP1422	C15H29NO5	Carnitine C8-OH	FA	CAR	-	B	20497	18938	41920	25023	42679	38372	47877	23348	22427	46190	89592	34355	72086	104990	62509	63221	48710	25635	41286	40043	41123	52204	37837	55345	16585	23458	22304	35585	21595	27944	35797	29919	35566	35360	21014	12519	18408	11717	16971	23078	27558	31103	16739
MEDP1428	C15H27NO4	Carnitine C8:1	FA	CAR	-	B	9	9	9	9	9	9	9	9	9	9	9	9	9	9	9	9	9	9	9	9	9	9	9	9	9	9	9	9	9	9	9	9	616200	476900	477040	527150	635360	775740	352040	509190	265250	232500	189130
MEDP1430	C14H27NO4	Carnitine C7:0	FA	CAR	-	B	47278	28702	16950	22030	24482	23310	20347	9	32279	53552	40465	69033	41897	30923	57176	68226	21098	18432	21770	9	21504	14024	15859	40836	18496	29086	25035	9	43315	9	24512	18801	9	37220	23639	24320	53741	9	12099	21736	13065	16416	14836
MEDP1440	C12H23NO4	Carnitine C5:0	FA	CAR	-	B	9	9	9	37434	9	9	9	9	38216	9	9	57158	9	9	9	9	177900	206320	225510	158390	228210	142530	142530	253930	247380	194320	223780	225240	277210	121030	206260	157880	52974	48383	188970	53767	61097	245740	62366	189870	41186	58789	91996
MEDP1444	C18H26O2	Octapentaenoic acid	FA	FFA	-	A	91959	260180	100220	236560	170850	182380	130930	220040	180850	157790	265420	240500	188870	85089	398140	163200	128090	206450	161990	114160	203270	142060	109920	252990	9	117250	106140	9	113710	9	135150	9	149720	9	211760	9	9	288510	9	267210	9	216470	139760
MEDP1446	C18H33NO	Octadecadienamide	Alcohol and amines	Amines	-	B	523170	404550	523570	644200	593560	683270	427480	519790	430090	688470	401300	598970	602300	543390	363130	307500	498870	374910	212730	447950	592820	639720	437800	670790	577440	381620	733500	175110	364240	468380	535080	561180	409430	499440	550980	326270	317390	550470	395890	394910	649810	466730	287010
MEDP1447	C18H35NO	Octadecyl monoenamide	Alcohol and amines	Amines	-	B	1360900	1306700	1371300	1497100	1584600	1765600	948030	1394100	1173800	1679900	1227800	2101300	1575100	1239500	1079900	1054100	1378400	1395300	677320	1511400	1845300	1891700	1450800	2393500	1826600	1387500	2180500	659820	1210500	1691000	1770000	1697300	1394600	1898000	1775000	1152600	1180300	2142000	1271300	1244100	2087700	1917200	1090500
MEDP1463	C20H28O2	Eicosahexaenoic acid	FA	FFA	-	A	90081	453480	440490	308310	742180	1130100	52982	162510	43489	58075	9	9	47368	9	9	9	736040	1043600	671710	831780	1256800	759050	667760	2802600	1183500	2531800	1286500	2231500	2635100	1285200	3998000	3254700	409970	2440900	9	4921000	998750	9	472900	9	9	9	9
MEDP1466	C5H8N2O5	N-Carbamoyl-L-aspartate	Amino acid and Its metabolomics	Amino acid derivatives	13184-27-5	A	362850	922350	286990	292920	406200	461340	461720	358790	350170	277430	520440	533250	268960	405950	345720	349920	283370	315060	423190	149110	518720	297580	363140	311920	571440	298150	270550	232660	329240	265280	491550	163060	408750	400160	390300	72411	494570	308920	232720	220210	272030	636270	253650
MEDP1467	C10H15N3O4	5-Methyl-2'-deoxycytidine	Nucleotide And Its metabolomics	Nucleotide and Its metabolomics	838-07-3	B	1691000	2137900	858040	1333100	1150700	2027900	1648200	2056700	1396100	1024000	1412400	2215900	949010	1127100	1126200	1747100	930570	1050600	2075700	688640	1486000	1000800	985650	1712700	1845300	969940	1638300	1209700	2248200	788440	1316700	1070700	1578900	1569700	1439500	1112800	1637100	1834500	1607400	1286400	666740	1486400	581260
MEDP1468	C9H19NO4	D-panthenol	Alcohol and amines	Alcohols	81-13-0	B	15188	7903	12623	13528	15161	15683	16494	9438.1	7692.8	18686	11438	19051	15692	16505	9903.3	13207	48120	31262	27512	29269	50026	57306	24965	35563	20888	29326	23791	29418	33486	59411	40151	38673	12641	12443	23872	26211	17207	9443.9	46117	20015	21691	36832	31843
MEDP1469	C11H17NO3	Isoprenaline	Hormones and hormone related compunds	Hormones and hormone related compunds	7683-59-2	A	731190	687380	570480	482640	678260	635640	673820	701880	311610	298350	281460	403040	242100	314410	348570	618710	249610	243480	345500	216080	390360	360050	201540	367010	302420	276010	320610	360520	373800	356240	367270	364170	454200	496280	334460	200690	528020	530140	356900	403240	391070	503290	412200
MEDP1472	C7H8N2O2	1-Methyl-6-oxo-1,6-dihydropyridine-3-carboxamide	Heterocyclic compounds	Pyridine and pyridine derivatives	701-44-0	B	551150	823980	633150	863870	869110	375500	804460	360820	880820	700490	365830	602400	348870	221220	252510	597460	792090	796580	738710	598530	876450	690430	771240	763530	311070	735180	415010	306370	474850	529900	254760	706790	517160	166590	750820	569240	232340	325760	624800	533890	583770	615710	996350
MEDP1477	C9H13NO2	L-Phenylephrine	Hormones and hormone related compunds	Hormones and hormone related compunds	59-42-7	A	34299	35398	23949	30979	29936	42301	33795	49043	15059	17858	21532	42131	24821	40427	21703	33315	23965	15622	32843	19844	21993	29871	18377	42535	33472	21658	39333	34634	24803	21327	36387	23260	46126	31255	33758	25843	34709	28088	33837	27119	33578	45242	26656
MEDP1480	C10H16N4O3	Anserine	Amino acid and Its metabolomics	Small Peptide	584-85-0	A	321410	379830	238620	272660	191580	415680	337470	307190	259230	246060	289060	363060	184520	235530	304420	362540	197900	152610	334470	176310	264910	185320	183900	297000	246810	240230	259650	308200	304870	217470	282550	277650	847730	974420	949050	812690	1208800	1147100	845900	1073300	507500	655880	413790
MEDP1484	C10H7NO2	Quinoline-4-carboxylic acid	Organic acid And Its derivatives	Organicacid and Its derivatives	486-74-8	A	145230	118770	236180	127140	166800	164930	233210	75109	132090	228740	147800	277320	249810	511880	163300	296220	802180	398260	584210	1099000	889090	1361600	545660	822520	547390	710600	618790	1236800	630600	1027500	937560	838280	572080	531360	834940	579800	359700	519130	564270	753930	1136900	1052300	1189400
MEDP1486	C6H8O4	trans-2-Butene-1,4-dicarboxylic Acid	Organic acid And Its derivatives	Organicacid and Its derivatives	4436-74-2	B	72697	71115	60644	69351	60167	94131	85047	73659	28021	42459	43718	45444	26417	52587	47487	52935	29490	20285	29440	14323	31248	34723	20929	37267	27925	32466	32903	38193	44256	26838	29403	42326	55499	42125	80393	38190	49277	65327	32883	44572	44931	54555	29479
MEDP1488	C8H18N4O2	SDMA	Organic acid And Its derivatives	Organicacid and Its derivatives	30344-00-4	A	9162200	4220100	4792600	3814800	4440900	7009900	6032400	4595500	2152900	3518000	3482400	3170800	3763100	4397000	4106300	5898900	3769000	2996000	4965500	2229000	6545200	3020000	4457300	5855200	5444800	5398100	1903400	4363200	3397600	2976500	4350200	4419400	3483800	4991100	2249500	2058700	5342400	2429400	3797900	2787500	3692100	5744000	7969100
MEDP1490	C5H9NO3	Cis-4-Hydroxy-D-Proline	Amino acid and Its metabolomics	Amino acid derivatives	2584-71-6	A	339060	374070	392390	292040	261980	293640	293730	506440	425910	294470	406020	637660	329740	534530	459080	409090	250810	338910	378390	224900	477370	398730	323310	457380	698380	226070	463560	315680	489540	392370	354970	635860	414090	565220	527100	372460	1168500	704480	513810	1521400	246340	458440	287860
MEDP1491	C2H8ClN3	Methylguanidine	Alcohol and amines	Amines	21770-81-0	B	76129	95911	107110	43677	47245	57666	41951	65217	117660	42085	112200	95293	51379	102520	102930	102300	106190	83468	109730	127130	104870	145090	65699	84551	47432	25024	69146	51628	67909	53390	67639	67683	39166	109800	92535	62811	111740	109600	76299	98575	44492	142590	73341
MEDP1493	C11H15N5O4	N6-methyladenosine	Nucleotide And Its metabolomics	Nucleotide and Its metabolomics	1867-73-8	B	5810900	15293000	13111000	14637000	15056000	7801600	16928000	4193300	20328000	9709300	6064300	9416400	4163500	1765200	2667700	8154300	15863000	18040000	17979000	21179000	22615000	20600000	18598000	23335000	9187300	14750000	12917000	9157800	13046000	17719000	2958100	21992000	7869700	1093300	15059000	7981800	1455200	7181900	6738000	10483000	19712000	15162000	24881000
MEDP1494	C8H15NO6	N-Acetyl-D-Galactosamine	Alcohol and amines	Amines	1811-31-0	A	8736600	6762400	6191900	10646000	10322000	6891200	9759000	9190200	20598000	13724000	13859000	15452000	16775000	19077000	12628000	16324000	11438000	16877000	14992000	20720000	10650000	18078000	14200000	19187000	18815000	14580000	24593000	21422000	22818000	21064000	17825000	20616000	23470000	24123000	21078000	34151000	25000000	14183000	19008000	24133000	17175000	16198000	16949000
MEDP1496	C4H9NO2	L-2-Aminobutyric acid	Organic acid And Its derivatives	Organicacid and Its derivatives	1492-24-6	B	7071500	5901500	7137600	7348000	5096700	3972600	6382400	10959000	19866000	11379000	8772900	14356000	10714000	13570000	11835000	13097000	9136400	6870800	9484600	10838000	9158600	13030000	7864600	8022100	6944900	6990800	12108000	10782000	13458000	9874800	7342000	20653000	9290000	10296000	15499000	15231000	9354700	8520100	9874300	38736000	8870100	7976700	7909800
MEDP1497	C5H11NO2Se	Selenomethionine	Amino acid and Its metabolomics	Amino acids	1464-42-2	B	436950	442750	158630	300600	300370	441310	458010	400560	298620	339160	221690	498690	279640	258840	411450	356910	121860	95332	198720	101740	150570	101220	91111	191620	93989	138310	110950	137430	174650	61922	130030	85823	122000	98263	115380	115050	115400	143460	139610	90588	98065	65302	95192
MEDP1498	C4H4N6O	8-Azaguanine	Nucleotide And Its metabolomics	Nucleotide and Its metabolomics	134-58-7	B	34982000	27283000	20670000	26410000	29490000	19450000	32822000	23983000	26197000	31135000	26767000	24433000	27489000	17621000	29607000	30422000	15424000	14153000	31237000	24235000	22587000	34229000	21779000	28352000	32687000	32496000	26074000	32187000	31941000	30715000	27756000	35063000	30291000	27148000	20873000	26733000	21846000	35088000	38184000	24073000	37307000	25031000	37074000
MEDP1501	C4H5N3O	Isocytosine	Nucleotide And Its metabolomics	Nucleotide and Its metabolomics	108-53-2	B	16087000	29110000	24272000	12381000	27587000	40274000	31966000	33422000	35482000	43119000	49527000	57165000	23417000	19778000	31392000	53711000	12231000	16496000	21761000	15844000	30775000	16748000	42100000	37687000	23637000	20776000	20065000	20242000	29303000	16319000	42721000	41772000	40309000	18091000	24461000	12435000	10773000	26142000	28785000	31827000	26504000	25122000	25387000
MEDP1503	C7H11N3O	N-Acetylhistamine	Alcohol and amines	Amines	673-49-4	B	512140	474270	274220	332860	275410	397190	350120	539370	472480	311140	307840	615420	292910	357210	326950	267330	191630	270290	418390	147390	430260	296630	193350	497570	347120	227790	331230	360690	313970	208470	470780	287050	354260	447310	404960	274630	490310	662350	446620	422780	307080	428740	231200
MEDP1506	C11H22N2O3	Leu-Val	Amino acid and Its metabolomics	Small Peptide	13588-95-9	B	12598000	13717000	15677000	10498000	12003000	13025000	10491000	3620300	11976000	15235000	11927000	15660000	19083000	17051000	22471000	19958000	12973000	16245000	13961000	10331000	18016000	9200500	16955000	10943000	14063000	15404000	8558500	10076000	11483000	12457000	13828000	7917200	14232000	7565700	15307000	5044900	7440000	8592000	13747000	9140200	10150000	17939000	8828700
MEDP1507	C13H17N3O4	Phe-Asn	Amino acid and Its metabolomics	Small Peptide	-	B	156800	118130	106520	142420	138620	143610	114220	42924	115540	231610	150460	180520	300920	302780	277390	213010	130260	143100	137840	74151	154240	65098	150500	65582	104230	418880	56440	83060	137580	114710	119390	65259	118400	83000	191220	49206	96242	77401	124380	72161	67633	138800	36459
MEDP1508	C14H20N2O3S	Phe-Met	Amino acid and Its metabolomics	Small Peptide	15080-84-9	B	281490	243930	298280	208500	286650	205300	247490	80784	313010	379790	341030	322800	642470	534440	546040	391820	297970	404880	306690	260180	325370	200640	372990	225790	261610	633170	165000	218750	304130	297840	279910	189150	371830	159900	336770	183870	143160	218750	245290	178620	234500	288130	125570
MEDP1509	C10H18N2O5S	Glu-Met	Amino acid and Its metabolomics	Small Peptide	4423-22-7	B	915350	770560	1760400	920010	914640	783920	933490	442230	1033300	1509000	651560	617810	1750700	1265800	1019300	1354300	1352000	1642900	2597000	1849100	1533300	2347700	1553600	1232400	1008900	1088800	818080	1395300	864080	1855300	1154200	1932800	885220	559870	1522400	2015900	258070	1160200	1253400	1680500	1560100	1034100	1860400
MEDP1511	C10H18N2O5S	Met-Glu	Amino acid and Its metabolomics	Small Peptide	14517-44-3	B	257510	160290	470070	236480	245940	205020	217590	109520	285470	395280	185730	170090	435430	348380	265860	350180	348850	433670	673810	427230	409260	630860	397410	333400	253850	295100	229010	365500	234910	533580	294630	535620	209020	137520	376400	537750	61326	327430	320790	451430	415280	298190	499640
MEDP1512	C14H20N2O3	Phe-Val	Amino acid and Its metabolomics	Small Peptide	-	B	1932800	2010200	1453800	1741500	1671100	2272600	1392700	629660	1319300	2163600	2062900	3144400	3698900	3901700	4201600	2946000	1363900	2290200	2182600	1046200	1921900	1012200	2249600	1208800	1543900	2272900	952430	933070	1702400	1444300	1815700	801350	2102700	1685200	1487200	1064800	2098700	1254900	2022100	1075600	791560	2311100	829110
MEDP1518	C17H33NO4	Carnitine C10:0 Isomer1	FA	CAR	-	B	99783	109490	22332	454900	15656	67259	73965	410900	370020	929970	24189	73153	121410	550030	191850	1396100	11855	15690	174840	94213	203140	46942	45429	14367	26422	17147	46790	13065	35521	85249	21119	23741	32943	55775	61192	15748	120690	6099.5	115050	18556	72869	37686	13435
[truncated: 16 more columns]
