# Supplementary material for: Gut Microbial Succession Patterns and Metabolic Profiling during Pregnancy and Lactation in a Goat Model
Source: Microbiol Spectr. 2023 Jan 26;11(1):e02955-22. doi: 10.1128/spectrum.02955-22 (PMC9927511; doi:10.1128/spectrum.02955-22)
Supplement: Supplemental file 3 — Supplemental material. Download spectrum.02955-22-s0003.xlsx, XLSX file, 0.3 MB [file spectrum.02955-22-s0003.xlsx]

## Sheet: Sheet1
Table S3. The detail information of serum metabolite profile during pregnancy and lactation in goats.
Index	Formula	Compounds	Class I	Class II	CAS	Level	Baseline1	Baseline2	Baseline3	Baseline4	Baseline5	Baseline6	Baseline7	Baseline8	Pre_D0_1	Pre_D0_2	Pre_D0_3	Pre_D0_4	Pre_D0_5	Pre_D0_6	Pre_D0_7	Pre_D0_8	Pre_D60_1	Pre_D60_2	Pre_D60_3	Pre_D60_4	Pre_D60_5	Pre_D60_6	Pre_D60_7	Pre_D60_8	Pre_D120_1	Pre_D120_2	Pre_D120_3	Pre_D120_4	Pre_D120_5	Pre_D120_6	Pre_D120_7	Pre_D120_8	Lac_D0_1	Lac_D0_2	Lac_D0_3	Lac_D0_4	Lac_D0_5	Lac_D0_6	Lac_D0_7	Lac_D0_8	Lac_D14_1	Lac_D14_2	Lac_D14_3
MEDN0004	C6H12N2O4S2	L-Cystine	Amino acid and Its metabolomics	Amino acids	56-89-3	A	4744.2	6182.5	5795	9	7565.2	5970.2	5438.6	12394	8365.1	12192	10727	6834.7	4073.2	3359.3	689.62	6431.5	18408	7432.4	11524	11501	8068	6081.7	26513	6776.4	12265	15686	19343	3056	8858.7	5486	7535.9	10961	4726.3	4100.7	14342	15325	3351.3	7122.2	6782.6	10810	12927	5424.7	7780.7
MEDN0005	C4H9NO3	L-Threonine	Amino acid and Its metabolomics	Amino acids	72-19-5	B	179010	228370	196490	181000	161150	88406	182460	554630	241780	228910	247540	612420	276730	113390	188250	304300	165530	223730	193990	286440	577810	99526	361000	223730	153690	170660	150680	118890	155540	149590	143070	220160	201690	174600	256150	180590	196380	45468	155150	176700	163820	70394	173900
MEDN0006	C9H11NO3	L-Tyrosine	Amino acid and Its metabolomics	Amino acids	60-18-4	A	562120	795020	544560	1124100	631300	326020	961550	305760	430780	922560	765090	307780	641350	405220	645960	627730	396060	407180	564030	373700	469870	446140	313990	331100	787210	394750	444700	1295000	342810	310600	764910	622870	516080	404720	492290	499850	339930	302970	446990	453590	484860	166970	371950
MEDN0007	C6H14N4O2	L-Arginine	Amino acid and Its metabolomics	Amino acids	74-79-3	B	5683300	5082800	6268900	4430800	6498000	5283300	5272900	4438700	3789200	4296500	4388900	3717600	4188200	3399200	4157000	5131600	3925100	4079500	3955500	5148200	3678300	3599700	4524800	2926500	4139900	4029300	4242400	4157500	3347500	3561500	3312800	3381000	4572800	3876000	4299100	3400700	4201500	3512300	3622800	4259800	4859700	3912000	3161200
MEDN0010	C6H13N3O3	L-Citrulline	Amino acid and Its metabolomics	Amino acids	372-75-8	A	8756200	4663100	5275100	4821600	4416900	4819300	5904900	6968800	6983100	4163500	6393400	7591500	9630500	3716600	7361800	6888900	5811400	8892800	9068400	8859100	5985600	7039900	13265000	6839000	6076000	5463800	7403400	7653500	5311400	7598700	5300700	6635900	5776400	2569300	9321300	5416900	3239100	4623500	6560400	2794000	7068200	6820500	3074900
MEDN0011	C5H9NO4	L-Glutamic Acid	Amino acid and Its metabolomics	Amino acids	56-86-0	A	2587400	4136700	2590500	4054800	3028200	2337900	2568800	2562000	3473400	1978200	2685200	3361100	3022700	2176500	3701000	3897800	3740500	4005900	3142700	3054800	4358500	2773200	4125000	4175000	4329300	3133600	5353700	6553400	2908700	3374800	4111800	4893700	4590400	3880100	3916900	3753000	4437000	3110600	3754600	4022300	3886000	3227300	5828400
MEDN0012	C6H9N3O2	L-Histidine	Amino acid and Its metabolomics	Amino acids	71-00-1	A	358310	522250	440450	438200	390590	298130	445380	541210	364650	419260	464400	351410	414180	206080	306740	420790	324060	322380	273620	421270	340000	236460	287580	364850	368340	228030	243230	230470	322980	185210	275320	217770	531230	451280	470400	439000	447260	172460	260840	432910	420650	163090	253830
MEDN0017	C5H7NO3	L-Pyroglutamic Acid	Amino acid and Its metabolomics	Amino acid derivatives	98-79-3	A	94179	62146	45463	59982	98915	133840	34533	41944	40793	27335	122720	32348	49372	67358	72587	45256	39912	23424	50505	19194	20395	49889	19737	35614	25589	28306	43745	127890	28521	35407	41765	40836	61109	49994	57638	47136	64517	38891	40926	73214	47298	62188	32996
MEDN0018	C3H7NO3	L-Serine	Amino acid and Its metabolomics	Amino acids	56-45-1	A	149920	208740	216930	168820	272630	119760	138800	282320	231950	234510	251410	756460	265670	178190	149200	252020	210410	160220	183720	195590	422030	266860	277920	198390	148000	149580	149650	325340	83132	175780	209970	185310	195900	161420	201030	167140	242380	320370	172630	121100	356860	331790	337730
MEDN0025	C6H10O5	3-Hydroxy-3-Methylpentane-1,5-Dioic Acid	Amino acid and Its metabolomics	Amino acid derivatives	503-49-1	A	32274	140380	129970	74615	108020	84376	108260	51317	101350	80211	56861	31808	74864	56267	68557	55006	37495	60996	32509	73267	65994	49338	40016	71763	70291	113500	100660	123640	28874	69299	110260	130120	130260	155640	183240	460090	195970	111810	139020	182110	92833	75926	61538
MEDN0027	C7H13N3O3	3-N-Methyl-L-Histidine	Amino acid and Its metabolomics	Amino acid derivatives	368-16-1	B	54635	51455	65044	54257	69974	64671	68120	74042	43733	61608	54872	58657	43175	64406	45055	56481	75941	50255	50715	74371	74232	68271	56559	77749	52693	73368	73180	60255	62309	63000	84474	41988	58906	45907	57479	56595	50902	53571	56695	49356	60453	73836	65604
MEDN0032	C4H6N4O3	Allantoin	Organic acid And Its derivatives	Organicacid and Its derivatives	97-59-6	A	1630000	1627100	1645900	1447700	1390100	1695100	2143400	657760	1697500	1388500	1423600	947300	1715800	711930	1382800	1246800	880190	1379800	1605700	1462600	743100	1084600	953370	1154500	1515200	1003700	1406900	2066600	689860	1643300	1568100	1547400	1314700	938620	904200	1527100	846270	1830300	1111800	622170	1893700	1344700	1506100
MEDN0038	C20H32N6O12S2	Glutathione Oxidized	Amino acid and Its metabolomics	Small Peptide	121-24-4	A	38335	42978	42647	33808	50389	31075	41354	74217	63578	39889	48531	36366	56621	46532	43225	69035	59201	63778	38837	113470	39929	59471	76623	49289	47913	52449	56101	55985	48850	34784	50674	47067	47730	47174	52138	66615	55505	41649	41653	49846	49325	49040	39816
MEDN0039	C10H17N3O6S	Glutathione Reducedform	Amino acid and Its metabolomics	Small Peptide	70-18-8	A	35984	23791	31414	34097	34074	38137	23112	37346	37426	32081	40047	17101	42075	31998	34604	29893	25810	26474	36647	25036	26202	32606	16967	32591	29216	38837	32343	19044	30029	44157	24449	19708	17764	62718	25833	27866	21043	96171	17969	48457	40125	34664	32796
MEDN0041	C8H15NO3	Hexanoyl Glycine	Amino acid and Its metabolomics	Amino acid derivatives	24003-67-6	B	19574	11642	19672	11804	17622	80328	8890.4	15148	11270	7044.2	10116	3474.5	5806.8	12699	11692	8193.8	29302	35398	18806	18640	4493.5	32119	15229	19429	45821	26791	18490	43883	34450	42376	127920	78149	93997	71744	31297	109140	80675	64043	11964	69112	87047	55456	28660
MEDN0042	C4H8N2O3	L-Asparagine Anhydrous	Amino acid and Its metabolomics	Amino acids	70-47-3	A	130430	207370	204000	152090	149700	111870	161720	198190	185310	175230	229650	441070	333770	80613	179810	241820	152470	197440	189350	252340	345940	119390	256400	168200	108950	105450	115550	146420	65865	140630	109450	143040	146910	109560	185450	178540	115710	84886	117750	78802	187110	95262	133770
MEDN0045	C3H7NO2S	L-Cysteine	Amino acid and Its metabolomics	Amino acids	52-90-4	B	449160	528180	478240	414350	361310	535300	433700	820920	484270	398270	445000	678170	419290	445790	372090	368710	282880	345040	420240	563390	645210	376910	422960	433310	389370	286850	487190	425180	459110	474340	474510	478340	520870	418630	569450	420750	323350	367640	377280	420060	411180	374320	459270
MEDN0046	C5H10N2O3	L-Glutamine	Amino acid and Its metabolomics	Amino acids	56-85-9	A	1515700	1629300	1173700	1527500	1842500	770480	1473900	1605800	969370	1036300	1847200	3955200	1497300	1260600	1318200	1376600	1369500	1773800	1606900	1443300	2658700	832290	1269700	895500	1141700	932110	1231000	1544800	752140	815310	1168300	1127500	2014200	1044000	1853100	1517400	1238100	595010	1417400	953730	1420500	771990	1163400
MEDN0047	C7H15N3O3	L-Homocitrulline	Amino acid and Its metabolomics	Amino acids	1190-49-4	A	215120	107350	162540	69583	305550	214660	159900	177940	61683	167990	54964	167540	87790	95574	94754	70526	349090	226740	216720	351870	168100	494280	307280	128670	384830	376920	486120	493950	168810	617910	379040	318440	682680	317920	682460	664780	795980	1175600	887160	488590	792880	348390	342120
MEDN0052	C8H16N2O3	N6-Acetyl-L-Lysine	Amino acid and Its metabolomics	Amino acid derivatives	692-04-6	B	186470	178730	195930	161130	152780	182970	226700	68412	217530	97104	156870	40239	123420	82999	124170	119950	133070	133090	130900	81733	49323	112230	54043	95377	112990	103480	110900	145420	95624	146500	105070	98227	133860	81657	115630	118770	98868	140780	103450	109640	188720	127620	98822
MEDN0056	C8H15NO3	N-Acetyl-L-Leucine	Amino acid and Its metabolomics	Amino acid derivatives	1188-21-2	B	67567	98394	81631	103170	102510	46713	119970	44693	56680	56685	83326	23221	77134	29556	75483	49360	42283	58146	48294	41019	37615	34425	28644	41411	53068	44699	68325	70472	29719	44582	76907	43267	63550	66833	71993	42487	84776	53184	60077	48744	93039	33497	65602
MEDN0061	C10H11NO3	N-Phenylacetylglycine	Amino acid and Its metabolomics	Amino acid derivatives	500-98-1	A	1202200	1208200	766150	1066900	1062500	966480	1084000	464810	1039300	527010	819910	533860	791290	900180	979760	882690	228940	404560	296510	121380	205250	188850	130840	392830	520230	287360	508870	603210	242200	312750	478440	399760	949150	670340	757390	381160	915470	585040	725170	1202000	191320	123320	135560
MEDN0066	C13H16N2O4	Phenylacetyl-L-Glutamine	Amino acid and Its metabolomics	Amino acid derivatives	28047-15-6	A	2311600	1908700	1039300	2272100	2238300	735650	1514000	615030	826360	596290	3257900	1109700	1413100	1333400	2054500	1255600	259450	401650	507570	60100	246760	86335	88900	282830	388600	325090	823180	657430	201200	205210	308650	193140	1278600	324290	1002300	142000	625530	276210	1072600	719770	159490	48647	60756
MEDN0068	C14H20N6O5S	S-(5-Adenosy)-L-Homocysteine	Amino acid and Its metabolomics	Amino acid derivatives	979-92-0	B	42559	58614	56420	116940	50214	108080	84122	29680	21488	11834	67126	11238	24334	23197	20066	16493	24154	20423	30217	23237	22546	24596	16314	27195	35763	28831	17238	27188	29759	23706	38322	23066	56302	64911	56553	51982	31411	50584	33944	68513	56747	14832	32715
MEDN0072	C5H9NO3	Trans-4-Hydroxy-L-Proline	Amino acid and Its metabolomics	Amino acid derivatives	51-35-4	A	13319	4048.5	9417.6	2646.9	10728	7526.6	6756.9	12754	6718	12019	10018	45275	8164.8	8687.3	9325.2	7323.3	8929.8	6680.6	10733	11447	42595	6680.6	20489	7374.5	17500	10647	15994	12714	5987.5	20095	5400.8	6717.8	15938	5385.7	6663.5	14672	13311	9361.4	15324	1925.1	11357	12034	16708
MEDN0086	C8H6O4	Terephthalic Acid	Benzene and substituted derivatives	Phenolic acids	100-21-0	A	2155700	1928200	2199500	1848500	1923800	2050600	1951800	1987300	2063300	1744400	1914500	1975700	1924900	2105000	1569100	2008700	2014000	1847500	2121400	1726700	1901200	2157700	1807200	2162000	2069800	1518200	1988500	1640500	1858700	1962700	2068800	1903500	2009600	2200300	2120400	2062100	1824600	2008100	2269500	2038700	2252400	2181100	2011900
MEDN0090	C8H8O3	2-Methoxybenzoic Acid	Benzene and substituted derivatives	Phenolic acids	529-75-9	A	17619	23619	109280	29705	21228	20940	24253	13736	19089	8142.1	15936	10695	13882	15126	14882	17620	72487	103340	94581	73347	74340	95010	74662	81752	59918	34077	34087	35273	38966	27772	36780	33422	22728	19154	84026	15359	73484	74090	8510.9	21641	72097	51426	55636
MEDN0093	C7H7NO3	3-Hydroxyanthranilic Acid	Benzene and substituted derivatives	Phenolic acids	548-93-6	B	27529	10369	14178	9945.9	9	20760	18868	5230.7	4913.6	13987	21847	12647	16044	19270	16860	5549	8155.1	16297	22515	10570	9	17418	6022.5	12184	21996	9	13800	17106	5674.5	13233	16287	13685	4749.5	20513	3820.9	4793.4	4761.4	7200	16646	8788	6985.3	7950.7	13510
MEDN0103	C24H40O4	Ursodeoxycholic Acid	Bile acids	Bile acids	128-13-2	A	80079	13897	120490	11280	85466	37665	35241	6899.1	6461.1	6755.3	12069	3220.8	7648.1	9849.3	11505	2220.3	54254	35732	180720	77309	56953	99005	67810	118130	10553	1364.8	2307.7	9793.9	2167.3	6451.9	23109	4476.9	5053	4143.8	4143.6	8762.7	3235.8	4132.6	8815.7	9	53386	39220	6727.2
MEDN0105	C26H45NO7S	Taurocholic Acid	Bile acids	Bile acids	81-24-3	A	55647	1051600	432430	781480	141480	150480	1092900	386250	374550	363020	57977	657370	116440	71574	156660	645980	193750	536910	874090	265470	185400	30806	105150	158310	55377	60389	77426	178610	42391	61312	427940	633790	123950	243050	726340	951830	702200	64328	175950	73960	138800	59249	420010
MEDN0106	C26H45NO6S	Taurochenodesoxycholic Acid	Bile acids	Bile acids	516-35-8	A	267710	244270	274030	279050	270430	276600	254150	253910	271710	304200	245680	284820	332120	283930	217090	255180	382450	276800	294530	279880	274750	262230	283780	262160	295960	295150	303930	272380	284120	282820	277600	265130	241380	278600	251950	364410	630890	284680	317710	266740	235640	271610	284670
MEDN0109	C24H40O4	Hododeoxycholic acid	Bile acids	Bile acids	83-49-8	A	6267700	2179400	3386000	1367400	2985200	7550100	3987000	1866400	479030	1017400	1089000	323740	967550	1490800	374570	119070	7411600	2610600	6335700	1833400	3479600	5343500	2390800	4041600	3116000	423080	439550	2240500	558230	1722600	1517300	900320	1084900	211200	546690	213750	230680	504990	1129600	138830	6102300	3658400	740250
MEDN0113	C26H43NO5	Glycochenodeoxycholic Acid	Bile acids	Bile acids	640-79-9	A	15932000	13724000	25432000	3790900	76518000	6978600	11552000	1317800	347190	11826000	26024000	11328000	10062000	17357000	13190000	2478300	33983000	19145000	39585000	4182800	10742000	7091400	16592000	4399500	9331300	3136400	1832200	2425100	72647	3911700	755300	370190	2023800	144910	284900	209120	430620	9032300	2955700	239760	41161000	17725000	11386000
MEDN0115	C24H40O4	Chenodeoxycholic Acid	Bile acids	Bile acids	474-25-9	A	80079	13897	120490	11280	85466	37665	35241	6899.1	6461.1	6755.3	12069	3220.8	7648.1	9849.3	11505	2220.3	54254	35732	180720	77309	56953	99005	67810	118130	10553	1364.8	2307.7	9793.9	2167.3	6451.9	23109	4476.9	5053	4143.8	4143.6	8762.7	3235.8	4132.6	8815.7	9	53386	39220	6727.2
MEDN0117	C7H8O2	4-Methylcatechol	Benzene and substituted derivatives	Phenolics	452-86-8	B	8499.8	12379	8113.1	10525	13098	10907	10815	3503.6	1711.3	2689.1	5130.6	2630.3	3197.7	5333	6460.8	4759.7	3556.3	6655.8	18674	6779.2	6802.8	9968.6	1972.4	5165.8	4880	1743.5	8818.7	6795.9	2870.8	5233.3	7518.6	5634.6	5596.9	5328.1	10499	2177.8	8358.9	3510.7	7098	7691.2	10394	6442.6	5639.9
MEDN0120	C6H14O6	Dulcitol	Carboxylic acids and derivatives	Sugar alcohols	608-66-2	A	6843.5	5423.3	6098	7450.2	3370.7	2015.2	3334.2	6785.6	2708.2	5352.7	2675.3	17519	8793.7	4681	2711.3	8768.2	1356.3	5439.4	7447.8	5406	10029	6076	10827	4097.4	6774	7420.2	6117	6738.6	9	7360.8	10181	8177.6	4030	17035	8136	18214	9755.9	85600	6760.8	8151	4745.3	2767.3	7372.2
MEDN0138	C7H11N3O2	1-Methylhistidine	Amino acid and Its metabolomics	Amino acid derivatives	332-80-9	A	129080	59290	55893	61600	55645	98965	130570	62012	45702	56164	40869	47230	120170	53425	46617	78920	65771	58268	79891	98925	221060	44823	107150	39727	39129	44091	41570	28040	101140	35566	23062	22788	57251	35296	63910	63134	87762	60236	46569	49641	116960	106720	122400
MEDN0140	C5H4N4O2	Xanthine	Nucleotide And Its metabolomics	Nucleotide and Its metabolomics	69-89-6	A	588790	2160100	1475900	1540700	1792900	2148800	1244400	892170	991800	348660	777540	864570	969230	427630	461030	396690	633180	713830	577740	603870	344500	472530	321260	1149000	1673900	994580	1353200	1592100	1090400	1483400	1556800	1607000	2231600	3455900	2397300	1764600	2576100	1565900	1227500	3643100	1880600	587370	1091500
MEDN0141	C9H12N2O5	2'-Deoxyuridine	Nucleotide And Its metabolomics	Nucleotide and Its metabolomics	951-78-0	A	40248	42935	37789	36283	42519	80824	50057	23167	34020	87450	81357	17458	38717	53208	29374	23774	62897	51662	61087	35071	43516	29624	45463	28163	37995	24161	24130	41088	7369.5	25545	31529	25463	42016	38331	42930	29739	52404	37262	27126	62053	33944	26141	26980
MEDN0147	C5H7N3O	5-Methylcytosine	Nucleotide And Its metabolomics	Nucleotide and Its metabolomics	554-01-8	A	53077	95821	69080	110320	24275	77849	50304	176110	91721	60321	12173	95118	69186	37661	35623	74023	56587	51301	35184	114430	91698	60564	147180	77870	69491	43417	65399	82091	55010	49262	68598	97375	78791	157620	179620	122230	141370	65763	109850	121990	91142	52092	56048
MEDN0156	C9H14N3O8P	Cytidine-5-Monophosphate	Nucleotide And Its metabolomics	Nucleotide and Its metabolomics	63-37-6	B	7269.8	13187	7310.2	17126	9285.1	11851	13184	5896.5	11223	11955	13841	9	5289.2	2657.3	13207	3955	6004.5	3295.7	8566.2	4584.3	9	3954	9	10545	9885	9927.5	9268	9229	7893.3	7233.3	15160	5929.5	7908	9885	9887.5	5622	11881	6593	5931	9910.2	10548	7910	5316.7
MEDN0160	C10H13N5O5	Guanosine	Nucleotide And Its metabolomics	Nucleotide and Its metabolomics	118-00-3	A	693670	9911800	5515600	4247500	1278300	3101400	717170	538150	7760700	1597400	285750	1701900	5178600	2954500	3690000	5983100	537890	299640	601630	608350	319090	2340700	618850	319130	2262400	4094600	545870	2629500	5150400	3096600	2637500	4104500	3844900	4453400	6608100	5144100	657860	5137900	6688300	8205800	3688200	1305600	8567600
MEDN0163	C5H4N4O	Hypoxanthine	Nucleotide And Its metabolomics	Nucleotide and Its metabolomics	68-94-0	A	632440	2833800	1713200	2828500	1535100	3479300	2054400	642790	737730	751880	3692600	332590	1164900	772520	1121800	733210	509610	869970	573220	379700	696520	593510	576460	686190	1224100	917430	983260	1478800	1798400	1402400	1851800	1260700	4356500	3191600	2793500	2420000	4076300	4890500	1257200	4794600	3691600	1111300	2143600
MEDN0168	C10H14N2O5	Thymidine	Nucleotide And Its metabolomics	Nucleotide and Its metabolomics	50-89-5	A	26793	35330	31087	23553	29664	43590	28329	21840	17742	36830	34407	11310	15240	18193	29009	18817	23908	31633	44826	15250	19072	21128	15482	21581	32357	17642	22774	35894	16533	19959	21193	30735	37148	46562	30737	30749	30517	31718	18409	60119	42992	24679	21612
MEDN0171	C9H12N2O6	Uridine	Nucleotide And Its metabolomics	Nucleotide and Its metabolomics	58-96-8	A	177730	526500	333470	500720	353930	376410	292580	144030	216460	332910	355800	73611	213250	132530	308840	230840	155540	228500	273390	247320	130980	165560	132020	137020	256680	215800	129260	262570	192480	208130	253200	257020	597570	509640	417750	333680	288710	556710	195730	727260	608450	233140	415270
MEDN0172	C11H15N2O8P	Β-Nicotinamide Mononucleotide	Nucleotide And Its metabolomics	Nucleotide and Its metabolomics	1094-61-7	A	58136	41508	48476	58696	49665	71880	45500	21624	49447	58929	57350	3302	51439	34565	56056	41543	56056	52763	54710	21945	16612	49447	15160	63223	56773	48818	50962	47480	67901	69221	53405	60645	55384	51988	47499	44842	44830	29010	62639	56784	36251	51456	69061
MEDN0180	C8H11NO3	Norepinephrine	Hormones and hormone related compunds	Hormones and hormone related compunds	51-41-2	B	151580	158150	155780	135940	133920	143430	165890	112810	138860	152710	158370	125340	107880	134190	151050	148760	167230	197530	139220	127660	148680	158390	191810	156540	160710	182550	150610	131010	160920	141500	174970	165020	178340	119920	179710	156510	183650	139890	157250	187430	131150	182070	140690
MEDN0198	C6H8O7	Citric Acid	Organic acid And Its derivatives	Organicacid and Its derivatives	77-92-9	A	21363	29047	23470	25324	36980	42099	24702	16395	32466	29484	32058	16907	28683	28374	29396	25256	21533	30722	29757	16571	11896	28287	19524	31752	26898	28358	19588	26416	29334	24340	25675	28858	25063	20432	30402	14255	36382	21516	24835	21939	18969	15969	25357
MEDN0201	C4H6O4	Succinic Acid	Organic acid And Its derivatives	Organicacid and Its derivatives	110-15-6	A	1455300	1322100	797680	1069800	850530	1283500	1167600	1139800	945620	1053600	935340	293610	639120	600780	450980	946270	1020200	874380	911390	898230	642880	570690	656380	783520	1182900	724110	641270	968130	520410	679050	770600	800250	1269900	1281100	1057700	967200	1146400	1050800	918140	1043600	1238100	732840	1051700
MEDN0202	C5H6O5	A-Ketoglutaric Acid	Organic acid And Its derivatives	Organicacid and Its derivatives	328-50-7	A	29970	31088	62833	26211	8642.4	47696	39905	34812	25412	9247.9	21642	4416	35693	31222	29557	11676	12849	28985	36549	20966	18269	21688	18649	24104	59714	35056	58879	72767	23111	46216	42178	44469	96125	128770	94253	41204	71332	132080	50697	71614	99425	44954	59626
MEDN0203	C6H6O6	Cis-Aconitic Acid	Organic acid And Its derivatives	Organicacid and Its derivatives	585-84-2	A	179890	165710	163120	183790	198670	191160	175210	69653	162810	165910	164490	171990	190440	157430	160070	130490	146250	160090	123680	102530	181840	158260	153660	172430	156220	141590	164840	177500	166600	142810	142420	144190	146200	143560	162170	147160	149010	152210	166520	139690	139160	134510	165060
MEDN0213	C6H14O6	D-Sorbitol	Carboxylic acids and derivatives	Sugar alcohols	50-70-4	B	19300	16011	40027	20565	44709	18775	14625	8024	20696	28621	10564	18647	17364	43235	21886	23241	26428	25763	14633	3355.7	26024	29111	29792	18564	22725	34070	24023	27915	19372	17960	28494	19943	9335.5	50066	17950	33300	31554	123320	18601	50710	21435	27194	29891
MEDN0220	C6H12O6	D-Glucose	Carboxylic acids and derivatives	Sugars	50-99-7	A	34134	38983	38174	32689	92729	42696	30812	34265	37731	38699	42910	96504	36081	59305	37239	41424	42073	39887	38124	37005	177760	31901	70563	47309	38199	42166	56005	59481	37495	42282	30735	32067	35364	80626	68291	37938	53959	92430	33939	112340	45359	28702	41966
MEDN0221	C6H12O6	D-Mannose	Carboxylic acids and derivatives	Sugars	3458-28-4	A	126120	127710	132520	152690	208660	121250	135600	37312	126320	177000	132300	190130	130980	148130	132320	140450	170270	159250	112600	120120	249040	160180	277180	161110	108110	165680	155010	196550	155150	118880	141050	151820	146360	146250	136590	212780	152890	182540	172400	259310	126120	151400	129690
MEDN0224	C12H22O11	D-Trehalose	Carboxylic acids and derivatives	Sugars	99-20-7	A	240540	408870	426090	373560	583610	452210	379140	1032500	319460	267440	419390	63038	258220	510340	281280	194240	128080	226230	377170	632350	9842.5	183910	65851	181450	299490	325400	294250	291200	417450	310690	339960	307920	430780	822280	149310	212920	321030	265280	141790	1727100	452950	317580	340060
MEDN0226	C4H6O4	D-Erythronolactone	Aldehyde,Ketones,Esters	Esters	15667-21-7	A	1600100	2903400	2091500	2450500	2731400	2339900	2555900	2997900	1865100	1715800	2373800	427480	1314400	1778600	1657600	1425900	1357800	1444200	1956700	1890900	295660	1256100	629560	1395800	1830500	1814100	1785000	1931900	2349700	1552000	2142700	1672700	2489700	2349100	1619500	1392000	1932000	1749600	1151300	3197500	2077500	2138400	2015000
MEDN0229	C12H22O11	Lactose	Carboxylic acids and derivatives	Sugars	63-42-3	A	240540	408870	426090	373560	583610	452210	379140	1032500	319460	267440	419390	63038	258220	510340	281280	194240	128080	226230	377170	632350	9842.5	183910	65851	181450	299490	325400	294250	291200	417450	310690	339960	307920	430780	822280	149310	212920	321030	265280	141790	1727100	452950	317580	340060
MEDN0230	C12H22O11	Lactulose	Carboxylic acids and derivatives	Sugars	4618-18-2	B	240540	408870	426090	373560	583610	452210	379140	1032500	319460	267440	419390	63038	258220	510340	281280	194240	128080	226230	377170	632350	9842.5	183910	65851	181450	299490	325400	294250	291200	417450	310690	339960	307920	430780	822280	149310	212920	321030	265280	141790	1727100	452950	317580	340060
MEDN0231	C6H12O5	L-Fucose	Carboxylic acids and derivatives	Sugars	2438-80-4	B	234060	256220	191450	225430	270900	174190	226540	217030	128840	181030	164420	97484	211780	160420	202940	112760	190950	161590	250960	118040	120710	148960	144790	115520	279120	174740	225420	313270	239990	198950	293510	260310	256830	229820	157240	312560	255940	246540	154440	369250	285680	218670	247680
MEDN0232	C6H12O5	L-Rhamnose	Carboxylic acids and derivatives	Sugars	3615-41-6	B	234060	256220	191450	225430	270900	174190	226540	217030	128840	181030	164420	97484	211780	160420	202940	112760	190950	161590	250960	118040	120710	148960	144790	115520	279120	174740	225420	313270	239990	198950	293510	260310	256830	229820	157240	312560	255940	246540	154440	369250	285680	218670	247680
MEDN0233	C12H22O11	Maltose	Carboxylic acids and derivatives	Sugars	69-79-4	A	240540	408870	426090	373560	583610	452210	379140	1032500	319460	267440	419390	63038	258220	510340	281280	194240	128080	226230	377170	632350	9842.5	183910	65851	181450	299490	325400	294250	291200	417450	310690	339960	307920	430780	822280	149310	212920	321030	265280	141790	1727100	452950	317580	340060
MEDN0235	C8H15NO6	N-Acetyl-D-Glucosamine	Carboxylic acids and derivatives	Sugar derivatives	7512-17-6	A	533950	581820	531050	600290	676630	471200	575260	527590	464950	479850	536310	676860	500950	566940	612350	518220	512320	505620	614310	491780	508580	511490	711010	475370	575070	683210	512460	599100	561630	469630	559460	538350	459900	526070	460290	505640	475630	512190	431680	518750	580430	552220	462640
MEDN0237	C6H10O7	D-Glucoronic Acid	Carboxylic acids and derivatives	Sugar acids	6556-12-3	A	50830	41967	38713	33674	30959	32908	34867	38286	15606	45813	18343	47998	33328	33068	43517	13190	45975	33374	21180	65687	37931	28240	60138	19130	23710	16762	45091	42647	34909	23022	13572	22534	23073	18674	31731	31256	24752	44755	72535	17027	22068	11230	31235
MEDN0239	C6H12O7	Gluconic Acid	Carboxylic acids and derivatives	Sugar acids	526-95-4	A	163260	155170	283330	200710	274740	232040	231520	120600	226450	185970	146720	124940	185260	206290	242450	230470	215130	191280	206830	156760	208810	298270	154210	164340	134010	229200	207950	120630	106830	112500	111730	171080	115990	207070	148270	141990	142110	153750	139240	159270	100730	126750	131060
MEDN0240	C6H10O6	L-Gulonolactone	Carboxylic acids and derivatives	Carboxylic acids and derivatives	1128-23-0	A	13251	26851	17056	27556	26904	21048	18443	17835	9205.7	9757	20472	5294	17461	3646.6	18355	13824	17046	11185	13062	27311	3974.3	15101	19209	19050	16389	13900	18519	20475	15055	17072	21336	21166	22423	20244	14237	11188	18145	5913.9	11883	16587	17818	10491	10601
MEDN0241	C27H44O	Vitamin D3	CoEnzyme and vitamins	CoEnzyme and vitamins	67-97-0	B	15691	18385	11943	12060	13381	7120.5	16433	11142	12854	12625	19561	9824.8	15484	7282.5	13539	13983	8010.6	10471	5822.2	8938.4	5522	8671.9	7336.1	8003.2	12024	7863.8	8910.6	6533.5	12213	5514.1	11291	7255.3	13783	13867	15631	9986.3	14110	8701.6	11642	14898	9257.2	8894.6	6852.7
MEDN0242	C6H8O6	L-Ascorbate	CoEnzyme and vitamins	CoEnzyme and vitamins	50-81-7	A	36821	50034	24648	30573	27563	39538	32877	13057	29649	34953	37953	21190	48627	26066	34264	41650	46570	38107	39693	43179	33946	40159	40924	42123	55275	31738	38584	30639	32321	26027	44960	42019	47248	35087	45849	37149	29117	39307	37305	47114	26404	34303	30910
MEDN0245	C9H17NO5	Pantothenate	CoEnzyme and vitamins	CoEnzyme and vitamins	79-83-4	B	689000	875480	821840	665250	483020	562890	703220	522210	647720	567420	591470	399010	702720	427540	667580	522750	358200	531500	535240	459940	304920	514170	338600	321900	914840	436050	542540	800890	385080	500420	649460	578900	607460	574800	259810	372290	445880	787050	453430	719210	792300	476630	583290
MEDN0265	C9H7NO2	Indole-2-Carboxylic Acid	Heterocyclic compounds	Indole and Its derivatives	1477-50-5	A	109320	253630	93334	229160	162290	98935	403000	108860	82488	97529	90318	57268	117060	97453	116170	73458	56267	86002	92279	39439	38848	53593	28424	51884	68692	38993	118990	80545	43778	37540	58495	43669	126610	104200	248450	48502	402040	87899	200420	102670	85859	33907	128990
MEDN0266	C9H7NO	Indole-3-Carboxaldehyde	Heterocyclic compounds	Indole and Its derivatives	487-89-8	A	335290	150220	152800	206900	77886	170640	111490	35033	95259	154040	163780	70376	191960	238830	278750	54621	52103	136270	421560	62875	35936	254590	92855	156120	365520	48662	77366	191640	50595	156790	244880	49608	57080	296270	86857	18545	123380	98917	161510	75560	44879	52565	297610
MEDN0268	C11H11NO2	Methyl Indole-3-Acetate	Heterocyclic compounds	Indole and Its derivatives	1912-33-0	B	9603.3	15630	10233	6639.6	11788	5391.7	5244.6	9222.5	12373	1917	6932	3856.5	8003.3	7239	6282	10316	14766	15338	17511	6566.7	5248.4	16653	14287	12421	17588	15117	14870	8047.7	6621.5	5180.7	11720	4059.4	16462	44107	24268	6469.9	6225.7	13227	17641	65907	8397	10726	5190.6
MEDN0276	C12H10O2	1-Naphthylacetic Acid	Organic acid And Its derivatives	Organicacid and Its derivatives	86-87-3	A	81201	85883	91345	80951	77243	82859	82677	79199	79745	72270	75901	72555	90371	155290	76600	80997	78869	94538	98016	92377	136490	71003	73024	84497	93358	69020	96048	78765	90762	77512	89516	81986	122680	88702	62320	67822	187400	66397	88878	66522	77051	71751	100890
MEDN0280	C2H7NO3S	2-Aminoethanesulfonic Acid	Organic acid And Its derivatives	Sulfonic acids	107-35-7	A	6301300	10541000	12756000	11288000	4465500	9622600	6899900	12455000	10371000	10203000	2016000	12358000	6922600	7425900	5265700	6153800	7486500	7591800	4168700	10802000	12630000	7560500	13618000	9869900	8434300	6234700	9241700	11336000	6633500	5709900	9325400	11069000	8817100	16127000	19792000	16348000	17513000	6663800	11020000	14386000	9398200	5519300	8839700
MEDN0283	C4H8O3	2-Hydroxybutanoic Acid	Organic acid And Its derivatives	Organicacid and Its derivatives	600-15-7	A	873520	1028300	988310	985690	974970	1453700	988230	1078400	503440	535110	672110	226810	649320	793720	674800	423870	448120	515790	532040	466950	204210	376180	298600	219440	1563600	1088600	928810	3189300	856670	861950	1893900	1554800	3557900	3331500	1336300	2742600	2347500	1806200	1221400	3411600	2165600	1265800	994930
MEDN0285	C5H8O4	2-Methylsuccinic Acid	Organic acid And Its derivatives	Organicacid and Its derivatives	498-21-5	B	475240	760560	634900	616120	466170	557270	688880	307760	459130	492290	715380	436790	751340	402240	459290	414990	206510	218610	569720	290750	138210	246240	145870	202770	376410	240290	228080	331020	124990	118020	298710	225850	568810	378240	441300	516660	391280	373260	271740	306740	451260	260080	192610
MEDN0287	C11H12O5	3,5-Dimethoxy-4-Hydroxycinnamic Acid	Organic acid And Its derivatives	Organicacid and Its derivatives	530-59-6	B	11296	10582	10807	8114.7	8358.2	9884.4	10970	6764.8	10063	5294	12528	5207.5	6598.7	4325.8	7336	7841.3	3489.5	8871	9483.6	3970.7	5027.8	6184	3677.5	5165.8	11835	5045.7	7958.9	5823.5	5812.4	4103.9	8025.1	4199.9	11263	6471.9	4034.2	9	9	5385.2	4026.1	9583.6	4530.6	4358.9	5098.4
MEDN0290	C5H10O3	3-Hydroxy-3-Methyl Butyric Acid	Organic acid And Its derivatives	Organicacid and Its derivatives	625-08-1	B	811680	954690	671100	913640	1132800	655390	853010	521820	1507800	769210	961620	429010	725630	486130	619590	762040	440470	388530	567330	335210	268450	328030	301890	507540	588980	425500	514200	782750	439420	374390	545750	387990	1738800	1061200	1298200	1679700	1150500	930880	934110	1429500	776290	295790	332170
MEDN0292	C4H8O3	3-Hydroxybutyrate	Organic acid And Its derivatives	Organicacid and Its derivatives	300-85-6	A	21349000	22763000	17312000	29201000	23851000	12419000	25966000	15864000	8952500	16419000	18285000	7367200	20838000	16168000	23099000	9205100	14704000	13978000	20367000	9370400	9134300	10595000	9544700	10342000	27899000	15157000	22196000	37717000	21858000	19552000	28527000	24921000	28011000	25748000	15161000	40428000	36166000	24799000	21865000	32086000	30122000	17854000	37746000
MEDN0293	C3H6O3	3-Hydroxypropanoic Acid	Organic acid And Its derivatives	Organicacid and Its derivatives	503-66-2	A	8819.5	11415	7356.5	9571.6	8095.9	11545	13532	12456	9	2944	11011	9	8834	13226	11764	3680.9	3671.4	14690	13250	2917	5887.3	3682	10811	9542.8	9550.5	8834	11766	16714	6601.3	11037	7229.8	9490.8	21348	27369	17662	11022	66490	37908	39645	8698.4	13621	14349	30859
MEDN0294	C7H11NO3	3-Methylcrotonyl Glycine	Organic acid And Its derivatives	Organicacid and Its derivatives	33008-07-0	A	315310	246950	156310	125570	326760	218050	150240	105230	268410	154960	174780	81199	145860	280610	186750	142100	213000	77505	197560	90984	37672	228110	57540	87514	182280	64133	126430	200570	59158	159990	290350	100320	412990	274080	188820	323240	332570	365590	243640	709170	468720	126160	74065
MEDN0297	C5H6O6	4-Hydroxy-2-Oxoglutaric Acid	Organic acid And Its derivatives	Organicacid and Its derivatives	1187-99-1	A	161780	156150	168130	198510	170020	140470	230710	117560	130860	114190	180850	58179	135870	128510	132470	90088	99403	140670	236880	89228	79096	104490	80443	90212	141190	129150	158150	194030	139690	143790	192830	134710	110710	141970	132870	126970	192680	130040	114220	150380	164340	66237	82505
MEDN0299	C6H10O4	Adipic Acid	Organic acid And Its derivatives	Organicacid and Its derivatives	124-04-9	A	291930	356490	379210	266380	374290	436510	550360	234320	250980	337500	355470	171770	344470	261150	356290	259200	333360	323860	309970	328170	267260	258570	214940	268810	260360	147000	218110	433030	132530	286380	329570	322820	566780	318220	339780	641080	449270	332120	413780	342390	832660	276620	270780
MEDN0300	C9H16O4	Azelaic Acid	Organic acid And Its derivatives	Organicacid and Its derivatives	123-99-9	A	13083000	15970000	17959000	14760000	13561000	17061000	18311000	11002000	10077000	10733000	12860000	6705000	10922000	11970000	9827100	13234000	10065000	14141000	14344000	11165000	8289400	9981100	9226900	8666300	11055000	5223600	9874800	12785000	4790100	6556600	10953000	8155400	11459000	7777900	13699000	9142600	15700000	9447400	11543000	9602100	19597000	13089000	11725000
MEDN0301	C9H8O4	Caffeic Acid	Organic acid And Its derivatives	Organicacid and Its derivatives	331-39-5	A	3939000	5133800	5257100	5839200	5252800	3672400	6046700	2125300	2659000	2509700	3675700	2010400	3146600	4184600	2704200	3597300	3181400	3761800	4796400	3380200	2330700	3281400	2450600	2864200	2527300	2038000	2634300	2644500	1752200	2536000	3900000	2073400	2766800	3666300	2335800	1445200	3101400	3053500	4303100	2976500	5836800	4603600	3287100
MEDN0305	C4H9N3O2	Creatine	Organic acid And Its derivatives	Organicacid and Its derivatives	57-00-1	A	1336000	981880	1184800	1000200	1236400	1542800	918570	1178300	909690	717670	370640	888440	851710	470380	562880	957650	502470	682010	414090	662790	729500	883730	799680	693420	1547500	1010100	1265700	1924400	852100	1395800	1518100	1819200	1928200	1148100	1683100	1644600	1605700	1492400	2079200	1177100	1638500	1114700	957680
MEDN0311	C12H22O4	Dodecanedioic Aicd	Organic acid And Its derivatives	Organicacid and Its derivatives	693-23-2	A	85773	108050	100690	93853	81185	99744	114080	75020	72830	36716	96750	69629	53100	109830	60324	134310	47755	92245	202750	50340	92866	89377	54516	71169	96789	65949	69548	123910	124440	68859	90800	95575	103520	31757	59422	61415	41568	35736	42909	81621	167630	134680	77409
MEDN0314	C5H8O4	Glutaric Acid	Organic acid And Its derivatives	Organicacid and Its derivatives	110-94-1	A	475240	760560	634900	616120	466170	557270	688880	307760	459130	492290	715380	436790	751340	402240	459290	414990	206510	218610	569720	290750	138210	246240	145870	202770	376410	240290	228080	331020	124990	118020	298710	225850	568810	378240	441300	516660	391280	373260	271740	306740	451260	260080	192610
MEDN0316	C3H9N3O3S	Guanidinoethyl Sulfonate	Organic acid And Its derivatives	Sulfonic acids	543-18-0	A	27389	38948	30051	29473	12581	26317	32982	25334	27391	23532	20005	9094.1	31258	7677.2	22554	17249	24219	29349	30180	17545	11884	12620	21081	21033	19624	28746	28778	41430	25953	15109	52012	32681	35778	68137	58218	105670	49493	87394	33061	54789	48800	18926	23746
MEDN0317	C9H9NO3	Hippuric Acid	Amino acid and Its metabolomics	Amino acid derivatives	495-69-2	A	36497000	45707000	46688000	51973000	47173000	32947000	54290000	19738000	24232000	24249000	33286000	17804000	28360000	38707000	24980000	32808000	28570000	34225000	42960000	30315000	22156000	29237000	22143000	26784000	22783000	18372000	23292000	23605000	15740000	22549000	35270000	19117000	25175000	32829000	21132000	13427000	28679000	27768000	37746000	27174000	51057000	41622000	28913000
MEDN0320	C9H10O2	Hydrocinnamic Acid	Organic acid And Its derivatives	Organicacid and Its derivatives	501-52-0	B	456310	591460	502950	765070	493740	94565	1044200	222850	352600	441520	748510	252410	501930	448530	365500	337950	314830	566180	1543600	242200	367460	679190	379400	415770	197210	263780	329170	247390	213550	107350	334420	116210	77850	269930	251530	18810	216200	110080	304290	204130	185140	294340	564060
MEDN0325	C3H6O3	L-Lactic Acid	Organic acid And Its derivatives	Organicacid and Its derivatives	79-33-4	A	618860	1067000	1189000	670510	431820	1143700	483190	993730	888620	253030	308850	118720	413080	873650	414140	607980	1137900	551650	633350	735370	485210	723600	671600	650530	978870	1340900	911940	723700	658030	632290	819810	483710	1769100	1780400	1278300	864000	665250	976470	426990	2000800	892370	565270	410750
MEDN0326	C4H6O6	L-Tartaric Acid	Organic acid And Its derivatives	Organicacid and Its derivatives	87-69-4	B	14051	29462	27166	24458	21761	22999	14433	24334	20879	6335.5	10760	7889.7	11430	14473	15058	7186.7	24372	14374	16157	17244	14417	14328	25897	18266	22641	31671	18759	22336	24453	30170	16563	18031	21955	29428	22896	15931	15096	15769	17713	36952	16462	12163	7552.6
MEDN0327	C5H6N2O4	L-Dihydroorotic Acid	Organic acid And Its derivatives	Organicacid and Its derivatives	5988-19-2	A	143180	135820	130670	131740	89861	96741	131950	94735	136000	99185	107020	65890	114230	121530	90250	119150	121340	105730	122560	145500	122540	94583	133480	133140	160550	114300	122740	139410	121720	119280	134650	119910	91522	150770	97362	111190	107970	152020	114670	123380	142490	124780	148330
MEDN0333	C3H4O4	Malonicacid	Organic acid And Its derivatives	Organicacid and Its derivatives	141-82-2	A	24734000	23445000	17783000	31668000	24742000	12082000	27445000	17544000	9473500	16940000	19181000	7492800	20362000	16422000	24917000	9932400	15459000	14390000	20762000	9990200	10168000	11620000	9951100	11348000	28866000	15613000	23224000	39825000	24718000	20937000	31148000	27282000	29453000	25583000	15292000	40683000	38329000	26027000	23125000	33756000	31732000	18368000	40171000
MEDN0334	C8H8O3	Mandelic Acid	Organic acid And Its derivatives	Organicacid and Its derivatives	90-64-2	A	278770	126580	147670	133650	45694	181700	165550	68779	58445	130000	223730	145010	156140	147460	173040	82908	54485	214680	261750	137750	11603	186090	63227	113580	273900	45206	162050	155400	43828	159010	204670	184930	67379	247880	68418	47057	50599	114280	168470	99445	95539	97286	128700
MEDN0335	C4H6O4	Methylmalonic Acid	Organic acid And Its derivatives	Organicacid and Its derivatives	516-05-2	A	1455300	1322100	797680	1069800	850530	1283500	1167600	1139800	945620	1053600	935340	293610	639120	600780	450980	946270	1020200	874380	911390	898230	642880	570690	656380	783520	1182900	724110	641270	968130	520410	679050	770600	800250	1269900	1281100	1057700	967200	1146400	1050800	918140	1043600	1238100	732840	1051700
MEDN0336	C11H12N2O4	N'-Formylkynurenine	Amino acid and Its metabolomics	Amino acid derivatives	1022-31-7	A	180660	243150	193000	211320	187080	139630	212640	162060	211020	181520	177990	96268	178210	104930	151280	147940	121030	163390	165450	119260	114870	134770	124680	178750	151360	123430	137490	119360	101750	93509	109750	94800	133620	132220	135150	62130	102900	111840	67678	256110	87247	94098	132190
MEDN0338	C9H10O3	Phenyllactate(Pla)	Organic acid And Its derivatives	Organicacid and Its derivatives	828-01-3	B	6971.7	4781.2	4120.1	11688	4374.3	5692.9	16119	9	1848.7	4487.6	9261.6	2080.7	6779.6	5313.2	4965.7	9	4875.6	7413.6	11497	1854	3260	3410.9	2730.8	3022.3	4676.5	9	3808.7	7975.8	5457.8	5863.9	14057	6421.4	5454.1	6156.4	4432.6	9242.5	8179.2	5160.1	6679.8	3650.3	6185.7	2820.3	6306.5
MEDN0340	C5H5NO2	Pyrrole-2-Carboxylic Acid	Organic acid And Its derivatives	Organicacid and Its derivatives	634-97-9	A	18398	21989	15865	19389	22231	8735.3	30844	3993.5	13106	15353	28981	11523	29711	6958.6	17470	14494	11735	12119	23205	4754.7	9728.9	18278	5723.3	10922	15182	10225	18877	20554	7656.6	5949.3	15183	10773	25464	13986	22233	9970.5	11931	13029	19567	9628.7	16509	10743	17158
MEDN0344	C8H14O4	Subericacid	Organic acid And Its derivatives	Organicacid and Its derivatives	505-48-6	A	449730	517280	637660	515870	433560	673360	550560	563910	370360	459830	449660	241380	373850	471470	381440	436030	261680	338920	285280	263600	209910	222620	231660	219760	282770	193690	266570	334490	174150	234870	314660	287890	433710	297640	340170	433970	496270	252120	338110	239590	497560	276640	244250
MEDN0348	C20H34O6	TXB2 [9α,11,15S-trihydroxythromba-5Z,13E-dien-1-oic acid]	Lipids	Oxidized lipids	54397-85-2	A	9	78317	10366	8802.2	2175.2	7012.1	9	1765.2	10102	9	9	9	7373.2	2749	6282.8	27121	9	9	9	9	9	9	9	9	9	9	9	9	13096	4106.8	7073.8	17029	26818	59712	501840	29445	9	121410	104680	40776	28457	9	47886
MEDN0352	C2H8NO4P	O-Phosphorylethanolamine	Lipids	Lysophospholipids	1071-23-4	A	24145	17359	12152	23121	11583	16417	26156	12809	13032	18479	18417	13981	16044	14003	9607.8	14973	17464	12672	13525	11603	7233.4	10640	14918	13370	12003	9615.2	11801	15840	12948	15880	15508	15279	14558	14386	15601	13486	14581	12494	13034	10152	8380.1	15916	12208
MEDN0360	C24H47O9P	Lysopg 18:1	Lipids	Lysophospholipids	-	A	565580	975960	670180	941330	995390	786870	748540	667820	771250	437240	698260	336990	451890	307570	435720	474800	322130	444970	427820	420930	270070	283010	321850	481420	477280	539570	605530	623180	637010	451780	594760	384200	492550	489910	573140	380860	578080	577690	380020	801600	623100	459360	461300
MEDN0362	C23H46NO7P	Lysope 18:1	Lipids	Lysophospholipids	-	A	20474000	27391000	20457000	25159000	27198000	17815000	30626000	15095000	18485000	14041000	38029000	13636000	12148000	8418000	15758000	19714000	15652000	17289000	24850000	12341000	10172000	9896000	8194500	17016000	17090000	12724000	16519000	24476000	22029000	13299000	28602000	18205000	21386000	12217000	13992000	9962600	16336000	17379000	11911000	21280000	30732000	19481000	10028000
MEDN0364	C23H48NO7P	Lysope 18:0	Lipids	Lysophospholipids	-	A	7098500	11701000	8384600	13022000	13416000	9352500	8755500	5585500	8085300	5683600	9322800	3502900	5683100	4544200	9802000	7918400	3902100	6385500	6399700	4712300	3743500	4020500	3027100	6022400	7549500	6074800	7678400	8857200	6507500	5009400	8691800	6460100	7576500	6359600	7256500	7141400	5260700	8979600	5681300	10350000	10297000	6466700	6749700
MEDN0366	C21H44NO7P	Lysope 16:0	Lipids	Lysophospholipids	-	A	3933400	6094000	3750600	6597900	4396700	4271700	5295300	2955300	5058600	2892000	7111000	1975900	2809100	2104000	4081400	3469800	2378100	3384500	3833600	2508800	2064900	2133700	1796900	3501800	3064700	2201900	3366400	3553300	2352900	2413100	3924400	2821100	4060000	3089100	3653100	2808900	2784900	3063100	2576100	4571200	5672600	3910900	2729200
MEDN0368	C19H40NO7P	Lysope 14:0	Lipids	Lysophospholipids	-	A	39615	65048	49111	77054	53848	26219	61122	19614	51532	39349	87058	15441	38667	34879	41482	45351	51006	81674	84383	51845	32231	20892	19283	74249	14994	11941	28005	20173	10947	13647	26202	10715	13119	4792.2	17466	8684.8	7043.6	6316	15678	7473.6	21971	15706	11334
MEDN0370	C21H43O7P	Lysopa 18:0	Lipids	Lysophospholipids	-	A	775650	1531800	923300	1359500	1668900	1132100	1021100	881540	1029100	620990	1000700	464730	562870	386570	631660	659770	373630	439600	528130	544200	307630	306440	401210	567390	623350	679090	801610	742760	811800	566480	818950	506330	589400	569180	779200	469790	708460	707410	498630	1061400	883480	573030	588750
MEDN0372	C19H39O7P	Lysopa 16:0	Lipids	Lysophospholipids	-	A	791520	1505600	850650	1064100	1162800	1023500	1114700	867480	1114300	644510	989240	456400	659720	465060	618210	678500	518750	577230	640860	570250	463470	525110	470560	715600	693680	606530	770350	828220	750940	610630	826450	621950	863550	779330	900320	566240	990540	894140	630940	1129600	1030200	846550	707940
MEDN0374	C18H32O4	9-HpODE	Lipids	Oxidized lipids	29774-12-7	B	19275	33537	14893	41877	35222	38390	41800	14105	16170	19338	18459	8566.9	18208	18400	19407	12092	11961	25436	12628	10032	15131	12021	9105.6	19844	15173	21743	14745	13015	23902	47031	15184	16615	24032	18055	15083	10444	27616	10866	39303	24964	47964	20043	31747
MEDN0376	C18H34O4	9,10-DiHOME [(±)9,10-dihydroxy-12Z-octadecenoic acid]	Lipids	Oxidized lipids	-	A	45233	50708	39460	51178	45628	75186	69688	43424	52332	61189	38600	32897	44303	31339	38255	39386	44430	48432	57231	42361	40624	40107	44796	60131	65173	51375	38575	50542	61602	102320	52627	57078	87050	61699	81609	69420	61939	64113	58706	54230	93916	46328	55521
MEDN0380	C16H30O2	Palmitoleic Acid(C16:1)	Lipids	Fatty acid	373-49-9	A	4316700	4990800	2780500	6624000	4387000	19106000	3187100	5149600	2424800	2111800	2443200	1705400	2486900	1534100	2233400	3876900	5021800	3829800	2700400	2548800	4316100	3706600	3492800	5364800	15028000	14733000	8029200	14465000	32227000	23192000	13009000	22042000	21751000	19775000	12811000	38816000	16681000	13848000	8011700	17834000	42309000	20302000	6582500
MEDN0381	C16H32O2	Hexadecanoic Acid(C16:0)	Lipids	Fatty acid	57-10-3	A	48219000	52291000	46306000	58177000	46619000	89063000	41902000	54174000	40214000	44166000	43532000	40422000	47113000	39645000	46784000	55430000	59787000	48615000	41709000	47281000	59581000	50391000	51503000	59190000	85366000	83823000	70256000	78194000	108450000	95099000	84492000	95828000	97137000	87530000	74600000	102960000	90986000	86562000	65526000	95129000	131120000	91966000	69897000
MEDN0383	C18H32O2	Linoleic Acid(C18:2N6C)	Lipids	Unsaturated fatty acid	60-33-3	A	13146000	15565000	8987100	16097000	11507000	22464000	12421000	14391000	10633000	8088300	12566000	5814300	8398300	6218100	9301000	10247000	9046000	11218000	6251000	10582000	7540700	7417800	8293000	11430000	20899000	15500000	16222000	22003000	23162000	24201000	19727000	25471000	24072000	24506000	17585000	29594000	22397000	23607000	13751000	24099000	32762000	18475000	13067000
MEDN0385	C12H24O2	Dodecanoic Acid(C12:0)	Lipids	Fatty acid	143-07-7	A	436720	412980	372270	409510	348270	757230	522670	425840	473600	389600	461810	358870	412670	335150	336370	426550	438830	415650	357370	420290	469900	494320	371220	431300	618520	587040	559070	517650	823110	752090	672800	675880	739000	681020	592510	750610	772360	567660	506160	1029500	897960	632470	439030
MEDN0388	C18H34O2	Elaidic Acid(C18:1N9T)	Lipids	Unsaturated fatty acid	112-79-8	A	188480	161870	111480	233460	167020	328110	129150	209060	94389	88398	118200	72181	71596	57789	89962	179010	197870	195600	97539	122090	184560	160890	167300	216910	361910	339050	271950	327720	457530	391750	340950	399140	450100	361950	315750	491100	366830	387730	267940	399430	556510	359560	276730
MEDN0391	C22H32O2	DHA [4Z,7Z,10Z,13Z,16Z,19Z-docosahexaenoic acid]	Lipids	Oxidized lipids	6217-54-5	A	2410000	914710	737620	862860	2345200	8889300	723190	1401800	539260	404070	1378100	405630	515680	1457800	578040	577920	721900	764040	1419900	1361800	732500	745250	772650	911470	1014100	380330	495810	889250	940020	1025700	722760	831200	801370	527420	499640	1299100	315360	716790	319700	951010	1165800	933250	333360
MEDN0394	C20H36O2	Cis-11,14-Eicosadienoic Acid(C20:2)	Lipids	Unsaturated fatty acid	2091-39-6	A	8212	4579	4372.8	8317.2	6052.8	8568.2	6403.6	6798.5	3752.6	4737.7	5232.7	3757.6	3656.2	3106.6	6204.6	4678.4	5417.3	6478.9	3884.1	4318.6	5321.6	4480.7	4228.5	5293.3	10831	5627.6	7058.2	10071	6844.9	12210	8999.6	8783.9	13306	10584	6403.1	10925	6825.3	9940.1	7104.2	14282	15839	7249	5041.9
MEDN0395	C20H34O2	Cis-11,14,17-Eicosatrienoic Acid(C20:3)	Lipids	Unsaturated fatty acid	-	A	676390	705080	630800	648980	637020	693190	728180	728570	716640	707050	823520	701380	640810	843560	832350	771760	846160	724430	751050	715360	786650	767970	793010	787120	728180	719570	728040	799580	759600	716730	849820	875160	788520	883400	781570	834890	792330	825270	755520	760100	782970	888100	784070
MEDN0396	C10H20O2	Capric Acid(C10:0)	Lipids	Fatty acid	334-48-5	A	7147.3	6088.7	5710.8	5583	6236.1	10948	6445.7	5291	4341.4	3389.9	5352.5	4090.3	4854.1	5377	3255.7	5224.6	6487.5	4556.8	6445.7	4450.6	5162.2	5217.6	4845.3	6025.2	7438.9	6624.6	6965.9	6268.9	8870	7157.9	5149.1	7660.5	10014	10297	6124.9	9033.7	9192.8	7856.9	7454.3	9056.9	10221	7471	8582.8
MEDN0399	C20H40O2	Arachidic Acid(C20:0)	Lipids	Unsaturated fatty acid	506-30-9	A	1133100	3321100	1589200	2477900	3010000	6428400	4502600	1373700	1400700	2272600	2135300	588620	1456700	965700	1548000	1604700	1827000	2700800	2099500	1509000	2350900	1065900	954420	3170700	2762700	2568200	1361900	4744600	2867300	7452600	2595800	5327100	16536000	5215700	4902300	7375800	2524100	3673400	2274300	2946400	10283000	1162400	725050
MEDN0400	C18H30O2	Α-Linolenic Acid(C18:3N3)	Lipids	Unsaturated fatty acid	463-40-1	A	124810	111370	104730	121250	121590	458580	108460	117250	77883	123730	152300	123860	102200	140080	114780	111000	134620	114950	97101	101660	120730	114820	115400	95099	166460	154550	139700	241450	332560	372850	179680	260850	270100	195960	145930	226040	247220	185020	128590	207170	488860	215330	136150
MEDN0407	C7H7NO3	3-Aminosalicylic Acid	Organic acid And Its derivatives	Organicacid and Its derivatives	570-23-0	A	6576.1	16468	12641	11236	23880	25614	7724.1	15070	13901	13482	10971	5862.9	14820	5654.4	10716	3645.3	8991.4	10245	10935	9684.5	6428.7	9	13935	17185	21763	21252	15246	17744	12455	16816	24084	18688	27271	25703	35037	18420	47752	18323	13729	45247	19101	9769.8	19071
MEDN0410	C7H6O2	4-Hydroxybenzaldehyde	Benzene and substituted derivatives	Benzene and substituted derivatives	123-08-0	A	293960	317050	371500	407640	270860	397760	487070	219220	179150	194580	490110	189790	190720	179490	200850	189650	219550	284700	207150	237180	210190	176040	222700	260430	200180	204290	185770	182960	185690	169210	211280	179090	490820	500770	360750	272320	210130	298410	271350	280950	280430	190790	191860
MEDN0411	C9H11N5O4	Neopterin	Heterocyclic compounds	Pteridines and derivatives	2009-64-5	A	173850	209240	156950	173300	152200	173850	195520	171090	168130	195780	211050	132680	180090	198090	160630	179420	212330	204660	150640	200030	183320	199270	179240	187720	178660	189930	182560	182430	188530	176820	178890	188230	205680	154400	186000	184360	199630	150140	184550	197020	143500	186410	143740
MEDN0413	C5H8O4	Ethylmalonate	Organic acid And Its derivatives	Organicacid and Its derivatives	601-75-2	A	475240	760560	634900	616120	466170	557270	688880	307760	459130	492290	715380	436790	751340	402240	459290	414990	206510	218610	569720	290750	138210	246240	145870	202770	376410	240290	228080	331020	124990	118020	298710	225850	568810	378240	441300	516660	391280	373260	271740	306740	451260	260080	192610
MEDN0415	C8H7NO3	2-(Formylamino)Benzoic Acid	Benzene and substituted derivatives	Phenolic acids	3342-77-6	A	417430	636300	505390	555880	597090	482780	454980	267580	430760	294020	180480	385530	262040	405780	227890	611690	85637	301790	92862	238650	180680	233410	120610	239210	238960	178260	430730	271780	127850	128790	212720	148390	318440	298850	719890	97199	1401400	551780	675330	777870	157790	163710	110990
MEDN0416	C5H10N2O3	Ureidoisobutyric Acid	Organic acid And Its derivatives	Organicacid and Its derivatives	2905-86-4	A	8323.7	6032.3	10792	6359.5	14121	10211	15166	6646	6869.2	11136	16730	6600.6	8452.7	5911.8	9809.2	5214.8	6024.2	14282	13959	10541	10258	7193.8	8829	9313.8	16591	3155.1	10893	15049	3542.9	7105.1	15425	6117.3	14605	4767.6	8086.8	9897.2	7814.4	9507.1	10390	4482	8301.9	15706	7400.1
MEDN0418	C14H17NO8	Acetaminophen Glucuronide	Alcohol and amines	Amines	16110-10-4	A	98488	148400	97882	63969	126800	92112	96434	53175	26968	40342	64072	45171	31754	65549	62600	78470	34452	56550	54787	33811	25906	16979	16448	27940	54303	22785	46373	59865	45318	14424	20223	59238	142720	54509	63163	58780	36078	40304	56289	26830	72862	35864	27038
MEDN0419	C9H13N2O9P	Uridine 5-Monophosphate	Nucleotide And Its metabolomics	Nucleotide and Its metabolomics	58-97-9	B	64866	82698	62223	39627	70215	65136	44615	60798	55417	33109	37932	15143	22996	42413	40640	25953	63893	28829	55315	56667	23640	25282	46809	48027	53999	60528	55323	36022	59585	58068	53376	34718	66974	86032	35652	39123	45058	39632	27087	113240	64583	41043	39885
MEDN0420	C4H7NO3	N-Acetylglycine	Amino acid and Its metabolomics	Amino acid derivatives	543-24-8	A	217970	147210	123760	117240	181300	802200	167090	118230	112320	72465	85728	71657	118470	120730	103850	84394	112950	116200	136730	101950	56585	189080	98181	125430	630120	281450	220420	1563700	439560	943470	1504000	1140200	1099100	968320	621210	1665300	1320100	1373200	367130	567250	807350	429090	255130
MEDN0432	C6H12O3	5-Hydroxyhexanoic Acid	Organic acid And Its derivatives	Organicacid and Its derivatives	185956-02-9	A	79342	114540	106170	102620	80107	95500	130700	57724	81925	81555	119670	52441	117790	72772	84621	72267	87227	97725	116670	73617	57557	79568	50680	80638	77847	60074	64649	71318	38078	65950	59888	60906	90673	55422	70798	108740	89371	67991	79224	76977	109860	59533	83818
MEDN0434	C9H12N2O6	Β-Pseudouridine	Nucleotide And Its metabolomics	Nucleotide and Its metabolomics	1445-07-4	A	1287900	905120	933880	779140	1108300	1621600	1027000	1687600	1038900	642420	789150	766870	1149200	988910	748680	1127400	674330	710990	891460	1687100	526140	741760	539080	728360	1858000	893740	1385400	1890800	984570	1618400	1577900	1962400	1663300	1417200	1231600	1785700	1049600	2454800	1294400	1166400	1541500	1181100	869360
MEDN0439	C6H11NO4	N-Acetylthreonine	Amino acid and Its metabolomics	Amino acid derivatives	17093-74-2	A	24301	22126	34550	27651	29526	23914	28884	25411	18398	33146	19925	10551	22168	24029	17174	14877	6622.5	19454	19159	10980	6120.2	22673	15408	27382	33554	15391	20030	32850	9359.2	21390	18237	21276	46374	56050	20856	32308	25015	39087	16988	32921	39780	20244	25107
MEDN0444	C10H12N4O5	Hypoxanthine-9-β-D-Arabinofuranoside	Nucleotide And Its metabolomics	Nucleotide and Its metabolomics	7013-16-3	A	14029000	117250000	66982000	78234000	35393000	55537000	23591000	13974000	67467000	21310000	25324000	25444000	60771000	33383000	50050000	69918000	11887000	11101000	12641000	13092000	9618800	25119000	12244000	10761000	35528000	56878000	16001000	45873000	70464000	43822000	52476000	65414000	74294000	75596000	112350000	92124000	33487000	87716000	73643000	129150000	70415000	27147000	105340000
MEDN0445	C10H12N2O8	Orotidine	Nucleotide And Its metabolomics	Nucleotide and Its metabolomics	314-50-1	B	33119	29496	41125	34663	45149	30576	44111	24633	19529	41440	45552	18394	24220	44862	30190	15349	32532	23104	54035	35960	24842	35196	17447	17482	38155	20288	39551	42660	26430	37274	64630	24099	29518	31513	21121	29962	33142	29549	44681	40339	50223	38199	35500
MEDN0449	C20H28O3	4-Hydroxyretinoic Acid	CoEnzyme and vitamins	CoEnzyme and vitamins	66592-72-1	B	23915	19757	20751	20232	19616	22516	21752	19880	20086	22831	23073	21328	19640	26142	20549	23603	19735	18785	17526	19694	21500	24813	18354	21283	19373	21457	21006	22299	20384	21295	21306	22798	17628	18926	22900	22520	23585	21671	21179	21664	23730	19895	19926
MEDN0452	C9H14N3O7P	2'-Deoxycytidine-5'-Monophosphate	Nucleotide And Its metabolomics	Nucleotide and Its metabolomics	1032-65-1	B	31464	45558	45396	28519	73010	29881	30663	21678	21980	29172	43425	16823	10237	49604	53769	30241	24385	33802	41265	16875	31819	31691	22751	25051	55500	33802	27692	80126	24388	14106	65867	36569	48737	36779	23172	39469	43227	56897	31512	11411	55268	59018	31504
MEDN0460	C9H23N3O	N8-Acetylspermidine	Amino acid and Its metabolomics	Amino acid derivatives	34450-15-2	A	23946	25664	16087	26358	33627	22808	31077	26911	15003	18526	25245	35223	24221	25437	32714	22953	21754	23525	32741	18600	31568	27703	36947	17094	23423	31390	15600	30727	19913	27643	24760	23884	26862	22451	21059	29764	23421	19893	20346	24809	32638	21046	29428
MEDN0461	C7H13BaO10P	D-Sedoheptuiose 7-Phosphate	Carboxylic acids and derivatives	Phosphate sugars	2646-35-7	B	21862	17821	9318.9	20494	23570	25264	15134	14243	22580	5958	30398	9183.3	14503	22588	17476	21171	9887.5	9960.3	5929.5	4682.3	5344.2	7908	9944	11885	13879	6957	10269	12525	4048.2	12854	13858	19900	10545	12579	25390	7291.2	13222	4289.7	13841	27001	16560	11905	9319.6
MEDN0481	C7H6O4	2,4-Dihydroxy Benzoic Acid	Benzene and substituted derivatives	Phenolic acids	89-86-1	B	60684	132140	91150	66289	100330	29819	108750	63297	124140	52048	86904	53027	52330	37646	47627	48099	45170	55918	76728	42135	17999	59806	29660	49147	45851	35059	50711	36151	23246	9991.7	37233	22237	44089	24275	74039	25632	17555	44543	26411	46828	48635	42174	14702
MEDN0491	C18H30O3	9-HOTrE [9S-hydroxy-10E,12Z,15Z-octadecatrienoic acid]	Lipids	Oxidized lipids	89886-42-0	A	5016.1	4269.7	5201.2	5965.9	7048.8	14405	5965	4478.8	4510.9	8011.4	6120.6	4398.6	6170.1	4231.7	4323.9	6864.9	6800.2	6999.7	7598.7	4663.6	5915.1	5067.2	9585.5	6753.5	7619.2	7551.3	4904.3	8332	9412.4	13088	6008.7	8129.4	8304	8618.8	6985	6471.3	9137.1	7305	7543.2	7809	12825	6413.1	7488.4
MEDN0494	C20H32O4	8,15-Dihete	Lipids	Unsaturated fatty acid	80234-65-7	B	2028800	2390600	1327100	3132000	2056300	8728500	1437500	2595300	1063100	924460	1138900	794570	1111500	712040	999780	1832500	2305600	1686700	1289400	1164800	2042000	1866000	1702300	2694700	7189100	6729000	3848300	6846000	14676000	10184000	6025800	10835000	9691200	8775200	6203000	17634000	7551100	6100200	3751600	8017000	18325000	9562800	3055600
MEDN0499	C10H18N4O6	Argininosuccinic acid	Organic acid And Its derivatives	Organicacid and Its derivatives	2387-71-5	A	299930	148780	283810	184400	145340	264810	274500	270910	266570	301030	244760	359950	358670	345310	302830	301570	185210	294970	146330	235270	425310	258560	147690	320170	249140	203820	280650	222440	134500	219800	201070	232170	281130	248460	335610	321860	315040	268260	343630	104960	193300	283410	376280
MEDN0501	C13H14N2O3	Acetyl Tryptophan	Amino acid and Its metabolomics	Amino acid derivatives	1218-34-4	A	16501	26569	42582	9796.2	23025	25304	11234	59270	18970	1986	10498	6293.2	10542	19520	8771.9	17556	12588	8398	5595.5	40925	4882.4	5613.2	5612.6	3656.5	13308	24472	14724	10539	4916.1	6316.3	8408.5	6677.2	20347	22362	15803	7028.1	20968	13331	9823.1	40333	3515.7	9	2444.8
MEDN0502	C5H11O7P	2-Deoxyribose 1-Phosphate	Carboxylic acids and derivatives	Phosphate sugars	17210-42-3	B	172090	151070	172310	193190	221600	153520	199730	62701	116580	147600	145760	51528	122060	185550	78582	120050	90562	96152	103330	106900	90149	106630	37542	109100	137160	92754	163550	172690	85843	124390	206000	176940	157320	82016	170220	98234	125010	100450	102000	228680	70910	111290	123920
MEDN0506	C8H16NO9P	N-Acetylglucosamine 1-Phosphate	Carboxylic acids and derivatives	Phosphate sugars	6866-69-9	A	16868	16110	9347.2	18165	39477	21089	31144	26829	31645	20723	22045	13991	32022	9413.6	20385	23924	27339	24250	26706	25380	19916	25232	15435	21094	45543	17579	27401	60959	16866	21455	51606	46710	42670	37618	27479	44629	17587	94323	31609	63207	28465	27341	18176
MEDN0523	C11H11NO3	Indolelactic acid	Heterocyclic compounds	Indole and Its derivatives	1821-52-9	B	6359.9	6702.1	5258.3	6199	5713.2	12615	8409.9	6865.2	2252.3	3625.9	4813.5	2893.8	2409.8	11187	4378.2	3216.9	7476.1	4626.1	9505.4	6023.3	3290.3	12740	3382.7	6634.4	7194	5565.5	3293.5	6759	5052.1	15297	17349	11087	9193.8	10247	7121.8	10988	8475.8	10185	11172	6662.5	16358	9614.8	5089.8
MEDN0528	C9H12O7S	(3-Methoxy-4-hydroxyphenyl)ethylene glycol sulfate	Organic acid And Its derivatives	Organicacid and Its derivatives	3415-67-6	B	94787	92472	136000	95772	92091	170600	89904	75146	66416	62559	86104	34136	54691	74439	54101	78319	59027	77819	63730	113200	30789	82276	53242	83196	171580	99514	106050	166500	70562	90623	156060	117360	187350	146620	159950	179860	116300	227270	83930	156350	109970	70682	70640
MEDN0530	C7H12O4	Pimelic acid	Organic acid And Its derivatives	Organicacid and Its derivatives	111-16-0	A	680650	1186400	1495400	905900	1130200	1024800	1261500	679970	556500	682470	772530	387790	647350	821880	644350	854150	690240	654170	745430	654640	410050	582270	427960	499870	395660	260710	334290	670420	167340	325490	552150	461300	752580	385610	586480	1035600	744150	350730	748500	386250	1261400	550420	458290
MEDN0533	C10H12N4O6	Xanthosine	Nucleotide And Its metabolomics	Nucleotide and Its metabolomics	146-80-5	A	280610	398680	539940	370670	371990	934560	490560	213770	232750	222630	375400	113020	260410	231330	207710	268750	188630	228890	208650	312400	150690	186470	177910	174820	396000	360810	269350	494060	213620	406970	454680	356440	554430	637670	490460	614970	363470	937700	268170	724280	457370	289670	244800
MEDN0536	C18H22O5S	estrone 3-sulfate	Hormones and hormone related compunds	Hormones and hormone related compunds	481-97-0	B	107490	102450	82312	78912	130060	62928	95557	35333	103520	36301	65607	69185	62053	80844	81964	99774	34331	53162	52430	25234	39758	18154	17848	44310	25720	28990	48585	28165	17021	12281	25982	11133	46319	48182	78318	22634	70223	45065	55941	105180	11379	13438	12047
MEDN0539	C23H39NO19	3'-Sialyllactose	Carboxylic acids and derivatives	Sugars	35890-38-1	B	15908	23228	24177	9484.4	15618	23960	18979	13068	27589	19745	13634	29828	20036	19806	33078	32426	8885.8	13724	15198	21144	19860	15170	16459	19850	46960	19256	24195	34332	13824	58667	36375	38670	47915	198070	89192	100830	57136	232470	79355	87943	23390	25585	23910
MEDN0541	C8H10O4	DL-3,4-Dihydroxyphenyl glycol	Benzene and substituted derivatives	Benzene and substituted derivatives	28822-73-3	A	116770	131190	150970	125430	114770	150450	152270	107030	97929	101850	122140	62799	111190	96042	102750	117920	77547	126330	118760	97891	76532	77295	70453	69915	95335	52113	87326	113910	46973	62074	90770	74278	98852	77653	129920	73358	149730	93544	119440	85749	164050	112530	93190
MEDN0554	C8H10O2	2-(4-Hydroxyphenyl)ethanol	Benzene and substituted derivatives	Benzene and substituted derivatives	501-94-0	B	533080	477960	603700	720570	835720	410700	800340	395230	270820	373230	297320	225830	303710	196450	357810	539240	96354	498280	269680	313570	264080	172890	186950	349050	430700	171600	300720	400670	366820	363130	477160	189100	384320	236490	309070	161080	641100	1002500	578570	458270	830840	318380	778550
MEDN0561	C11H16N2O8	N-Acetylaspartylglutamic acid	Amino acid and Its metabolomics	Amino acid derivatives	3106-85-2	B	29659	44509	39138	46146	48390	21336	57312	37625	62448	35988	63628	27180	86361	47762	21351	41503	37849	49914	70811	19848	16883	37180	33075	37479	50154	11745	22457	61936	20834	19109	33658	43484	18410	11040	79513	16874	28325	19138	17189	12516	13254	29375	7311.3
MEDN0566	C9H14N2O5	2-Acetyl-5-tetrahydroxybutyl Imidazole	Heterocyclic compounds	Heterocyclic compounds	94944-70-4	A	67541	63963	43470	76487	68077	52575	76128	19366	13992	5477.4	18039	31450	19399	52273	13602	45216	3823	12634	6461.8	6577.9	6592	6550.2	6442.3	11180	13417	8230	16375	11969	6939.5	9941.4	16364	4841.5	33236	18682	19530	9141.9	39776	11972	30665	17355	24313	13409	12739
MEDN0579	C12H15NO4	N-lactoyl-phenylalanine	Amino acid and Its metabolomics	Amino acid derivatives	-	A	22081	26675	25336	29536	22129	26756	23259	37479	16244	15980	26915	12076	18515	23883	21625	17361	15095	16949	24312	31063	11312	14953	10163	11749	29131	34494	28846	34902	12442	12599	25327	13955	73213	145610	58953	69241	117820	60737	27805	74626	36522	13105	11452
MEDN0581	C5H6N2O2	Imidazoleacetic acid	Organic acid And Its derivatives	Organicacid and Its derivatives	645-65-8	B	57243	90263	62189	166520	99538	40215	99254	32861	35123	21216	70893	26160	56737	38208	87057	12575	26269	60679	92224	23052	9302.5	80364	31265	39702	120640	46042	79844	150260	77908	83921	199230	83475	261500	164720	53054	528850	151170	121360	187570	117320	106340	74063	100630
MEDN0586	C5H9NO3	N-Acetyl-L-alanine	Amino acid and Its metabolomics	Amino acid derivatives	97-69-8	B	268380	309430	254840	263370	322680	313010	306090	250620	198930	216030	287720	120630	220960	189670	235900	166280	215850	194330	301180	208400	94028	224430	179680	186870	340950	249880	277340	360530	184020	220610	348360	244880	470690	650670	287480	276110	245700	461620	250600	428420	344660	283660	249290
MEDN0587	C7H13NO3	N-Acetylvaline	Amino acid and Its metabolomics	Amino acid derivatives	3067-19-4	B	137180	122940	95739	63173	135660	90643	81948	77813	132110	55505	73411	42128	69069	143900	91239	48149	69905	65512	70672	45774	16326	69237	35848	43945	55499	27721	44363	42665	24610	65822	75104	53924	86908	98918	110130	113860	108870	85109	65072	225540	68218	49521	19648
MEDN0588	C3H9O6P	Glycerol 3-phosphate	Lipids	Lysophospholipids	17989-41-2	B	103000	80415	537580	104540	92381	128930	185180	53077	100230	108140	376430	90117	123060	101670	101740	88042	73826	126310	91094	97653	105970	76809	95252	110260	64152	89982	142440	110460	73007	126980	77394	56428	311190	110610	962420	154830	156830	87177	44600	65030	342000	102540	65082
MEDN0589	C6H13NO3S	Cyclamic acid	Organic acid And Its derivatives	Organicacid and Its derivatives	100-88-9	B	3576	19091	5544.6	2701.8	3729.6	12722	2657.5	7849.9	18485	7294.7	31513	34419	20170	17439	17335	8503.2	4794.8	8175.5	9996.7	4334.2	5888.9	4457.5	4394.7	11271	12485	3491.1	4658	8514	8487.3	13954	5179.7	7370.8	12510	8018.3	9	7445.8	29260	3376.4	1762.5	2859.3	9324.3	12061	8178.3
MEDN0604	C14H26O4	Tetradecanedioic acid	Lipids	Fatty acid	821-38-5	A	1212400	1268400	1220000	1205600	1183200	1678900	1258100	1180200	1249000	1220700	1175900	1173200	1176700	1404700	1183100	1309500	1301200	1248900	1455300	1152000	1268100	1216500	1175800	1233200	1510100	1487400	1193100	1500600	1774800	3284300	1295700	2064000	2406900	1568000	1241700	1802800	1338400	1325600	1229100	1407300	3427400	1309900	1173000
MEDN0606	C11H13NO2	5-Methoxytryptophol	Heterocyclic compounds	Indole and Its derivatives	712-09-4	B	215590	284600	443140	131430	452700	290570	296190	225440	231440	128340	305360	115160	100030	206880	151080	147450	338100	227660	404390	218870	110750	194320	131790	205720	289360	363960	287150	270290	191400	180680	337940	178330	282550	242070	264860	54720	65809	159780	81045	414270	248410	210420	116380
MEDN0611	C19H28O3	6β-hydroxytestosterone	Hormones and hormone related compunds	Hormones and hormone related compunds	62-99-7	A	29140	26226	28654	27585	22991	28620	27631	27868	27490	30035	31061	33711	31234	28489	24708	25978	30044	24213	21195	25429	26808	25415	27951	28537	24246	19350	36572	22538	20831	25186	33331	26748	25378	25586	32598	24332	40043	26468	26234	30182	28326	27142	22864
MEDN0615	CH4NO5P	Carbamoyl phosphate	Organic acid And Its derivatives	Phosphoric acids	590-55-6	B	20808	13236	18062	9964.1	6674.7	7308	7934.3	9	10711	10633	5916.3	19200	10941	3660.9	11974	13355	18619	5499.6	15230	6661.3	9977.5	3972.8	3973	4630.8	11992	16665	17161	23178	7306.2	5344.7	6915.2	9	31685	46172	62423	33521	39225	27177	29917	23533	38240	11956	16675
MEDN0616	C5H9NO4	O-Acetyl-L-serine	Amino acid and Its metabolomics	Amino acid derivatives	5147-00-2	B	41861	37397	36026	24233	19878	35208	22528	59449	21148	18867	28382	35048	20321	35741	17727	45788	16127	36436	42259	59778	42336	57644	53033	13779	28332	39474	18819	32180	65371	42168	18383	38050	36425	41535	40676	32112	31621	17537	32674	47514	35894	34802	38924
MEDN0622	C10H14N2O4	Porphobilinogen	Organic acid And Its derivatives	Organicacid and Its derivatives	487-90-1	B	63587	70558	69783	72334	59040	108510	73151	79352	86497	59362	65862	89328	80589	62004	61618	92504	61745	74351	65461	76254	66040	74797	52253	81017	71306	61096	68620	82533	44252	67308	45057	75816	83352	63294	81880	68172	59341	117400	62719	74331	90757	83914	86695
MEDN0623	C9H9NO4	Salicyluric acid	Benzene and substituted derivatives	Phenolic acids	487-54-7	A	33561	43554	45102	43314	34883	32804	57964	25723	18451	16022	28923	17474	23770	31986	14635	22388	34137	47697	36494	34969	16065	29005	20072	31755	32134	14069	32609	31215	16363	16955	28401	24674	29787	17537	31159	10474	31870	38376	34162	37561	70571	40734	30973
MEDN0632	C20H37NO3	N-Oleoyl Glycine	Lipids	Fatty acyls	2601-90-3	B	3578.1	3070.7	3551.3	4745.6	2347.7	7922.4	3942.6	2523	4148.4	5423.9	3827.6	4661.3	5933.4	5243.4	4820.3	3979.8	4731.9	4599.1	2800.5	3437.1	4844.7	2910.6	5624.6	4104.3	8805.9	5179.3	4535.3	6089.1	5117.3	9151.4	4964.1	7905.3	10354	7189.6	5188.3	9743.6	6963.4	5181.4	5606.6	5082.6	8016.3	5583.6	6341.5
MEDN0651	C4H4O3	Succinic anhydride	Organic acid And Its derivatives	Organicacid and Its derivatives	108-30-5	A	10132000	1914300	8016000	2064400	2542900	7501400	3812100	6172300	7388500	4615400	5288200	12033000	13683000	7725100	9196400	13875000	2880200	5300900	2723900	8159500	3371100	3345200	2744300	9275800	3491600	4267400	8226500	2614300	2241700	5763200	2393600	5359800	3824400	5760500	12140000	5379400	7793300	7823200	17097000	2371600	4422600	5736300	9056000
MEDN0655	C6H8N2O4	Hydantoin-5-propionic acid	Organic acid And Its derivatives	Organicacid and Its derivatives	5624-26-0	B	12330	4346.5	26051	9	15979	14492	3271.4	9337.6	20963	7905.1	10777	6518.5	18048	6569.8	17275	13067	17980	9	11511	22302	10194	9437.3	25330	16969	9	12366	11636	2907.4	11585	23054	5451.6	11597	6871.1	10879	18099	3957.3	13021	8688.5	17384	16051	10126	9412	22929
MEDN0656	C10H9NO	Indoleacetaldehyde	Heterocyclic compounds	Indole and Its derivatives	2591-98-2	A	1102700	1997800	1221400	1588100	1297300	781660	1308100	1136600	1477100	1097100	1089900	496810	1041600	648100	754290	1064800	965330	1013600	1083700	880290	621610	936920	809700	1049200	1131100	934070	894970	1044100	741450	521590	859950	736500	927090	1335600	870510	379560	736710	967930	485680	2405200	719100	663360	1004800
MEDN0658	C16H30O4	Hexadecanedioic acid	Lipids	Fatty acid	505-54-4	A	928160	1263000	1136200	1074200	1396400	9823300	1953500	1008100	1119600	900110	1116800	979210	829290	1289800	984300	1514400	1273400	1051800	1421200	809900	1043000	1012800	800640	1288900	2697000	3048700	1074400	3476600	3397000	17247000	2258600	6901300	14025000	3873700	1678500	4751500	1600300	2760400	1740500	2637100	12963000	1180700	747270
MEDN0662	C11H20N2O5	Gamma-Glu-Leu	Amino acid and Its metabolomics	Small Peptide	-	A	312860	649310	648650	540640	569840	448870	615070	507190	590570	386080	612010	229310	430910	178760	376830	524040	371050	491500	380840	386870	300970	196820	313110	449750	316330	384540	419180	504040	324240	327260	336600	414150	682130	448460	762400	538870	516850	338220	226610	488800	514570	232200	264290
MEDN0678	C9H10O3	Ethylsalicylate	Organic acid And Its derivatives	Organicacid and Its derivatives	118-61-6	A	588320	585580	595710	591950	539580	607130	633740	672100	704540	625890	562840	736360	723980	612810	536620	563960	503480	539510	616640	556290	584520	609880	605980	593240	613050	599780	578920	637780	513690	554510	500120	586990	719160	579220	508270	692300	556270	615250	587890	654050	688500	673900	589740
MEDN0682	C18H37NO	Octadecanamide	Lipids	Fatty acyls	124-26-5	B	1222200	1215300	1193700	1224400	1194500	1203700	1190200	1204600	1224100	1191800	1140400	1187500	1263200	1193200	1127200	1175800	1217400	1195600	1148100	1195800	1171800	1212000	1203400	1216000	1168700	1142800	1221300	1199500	1193700	1183600	1135900	1205200	1230400	1217100	1210900	1249300	1265100	1206800	1206800	1191800	1128800	1159700	1132800
MEDN0685	C11H20O4	Undecanedioic acid	Lipids	Fatty acid	1852-04-6	A	134900	181300	157280	123670	265870	74986	162930	170950	40380	56771	97663	55745	99869	87414	52960	97084	43418	63662	112360	79155	29235	77240	56947	50885	37770	26524	36137	49316	10708	14989	69714	39571	40896	25731	50728	15110	56609	170360	47083	26823	76310	42512	54360
MEDN0689	C6H4O5	2,5-Furandicarboxylicacid	Organic acid And Its derivatives	Organicacid and Its derivatives	3238-40-2	B	1674300	1491700	1074800	2005100	923810	1918500	1078100	1383000	1475200	940630	936480	1196600	1453000	1049200	1726500	2416200	1054000	1616500	1038100	1878500	954050	920130	2301100	1103200	1749300	954070	980460	1150800	938990	1097100	932840	1762900	1672100	1409900	1689000	1173700	2172200	977880	1245000	1023700	924570	1089300	1025900
MEDN0691	C12H24O11	Maltitol	Carboxylic acids and derivatives	Sugar alcohols	585-88-6	B	6665.3	5314.2	8087.2	658.51	4666.7	1356.7	4709.7	4027	2034	6621.3	5347.8	1667	2704.7	11377	5274	1328.1	10565	1356.3	4687.2	4666.3	4002	4612.3	1977	5289.2	3991.7	6031.8	1341.3	6026.7	2654.2	4132.3	1909.3	1976.5	1335.7	2710.7	4653.2	2654.8	1977	14230	3313.1	4065.2	8025.2	6026.7	1990.2
MEDN0704	C4H4O5	Oxaloacetic acid	Organic acid And Its derivatives	Organicacid and Its derivatives	328-42-7	A	95560	41076	79457	59466	59304	48306	93290	37254	96479	58070	87086	93000	84055	69257	114050	96158	67366	111750	142830	57850	61230	91310	189540	75303	96007	81017	97206	110100	63411	90127	57500	78115	93359	51482	104990	67161	46974	65795	78836	48232	91973	72257	38584
MEDN0719	C9H14O	2-n-Pentylfuran	Heterocyclic compounds	Heterocyclic compounds	3777-69-3	A	1105.8	762.86	1478.7	1417.8	1007.6	1027.6	1322.3	1998.4	2298	810.17	803.79	1847.8	2499.8	766.32	1793.8	910.07	965.88	1257.4	762.41	1439.3	865.97	603.77	1115.4	1463.4	906.26	809.61	1011.8	1012.9	921.69	558.3	1112.5	1192.6	2096.8	1615.6	1366.7	812.88	506.85	663.5	1065.8	508.92	1069.5	659.48	1058
MEDN0720	C10H11NO3	N-(2-Methylbenzoyl)glycine	Amino acid and Its metabolomics	Amino acid derivatives	42013-20-7	A	1202200	1208200	766150	1066900	1062500	966480	1084000	464810	1039300	527010	819910	533860	791290	900180	979760	882690	228940	404560	296510	121380	205250	188850	130840	392830	520230	287360	508870	603210	242200	312750	478440	399760	949150	670340	757390	381160	915470	585040	725170	1202000	191320	123320	135560
MEDN0725	C6H8O2	2,4-Hexadienoic acid	Organic acid And Its derivatives	Organicacid and Its derivatives	110-44-1	A	3253600	2540100	2903600	3019500	2632500	2444900	3344400	2538300	2442800	2817700	3007000	3240000	3490900	2536400	3103200	3159500	2799200	2789700	2962800	2987400	3143100	2807200	3573600	2810700	2709000	2769200	2678400	3019300	2651600	2467200	2798400	2880300	2233800	2354500	2559600	2933900	2471900	2537500	3512000	2404400	2542200	2789700	2875300
MEDN0732	C18H34O3	Ricinoleic acid	Lipids	Fatty acid	141-22-0	A	519520	518380	484770	476830	444310	502070	480490	493620	468230	466240	458600	488140	452010	466980	446830	457430	500480	427530	445210	472360	444960	430740	456930	459680	445440	431940	464550	461160	466770	459170	436460	453730	481710	421630	452450	408830	444280	457230	450800	431840	443900	413940	394050
MEDN0736	C3H8OS	2-(Methylthio)ethanol	Alcohol and amines	Alcohols	5271-38-5	A	352740	364500	342890	394740	330770	372580	382990	343440	416180	423380	400000	333100	405210	357480	351900	325830	315940	326340	383520	289540	312400	365030	321830	369360	331960	328250	325230	387870	335370	355420	321330	361530	354430	307210	304790	284360	304970	320690	316880	393170	398030	344920	324730
MEDN0739	C7H8O2	4-Hydroxybenzyl alcohol	Benzene and substituted derivatives	Benzene and substituted derivatives	623-05-2	A	31127	32901	47681	38730	26541	30677	42389	24869	20711	18690	37466	14976	29441	17849	31026	39861	44926	30528	40338	22977	11214	24800	26498	25839	71147	66038	37403	57882	18048	24541	65190	23704	198630	130940	105820	97064	48882	57123	78252	102440	40415	20355	19426
MEDN0741	CH4O3S	Methanesulfonic acid	Organic acid And Its derivatives	Sulfonic acids	75-75-2	A	90569	88676	101800	96096	80701	120740	54330	47348	47477	19012	38906	53864	118060	87259	29496	61837	23890	23166	50454	85428	20970	31619	45694	29595	88643	23877	28089	37472	25662	62555	33775	21833	23090	48273	59746	69881	25977	77055	48519	84236	37191	42282	32891
MEDN0745	C10H12O3	Propylparaben	Benzene and substituted derivatives	Phenolic acids	94-13-3	A	47197	41225	54113	42658	40278	50070	39173	70765	39204	38418	48906	40917	48587	38692	42431	40131	39458	38279	38002	40567	45994	45513	55727	53953	41905	33362	42559	46955	44796	45305	37612	39924	39907	42496	64942	39489	2038000	48678	37009	46047	44361	42056	45042
MEDN0746	C11H14O3	Butylparaben	Benzene and substituted derivatives	Phenolic acids	94-26-8	B	4099.5	3964.4	4028.3	5507.4	4149.9	4317.9	5661.2	5072.8	4025.5	4525.4	4886	5777.6	4585	5267.6	4115.8	4981.5	3882	4699.9	3392.8	4042.6	5207.9	5818.8	4124.7	4894.7	4890.3	5177.8	3831.4	5129.2	3324.3	4197.1	3887.4	5666.9	7048.6	2931.8	6049.4	4348.3	4841.3	4182.4	3909.4	5044.7	4028.4	4028.6	3921.3
MEDN0748	C8H8O3	Methylparaben	Benzene and substituted derivatives	Phenolic acids	99-76-3	B	50061	40359	51330	54458	53866	66521	66931	74830	35930	29875	31026	27100	49768	41139	28536	38040	23606	26828	44827	25252	29495	35927	34200	32249	30536	26134	37629	58484	28252	26602	35559	49442	64057	106160	149940	42145	3480100	119490	171110	34153	63825	76133	152010
MEDN0750	C20H30O3	(±)12-HEPE [(±)-12-hydroxy-5Z,8Z,10E,14Z,17Z-eicosapentaenoic acid]	Lipids	Oxidized lipids	81187-21-5	A	1702.4	45613	4440.4	4707.3	4725.8	4498.8	960.1	9	4336.2	9	9	2024.2	3386.3	9	5064.9	3967.6	9	9	9	9	9	1337.7	9	9	9	9	9	9	3273.6	9	4903.4	2404.2	12261	34041	80162	8065.4	2431.7	70001	11639	38378	11350	2596.9	20773
MEDN0751	C20H32O3	(±)12-HETE [(±)12-hydroxy-5Z,8Z,10E,14Z-eicosatetraenoic acid]	Lipids	Oxidized lipids	71030-37-0	A	11466	1164800	76356	55009	44704	64807	21409	7729.9	129790	13151	14961	29252	60327	13954	98060	112100	12062	14209	14586	6783.9	5130.7	18820	3700.1	11015	13033	23227	10296	20357	128270	27809	168520	80217	457700	1126600	8703800	600210	52115	3910200	802310	1326400	345600	35027	779790
MEDN0752	C20H30O3	(±)15-HEPE [(±)-15-hydroxy-5Z,8Z,11Z,13E,17Z-eicosapentaenoic acid]	Lipids	Oxidized lipids	88852-33-9	B	1702.4	45613	4440.4	4707.3	4725.8	4498.8	960.1	9	4336.2	9	9	2024.2	3386.3	9	5064.9	3967.6	9	9	9	9	9	1337.7	9	9	9	9	9	9	3273.6	9	4903.4	2404.2	12261	34041	80162	8065.4	2431.7	70001	11639	38378	11350	2596.9	20773
MEDN0753	C20H32O3	(±)16-HETE [(±)16-hydroxy-5Z,8Z,11Z,14Z-eicosatetraenoic acid]	Lipids	Oxidized lipids	128914-46-5	A	9	8275.3	9	9	9	9	9	9	9	9	9	9	9	9	9	9	9	9	9	9	9	9	9	9	9	9	9	9	9	9	9	9	1863.3	5818.7	43993	9	9	20056	4527.3	5618.8	9	9	4199.6
MEDN0756	C20H30O3	(±)18-HEPE [(±)-18-hydroxy-5Z,8Z,11Z,14Z,16E-eicosapentaenoic acid]	Lipids	Oxidized lipids	141110-17-0	A	1702.4	45613	4440.4	4707.3	4725.8	4498.8	960.1	9	4336.2	9	9	2024.2	3386.3	9	5064.9	3967.6	9	9	9	9	9	1337.7	9	9	9	9	9	9	3273.6	9	4903.4	2404.2	12261	34041	80162	8065.4	2431.7	70001	11639	38378	11350	2596.9	20773
MEDN0758	C22H32O3	(±)4-HDHA [(±)4-hydroxy-5E,7Z,10Z,13Z,16Z,19Z-docosahexaenoic acid]	Lipids	Oxidized lipids	90906-40-4	A	1096	9	3043	798.35	3127.9	4179.7	1384	4704.8	15565	5016.1	2405.2	5672.8	11144	7305.4	2791.3	10521	9	9	1088.6	9	9	9	9	469.59	542.83	9	9	9	9	9	9	9	381.89	9	930.01	9	1253.4	892.29	9	696.82	9	9	9
MEDN0760	C20H32O3	(±)5-HETE [(±)5-hydroxy-6E,8Z,11Z,14Z-eicosatetraenoic acid]	Lipids	Oxidized lipids	-	A	7537	9833	15664	11225	16113	25699	9219	30088	163030	38266	14797	37486	99793	25060	14252	117920	4349.2	5842.8	10693	7914.8	4042.2	3302.8	6964.5	5395.2	5573	3149	4960.2	5925	6455.2	5542.9	6005.5	10079	4617.2	4440.1	11148	6364.3	9480.1	10284	3214.4	6321.4	11186	4177.5	4261.5
MEDN0763	C20H32O3	(±)9-HETE [(±)-9-hydroxy-5Z,7E,11Z,14Z-eicosatetraenoic acid]	Lipids	Oxidized lipids	79495-85-5	B	7537	9833	15664	11225	16113	25699	9219	30088	163030	38266	14797	37486	99793	25060	14252	117920	4349.2	5842.8	10693	7914.8	4042.2	3302.8	6964.5	5395.2	5573	3149	4960.2	5925	6455.2	5542.9	6005.5	10079	4617.2	4440.1	11148	6364.3	9480.1	10284	3214.4	6321.4	11186	4177.5	4261.5
MEDN0765	C20H32O3	11,12-EET [(±)11,(12)-epoxy-5Z,8Z,14Z-eicosatrienoic acid]	Lipids	Oxidized lipids	123931-40-8	A	2719.9	24471	3384.8	6033.5	4090.2	9310.6	3384.9	7112.5	8630.2	3262	3998.7	2474.1	5805.6	3127	6467.6	19808	2842.9	2295.7	2829.5	4270.5	2217.6	3852.6	1669.4	3985	4269.7	6284	1723.5	5078.9	7080.5	10039	8349.5	12068	17003	33088	135670	17821	5451	63180	22156	20133	15746	3375.9	15527
MEDN0767	C18H32O3	12,13-EpOME [(±)12(13)epoxy-9Z-octadecenoic acid]	Lipids	Oxidized lipids	-	A	11282	10320	10632	36431	10118	11748	9376	11310	16806	24294	7925.2	15782	16577	9634.8	6370.7	7936.9	10152	7344	14276	12663	13955	15002	7708.1	14784	13082	9208.1	16668	14380	6141.4	22502	6755.4	6664.8	16392	11788	10103	10170	23950	18126	5964.2	5988.3	9907	30568	12767
MEDN0768	C18H30O3	13-oxoODE [13-oxo-9Z,11E-octadecadienoic acid]	Lipids	Oxidized lipids	54739-30-9	B	45222	43141	33818	51444	40282	44204	41991	40290	44194	61356	46250	38001	50396	36425	37077	33437	41451	37305	39816	37056	36001	37385	43178	38992	44802	34596	39972	36019	34028	45851	33058	32998	41727	33628	41334	38887	58231	51904	36516	36083	34135	39912	34483
MEDN0774	C20H32O3	19(S)-HETE [19S-hydroxy-5Z,8Z,11Z,14Z-eicosatetraenoic acid]	Lipids	Oxidized lipids	115461-40-0	A	1523.7	517.14	525.39	523.81	697.27	2400.7	1665.8	1118.7	970.8	972.43	902.68	9	625.23	774.51	9	419.28	9	620.61	9	9	1184.1	419.65	556.74	1388.3	3766.1	2433	2085.5	5566.8	2794.3	5877.8	2161.9	5367	6801.6	7275.3	4102.5	5644.1	1603.3	5493.2	2020	10605	15751	1047	348.99
MEDN0779	C20H34O3	5-HETrE [5S-hydroxy-6E,8Z,11Z-eicosatrienoic acid]	Lipids	Oxidized lipids	195061-94-0	B	1973.5	2329.4	4458	2147	3929.1	1551.2	1898.3	3358.8	17566	4665.7	2624.9	5614.7	9834.6	1629.6	2656.1	13877	1165.3	1147.9	1375.9	942.65	679.95	1155.5	325.3	945.93	799.06	640.36	1676.1	1216.1	1689.8	2322.3	1200.5	1794.5	1264.7	239.55	996.73	414.92	1549.8	778.91	309.93	1219.2	2374.7	892.98	1119.5
MEDN0783	C18H32O3	9,10-EpOME [(±)9,10-epoxy-12Z-octadecenoic acid]	Lipids	Oxidized lipids	-	A	11282	10320	10632	36431	10118	11748	9376	11310	16806	24294	7925.2	15782	16577	9634.8	6370.7	7936.9	10152	7344	14276	12663	13955	15002	7708.1	14784	13082	9208.1	16668	14380	6141.4	22502	6755.4	6664.8	16392	11788	10103	10170	23950	18126	5964.2	5988.3	9907	30568	12767
MEDN0784	C18H30O3	9-oxoODE [9-oxo-10E,12Z-octadecadienoic acid]	Lipids	Oxidized lipids	54232-59-6	B	20571	21729	16750	29234	17794	19455	19537	21514	19625	28919	22927	23285	23301	21624	16030	17806	22425	19647	17662	18568	19023	19880	14272	18691	19748	17760	21270	16744	14407	21872	19007	17659	17629	18821	21083	19435	32487	27089	23210	17440	16694	22045	15744
MEDN0793	C20H32O5	Prostaglandin E2	Lipids	Oxidized lipids	363-24-6	B	130380	183440	207720	424120	171920	141700	413320	56307	43553	42576	60168	24151	69762	66315	24135	42519	45963	72017	68201	80086	66903	76207	42432	86888	119650	36259	77453	64313	49896	41963	82698	33657	57076	56430	59321	29278	24826	39533	31016	47663	113130	53332	41281
MEDN0807	C14H28O2	Myristic acid	Lipids	Fatty acid	544-63-8	A	3384.1	3287.5	2541.2	3344.1	3514.2	9799.9	3483.8	2969.8	2269.9	3626.2	2282.3	1761.7	1785	2946.3	2768.6	3246.1	3934.4	4517	3038.6	2894.3	3400.3	3529.7	2473.7	3194.5	6315.3	6935.2	5706.3	5456.9	12544	9448.4	5560.1	8935.4	10194	7997.8	5696.2	12348	9573	5105.9	4668.4	7863.3	17113	10460	4555.2
MEDN0808	C6H12O6	Myoinositol	Carboxylic acids and derivatives	Carboxylic acids and derivatives	87-89-8	A	126120	127710	132520	152690	208660	121250	135600	37312	126320	177000	132300	190130	130980	148130	132320	140450	170270	159250	112600	120120	249040	160180	277180	161110	108110	165680	155010	196550	155150	118880	141050	151820	146360	146250	136590	212780	152890	182540	172400	259310	126120	151400	129690
MEDN0818	C5H9NO3	N-acetyl-beta-alanine	Amino acid and Its metabolomics	Amino acid derivatives	3025-95-4	A	317930	326320	295680	288420	332240	359840	319310	257500	230060	221880	314360	144020	235490	224150	227500	200290	187560	167630	295860	188130	128230	195210	140800	197600	362760	259960	300880	377030	177260	218810	403820	313980	537180	685470	309120	263500	228710	525860	264940	477310	378050	281960	226950
MEDN0824	C24H38O5	7-ketodeoxycholic acid	Hormones and hormone related compunds	Hormones and hormone related compunds	911-40-0	A	1806000	207450	1286600	194810	869090	983970	672050	269640	107280	175470	215310	26257	207800	348810	146520	6942.2	310000	262800	1813000	426860	299550	560160	501540	499370	1400600	20667	80448	1212000	111210	626870	887870	296370	720640	103070	99912	397120	79665	238640	791830	18167	7845600	1870100	200310
MEDN0827	C7H14N2O3	N-acetylornithine	Organic acid And Its derivatives	Organicacid and Its derivatives	6205-08-9	B	4533000	4427000	5090200	3786000	6145300	5168300	4604900	4124000	4068200	3876600	4301300	3465500	3745800	2893200	3538500	4581400	3618400	3794500	3514700	5233400	3402200	3495300	4383200	3155700	3906200	3801800	3990100	3891200	3308800	3370200	3413200	3650100	4277900	3937200	4451800	3765900	4386000	3352900	3268500	4158700	4386000	3391300	2863300
MEDN0833	C7H8O5	3-Dehydroshikimate	Organic acid And Its derivatives	Organicacid and Its derivatives	2922-42-1	A	194570	113470	125360	171430	175870	136420	110580	170430	89341	111840	72856	168440	84111	186080	120770	236270	204330	153580	199470	185500	139860	240730	221110	100340	228640	186770	112370	185980	156380	164450	213930	168850	133310	165980	136360	229850	103450	161690	191890	101910	177440	171210	112700
MEDN0841	C4H8N2O3	3-Ureidopropionate	Organic acid And Its derivatives	Organicacid and Its derivatives	462-88-4	A	43553	46713	47227	42387	66235	41269	44824	37057	34187	30997	47949	39953	49017	39118	22542	29319	25432	28374	26301	45249	34130	34945	32323	20505	41018	20718	21724	80740	23725	29999	39759	40930	50025	39491	51714	48406	47034	49960	53758	40582	61658	32002	39137
MEDN0856	C8H8O3	2',4'-Dihydroxyacetophenone	Benzene and substituted derivatives	Benzene and substituted derivatives	89-84-9	A	50061	40359	51330	54458	53866	66521	66931	74830	35930	29875	31026	27100	49768	41139	28536	38040	23606	26828	44827	25252	29495	35927	34200	32249	30536	26134	37629	58484	28252	26602	35559	49442	64057	106160	149940	42145	3480100	119490	171110	34153	63825	76133	152010
MEDN1003	C10H12N4O5	Inosine	Nucleotide And Its metabolomics	Nucleotide and Its metabolomics	58-63-9	A	14029000	117250000	66982000	78234000	35393000	55537000	23591000	13974000	67467000	21310000	25324000	25444000	60771000	33383000	50050000	69918000	11887000	11101000	12641000	13092000	9618800	25119000	12244000	10761000	35528000	56878000	16001000	45873000	70464000	43822000	52476000	65414000	74294000	75596000	112350000	92124000	33487000	87716000	73643000	129150000	70415000	27147000	105340000
MEDN1006	C5H4N4O3	Uric acid	Amino acid and Its metabolomics	Amino acid derivatives	69-93-2	A	18210	16184	33007	25130	34546	19439	14518	14059	20126	10744	21129	12465	12461	11654	16903	19720	6583	10157	16898	16186	9	9372.8	22779	12855	31211	18344	13105	50226	26468	18728	32585	37083	33480	19849	40159	33680	40827	61460	40668	21107	30895	15064	14530
MEDN1012	C6H7N5O	7-Methylguanine	Nucleotide And Its metabolomics	Nucleotide and Its metabolomics	578-76-7	A	33078	39619	21500	24344	24076	51606	23570	12843	23781	17702	29178	6888.2	19496	23553	12847	13815	23301	20888	31117	12441	14129	21983	20220	18344	52050	16544	22807	52259	24763	33848	28084	29809	33775	29256	31259	37845	24207	30550	17539	42639	28211	22547	20892
MEDN1022	C9H10N2	5,6-Dimethylbenzimidazole	Benzene and substituted derivatives	Benzene and substituted derivatives	582-60-5	A	2303000	2978500	2195700	2713100	2488400	1668200	2586100	2058900	2372000	2320800	2576000	1400100	2347900	1503100	1856400	2050000	1701900	2145300	2114500	1762900	1580900	2159100	1710900	2304700	1924500	1625300	1971500	1855200	1406400	1241700	1478100	1447500	1697300	1825500	2023000	825620	1550800	1428000	1020300	3042900	1053500	1319100	1827700
MEDN1024	C6H11NO2	D-piperidine acid	Heterocyclic compounds	Heterocyclic compounds	1723-00-8	A	75159	47946	52757	44592	100830	90470	30519	45927	26084	22538	72774	25053	52424	51809	55902	23523	26983	27491	65791	20278	37494	35460	12703	34694	27530	26211	31484	82162	17676	30446	29481	40191	40590	28254	60971	34725	46790	33273	31393	35168	48160	59349	20302
MEDN1029	C11H14N2O3	Glycyl-phenylacrylic acid	Amino acid and Its metabolomics	Amino acid derivatives	721-66-4	A	13226	7474.8	26245	10710	13825	23078	40046	7857.1	8694.1	16539	19322	4550.5	5020.9	8153.6	4813.5	5617.3	22210	23535	27945	27473	19327	21296	12853	31678	49585	24345	59357	49020	20333	43324	30110	28620	30373	26877	21111	21876	8970.6	9598.6	14868	23328	26147	37652	20097
MEDN1035	C18H32O3	13(R)-HODE	Lipids	Oxidized lipids	10219-69-9	A	83658	121700	113700	92284	102250	143950	85645	104680	100700	137580	101450	72122	96043	73738	79356	91659	93895	84490	93336	76647	82260	79999	94341	106420	142720	120720	96499	125450	163360	157430	150030	124940	122910	142590	200220	89315	169290	223250	129850	132890	109300	83383	80834
MEDN1041	C18H30O4	9(S)-HpOTrE	Lipids	Oxidized lipids	111004-08-1	B	56874	128430	78038	102970	139950	551870	169810	71380	75669	83742	78497	30294	54701	48194	56590	65595	91296	112740	93041	61182	82210	76871	52440	116020	291170	308600	97368	436740	256700	1216900	194670	642450	1948200	709160	198290	701650	176190	443750	179590	244420	1339700	93706	39594
MEDN1056	C4H7NO4	Iminodiacetic acid	Organic acid And Its derivatives	Organicacid and Its derivatives	142-73-4	A	105060	300660	122690	303360	187470	107460	142990	100800	226520	92268	101330	230890	189730	130540	157700	297350	206870	181320	125560	192840	199750	172660	191200	188120	147960	123290	195820	288960	143730	164720	158260	187030	269830	265090	169320	227210	226200	255830	108580	253920	259000	222040	259350
MEDN1059	C26H45NO6S	Taurodeoxycholic acid	Bile acids	Bile acids	14605-22-2	A	70985	78674	51216	37483	87124	60365	51088	11548	31955	25144	38217	52603	31401	21423	20943	33576	18325	3133.4	24642	2550.9	10353	11593	15231	15877	4621.1	2912.6	22942	11850	17236	5532.3	14924	33377	482850	1112500	458290	378290	318320	472640	198540	1678000	225100	46082	199080
MEDN1060	C6H13NO2	L-Isoisoleucine	Amino acid and Its metabolomics	Amino acids	1509-34-8	B	11456000	20491000	15385000	23056000	18312000	13561000	23802000	11813000	19399000	18311000	19878000	6230500	16320000	7296400	12078000	13868000	14992000	16884000	14381000	12088000	15216000	10479000	15380000	12841000	17985000	15921000	16266000	22180000	18384000	15837000	18652000	22066000	22210000	18252000	20143000	15410000	19239000	9899000	8759500	23268000	16034000	10382000	13796000
MEDN1061	C26H43NO5	Glycine deoxycholic acid	Bile acids	Bile acids	360-65-6	A	645830	1065400	2512300	239710	7641200	297580	1327400	56306	29735	515810	2305300	614660	486400	569580	1012300	174770	1596800	1051600	3348400	373770	617730	440470	1070400	350480	99453	61896	44368	40032	9	97223	43537	10457	34086	2578.8	9984.8	13219	14489	107770	84040	4053.6	1114200	308520	339150
MEDN1063	C20H34O2	Homo-Gamma-Linolenic Acid	Organic acid And Its derivatives	Organicacid and Its derivatives	1783-84-2	A	1743400	1802200	959560	1395000	1531700	3766400	1227100	2090600	931660	636090	755470	430500	572720	706830	778260	960160	806840	1078900	522630	727680	712950	767820	759300	923020	1984200	1364000	1184600	2476300	3760000	3568000	2642200	2473500	3475800	1892100	1594100	1795500	1127200	2438900	1029300	2603800	5572200	1917300	935570
MEDN1064	C22H35NO3	N-arachidene glycine	Lipids	Fatty acyls	179113-91-8	B	2904	2550.9	1610.5	1894.7	2555	4854.6	2549.7	2891.5	1646.6	2264.7	1709.7	548.21	1460.6	987.61	1141	2419.5	704.4	1225.7	1406.6	1613.1	1176.5	1202.7	909.21	1770.4	2198	1230.5	1336.3	3914.6	2212.2	3769.4	2053.7	2911.5	6028.8	3381.6	3236.1	4334.5	1281.3	1504.6	1441.2	3491.2	5634.3	1553.6	1184.1
MEDN1069	C18H28O2	9,12-octadecadienoic acid	Lipids	Unsaturated fatty acid	2012-14-8	B	17183	24647	17979	32502	12750	200630	23328	23481	10964	12079	11269	7320.9	16980	16614	12770	20432	25717	21369	13930	8994.9	16383	20381	17024	32798	35505	36841	27472	96794	173480	220860	67875	181820	109640	91199	16232	63632	123920	123130	29986	77515	275630	61156	44769
MEDN1075	C18H32O4	13-HpODE	Lipids	Oxidized lipids	23017-93-8	B	1246800	3663100	1786100	2734400	3465400	7015300	5084100	1472800	1598600	2556900	2392100	686910	1648200	1124700	1711000	1812100	2045200	2979800	2501100	1660900	2665300	1202500	1104000	3453600	3044600	2851800	1512100	5217800	3188900	8267000	2879600	5915500	18017000	5749400	5248400	8037300	2817300	4095200	2635200	3245400	11376000	1263100	809450
MEDN1077	C24H40O5	Alpha-Mercholic Acid	Bile acids	Bile acids	2393-58-0	A	1305500	126190	913550	141140	635690	740130	461710	208630	67449	117090	198010	20934	164260	211220	104330	9	191240	257830	1229300	279490	200800	387930	362650	360280	985240	8952.8	53442	804740	84659	460130	629150	228600	494010	69472	75562	292750	73915	160500	583400	10299	5481100	1297300	147510
MEDN1078	C18H34O3	Cis-9,10-epoxystearic acid	Lipids	Fatty acid	2443-39-2	A	14165	25270	12933	19430	17357	54513	15836	41568	14601	7933.5	8068.6	7141.1	6913.8	7350.8	3259.3	19982	36451	35690	9734.8	27321	36906	27897	22008	42878	99827	103620	46245	68897	251660	167490	87873	142870	222630	208350	59788	65754	105640	68119	98080	225050	192410	24291	26453
MEDN1079	C22H32O2	(4E,7E,10Z,13E,16E,19E) -docosa-4,7,10,13,16,19-hexanoic acid	Lipids	Oxidized lipids	25167-62-8	A	2410000	914710	737620	862860	2345200	8889300	723190	1401800	539260	404070	1378100	405630	515680	1457800	578040	577920	721900	764040	1419900	1361800	732500	745250	772650	911470	1014100	380330	495810	889250	940020	1025700	722760	831200	801370	527420	499640	1299100	315360	716790	319700	951010	1165800	933250	333360
MEDN1081	C18H34O4	12,13-DiHOME	Lipids	Oxidized lipids	263399-35-5	B	45233	50708	39460	51178	45628	75186	69688	43424	52332	61189	38600	32897	44303	31339	38255	39386	44430	48432	57231	42361	40624	40107	44796	60131	65173	51375	38575	50542	61602	102320	52627	57078	87050	61699	81609	69420	61939	64113	58706	54230	93916	46328	55521
MEDN1089	C17H32O2	1-cis-heptadeenoic acid(17: 1n7)	Lipids	Unsaturated fatty acid	29743-97-3	A	355200	306390	296120	270500	315590	337360	300920	313450	314850	261620	291690	289320	356510	383520	346190	357260	418510	326380	336980	315200	423370	303190	332760	312080	379240	323330	331180	306520	342460	366200	320250	302490	365320	393650	324620	347410	332770	290960	340100	309110	386400	311730	361250
MEDN1092	C8H8O3	4-acetoxyphenol	Benzene and substituted derivatives	Phenolics	3233-32-7	A	530530	1404500	1130000	992390	1109500	1162900	967890	563320	525440	231750	528010	212060	476790	310960	498780	431290	424890	485060	473810	489320	339290	370230	416870	575990	1168300	939090	681320	951080	759350	802150	1231900	1062800	1681000	1874400	1394100	1357000	1526800	1485700	906580	2365800	1426100	550740	587040
MEDN1098	C6H12O3	2-ethyl-2-hydroxybutyric acid	Organic acid And Its derivatives	Organicacid and Its derivatives	3639-21-2	A	94299	108090	112180	115560	71157	107970	137410	63416	67200	74789	134440	58881	128790	78318	103430	59424	94489	85997	120410	63822	70235	77910	57130	69753	66683	46592	59702	58430	44280	62209	66749	58882	94242	73770	84122	121440	91723	73766	89890	70348	120360	64095	89169
MEDN1104	C24H38O4	7-ketolithocholic acid	Bile acids	Bile acids	4651-67-6	A	918920	9	543020	83247	389390	398030	309120	202570	76666	115180	9	9	51613	206290	9	9	418000	312440	1330800	251600	234750	423800	414780	462240	583760	21384	63939	539190	65276	331790	376580	128590	556710	100920	135080	226630	117390	520630	190240	12964	2825500	1866600	73112
MEDN1110	C13H24O4	1,11-undecylic acid	Organic acid And Its derivatives	Organicacid and Its derivatives	505-52-2	A	4076100	3989100	3976600	4157800	3993900	4175000	3986300	3958000	4011000	3970400	3915700	4023100	4415700	4189900	3753300	4058100	4395200	4004900	4102900	3864800	4110600	3934300	3980300	4043600	3986900	3929900	4162600	3992600	3971600	4077500	3893100	3888600	4073100	3908400	3945500	4303300	4618400	3975700	4007600	4109400	4490800	4040600	3901500
MEDN1111	C12H24O3	12-Hydroxydodecanoic acid	Lipids	Fatty acid	505-95-3	A	36880	28312	26587	31120	25885	22071	27918	31298	31023	27724	36052	31181	41808	42740	29541	33897	32643	30976	37941	36463	33603	32171	25245	27019	39497	39721	32890	31036	30836	25746	37608	35721	31862	38349	34453	32379	41957	32779	34016	26276	36980	32610	37981
MEDN1112	C16H32O3	16-Hydroxyhexadecanoic acid	Lipids	Fatty acid	506-13-8	B	126140	145850	103660	132930	126400	272430	112180	145350	128250	122290	116410	94428	110230	115080	100550	114960	134280	120560	107490	103000	141510	110500	93284	138720	298780	227780	165730	232270	600710	394210	318450	318580	405650	354700	258030	168890	361290	207890	240910	316600	285030	135640	130180
MEDN1113	C24H38O4	12-ketolithocholic acid	Bile acids	Bile acids	5130-29-0	A	918920	9	543020	83247	389390	398030	309120	202570	76666	115180	9	9	51613	206290	9	9	418000	312440	1330800	251600	234750	423800	414780	462240	583760	21384	63939	539190	65276	331790	376580	128590	556710	100920	135080	226630	117390	520630	190240	12964	2825500	1866600	73112
MEDN1121	C23H38O4	23-deoxydeoxycholic acid	Bile acids	Bile acids	53608-86-9	A	82861	48949	71812	59203	104950	109890	106980	30561	15799	28814	10074	9693.5	11553	28368	16483	2429.8	48538	54617	85240	85099	24809	48610	68135	42788	30522	5837.1	13288	21368	8260.3	13798	55989	31228	40284	20877	37757	53888	19474	16631	14672	7305.3	93403	42657	37952
MEDN1125	C13H22N2	N,N′-dicyclohexylcarbodiimide	Alcohol and amines	Polyamines	538-75-0	A	33978000	34454000	30007000	29580000	29315000	33544000	33855000	34806000	32782000	32771000	33975000	33705000	32833000	32536000	29234000	31843000	34649000	30845000	30497000	31813000	31372000	30751000	32339000	31508000	29520000	26598000	32079000	30344000	29471000	31014000	32019000	32886000	31983000	31396000	33682000	29530000	31656000	31253000	31976000	32376000	32001000	31343000	29109000
MEDN1126	C24H40O5	Gamma-Mercholic Acid	Bile acids	Bile acids	547-75-1	A	339380000	188220000	444660000	109050000	375670000	161080000	270950000	48163000	78532000	70891000	181610000	48902000	147410000	179460000	127280000	27473000	181770000	181190000	481570000	238910000	227940000	264980000	238080000	274620000	184230000	15570000	21256000	160980000	17017000	88809000	184660000	69806000	44105000	36056000	44943000	45749000	27891000	61894000	140560000	2847700	320080000	201700000	80350000
MEDN1134	C7H4N2O7	2-Hydroxy-3,5-dinitrobenzoic acid	Organic acid And Its derivatives	Organicacid and Its derivatives	609-99-4	A	171190	134440	183900	165860	146760	169800	162940	161120	174310	161740	171180	180950	175530	169010	172890	167100	190440	186400	187280	173020	170160	167830	177950	185260	162190	157130	168430	169720	158220	157100	181730	170860	166430	168720	175060	155800	159290	164210	162300	179020	165030	141870	166280
MEDN1135	C19H40O3	Heparin	Alcohol and amines	Alcohols	6145-69-3	B	409050	337400	341970	334370	345820	307380	359460	324510	328750	340880	352700	323800	310760	322290	359670	381430	359380	306850	329200	359870	365690	330730	328830	301430	353090	352390	394330	322730	316700	302320	371270	299140	333950	325740	373990	356010	362430	334400	366710	339010	335990	323530	350050
MEDN1141	C24H38O4	Orthocholic acid	Bile acids	Bile acids	641-81-6	A	910980	75982	500760	97344	376580	391650	313810	163630	83785	116030	34580	9	54890	187740	27287	9	393700	301360	1290200	215560	218320	393200	404180	414000	564420	15767	33487	502840	47531	311510	341680	130890	511980	106930	111100	213570	126630	495010	165620	23236	2816600	1752000	56867
MEDN1145	C9H10ClNO2	P-chlorophenylalanine	Benzene and substituted derivatives	Phenolic acids	7424-00-2	A	3082300	3108100	3179100	2992200	3239900	2933500	3030000	3089000	3183600	3084400	3066300	3120300	3066900	3229700	3285900	2926500	3104800	3024900	3178500	3035500	3155700	3379100	3303200	3069100	3103900	3234600	3053500	3118800	3113300	3031500	3117400	3195800	3149200	3118300	2995500	2986100	3073100	3163300	2943500	3118500	3100500	2876900	3212200
MEDN1148	C16H32O3	2-hydroxyhexadecanoic acid	Lipids	Fatty acid	764-67-0	B	586660	632080	383270	604810	599230	1098400	592190	584010	394090	446190	347680	266230	321580	304600	345290	474080	498250	421470	416070	358050	332620	421760	262540	417020	827150	560260	521800	712920	724360	856210	657530	775480	1173600	995570	620730	919890	1018500	892330	520380	1240600	1248000	676380	618870
MEDN1150	C9H7NO2	Indole-3-carboxylic acid	Heterocyclic compounds	Indole and Its derivatives	771-50-6	B	21893	37928	40104	28082	33386	19012	41477	26007	29286	38180	31436	22634	34175	25037	27959	20282	24419	29400	27904	26311	23239	34468	23079	22905	28623	17552	25182	30555	23033	11988	13793	21425	26763	24525	20263	12588	25487	16665	23783	32033	13122	15714	28902
MEDN1151	C20H30O4	20-Carboxyarachidonic acid	Lipids	Oxidized lipids	79551-84-1	B	4154.1	5794.1	5076	4642.1	9628.3	67117	7662.4	5434.6	6326	5447.2	8846.8	2777.4	4678.3	4868.1	3394.1	6479.6	4859.6	5532.2	6668.3	2285.2	8146.6	8123	5035.2	9476.4	46422	37897	10478	73371	35916	151230	18157	86968	220510	92177	21300	80770	15409	54238	18322	27662	144780	10773	4420.2
MEDN1156	C20H32O2	8,11-icosadienoic acid	Lipids	Unsaturated fatty acid	82073-91-4	A	125700	179490	90300	121250	89478	257280	77084	132080	91551	57905	84940	40514	73863	67524	79587	115850	64268	83620	60838	100970	59862	60480	75153	82535	155420	87781	82416	165510	167390	163230	146650	197280	237940	214170	426160	264940	123850	248210	134130	308860	272390	112530	133730
MEDN1161	C7H5NO4	Quinolinic acid	Heterocyclic compounds	Heterocyclic compounds	89-00-9	A	16466	19464	26090	15540	15198	16938	18420	16067	15031	24708	10709	16866	10557	21714	15080	14110	16000	14083	17533	19746	25045	23326	24386	17874	12128	19263	20470	17902	17432	16025	12143	14145	13595	21046	12426	16409	16949	16992	30072	15192	20186	24663	27121
MEDN1171	C29H37NO5	Glutamine	Amino acid and Its metabolomics	Amino acids	32420-56-7	A	2229900	4113000	2650200	3083900	3396300	1689000	3496300	2034800	2621000	1484600	2749900	1417900	1879900	1231100	1516500	1892800	1678500	1408700	2860100	1221600	1237100	1432100	986090	2009600	1349300	1340100	1632900	1678400	2182700	1230100	1831400	1088200	1515600	1187800	1132600	680540	930820	1573800	1010500	2198200	2115800	1739300	909940
MEDN1193	C8H9NO2	Acetaminophen	Benzene and substituted derivatives	Phenolics	103-90-2	B	12065	16712	16516	15562	19718	18575	28459	10891	3639.3	3704.3	9536.8	5563.1	7863.2	11462	4992.9	7397.2	4245.7	7363.2	8395.2	5735.4	4786.1	3389.2	1801.6	3715.8	4995.8	3611.3	7018.4	4213.8	9	2925.4	5012	4086	11027	6881	10310	4281.2	22716	10432	21556	6644.2	48283	23751	17799
MEDN1221	C6H13O9P	D-Mannose 6-phosphate	Carboxylic acids and derivatives	Phosphate sugars	3672-15-9	B	65793	81385	64078	28244	60119	53681	26866	31237	121430	40986	61543	63363	20553	71780	54959	19591	20686	23433	47281	89383	18092	43836	32098	83918	125480	118540	47731	29018	15545	97114	57660	39890	69342	210290	86697	153360	54997	120430	90144	192430	52007	100640	31169
MEDN1226	C5H9NO3	2-amino-4-oxovaleric acid	Organic acid And Its derivatives	Organicacid and Its derivatives	4439-83-2	A	317930	326320	295680	288420	332240	359840	319310	257500	230060	221880	314360	144020	235490	224150	227500	200290	187560	167630	295860	188130	128230	195210	140800	197600	362760	259960	300880	377030	177260	218810	403820	313980	537180	685470	309120	263500	228710	525860	264940	477310	378050	281960	226950
MEDN1235	C7H11NO5	L-2-amino-6-oximelic acid	Organic acid And Its derivatives	Organicacid and Its derivatives	75650-93-0	B	21888	15163	22910	25622	24399	12883	22148	22896	12973	32129	26940	17774	29209	17562	24115	15817	22217	28207	32802	25562	18586	20141	19650	17790	37915	21338	25508	45801	26943	33839	56719	38916	28092	27759	13278	23273	25876	15894	40130	39743	29666	28456	28188
MEDN1246	C6H9N3O2	3-(pyrazol-1-yl) -L-alanine	Amino acid and Its metabolomics	Amino acid derivatives	2734-48-7	A	566570	824950	671350	665470	626810	495120	639340	652830	675150	594300	752620	515920	708540	318910	496990	672260	431560	534580	491220	721450	453670	414830	499830	534640	523940	428950	416920	332250	552990	376520	420450	385550	853800	621220	686210	597340	589400	363330	467400	648800	734280	265450	405310
MEDN1247	C5H7NO3	1-pyrroline-4-hydroxy-2-carboxylate	Heterocyclic compounds	Heterocyclic compounds	9054-77-7	B	107540	33127	46792	54409	59285	160480	81718	52544	50798	58099	137080	32294	73566	114320	34933	52393	65542	60066	54183	13259	44488	58840	24298	62549	30820	22718	59257	91175	18940	49961	56360	37093	96941	49701	85927	34309	81047	29623	39906	61867	39203	56477	47411
MEDN1258	C22H38NO9P	PysoPS 16:2	Lipids	Lysophospholipids	-	B	6173.6	17072	11979	13314	11146	6287.6	13919	10015	10254	7014.8	13164	6586.7	6118.2	6769.6	6751.7	11094	7558.5	7116.3	9656.3	5953.2	3620.5	4266	3919.7	6966.8	7581.5	8376.2	7074.2	10040	15518	6619.5	8803.9	7669.5	9026.9	7159.7	6997.8	3634.9	8638.9	8926.1	4616.3	11010	10380	6484.3	5202.4
MEDN1265	C27H48NO7P	PysoPE 22:4	Lipids	Lysophospholipids	-	A	486670	661600	425460	433200	550310	396110	493560	419790	565130	471660	678330	255870	246260	162150	210000	426140	401200	427550	586460	527610	214860	329220	344470	542190	480850	362930	465740	717020	454450	346610	577130	374380	499670	369100	565930	258140	408190	464580	306800	746870	869330	474870	258200
MEDN1270	C27H44NO7P	PysoPE 22:6	Lipids	Lysophospholipids	-	A	343480	207300	186460	158130	539870	756000	328700	181640	171270	155890	651390	142760	152800	275140	179350	161900	147700	151180	523690	232530	107520	187790	91632	153450	144280	63514	130050	203610	242730	143760	179560	105400	102780	72382	118060	109470	111230	128980	71426	109070	277910	251250	103590
MEDN1272	C25H48NO7P	PysoPE 20:2	Lipids	Lysophospholipids	-	A	46847	65137	35489	51194	54394	65528	56891	66932	51063	42552	67637	24205	22821	24684	26697	37107	33369	38776	29643	49007	23194	23273	20018	35228	44271	46334	75596	47132	57782	60217	55426	43302	71103	43182	63983	28495	22456	68283	36945	84014	64346	39583	19478
MEDN1274	C25H46NO7P	PysoPE 20:3	Lipids	Lysophospholipids	-	A	251000	385250	368760	383590	399340	169700	549070	294470	281490	269760	499910	180050	188920	80560	267010	220970	199970	220820	381120	173370	108170	135320	72596	156700	154610	210310	293660	138250	310150	193940	301360	166880	173950	55392	114730	18294	128940	97367	114810	164970	264980	184020	88418
MEDN1278	C25H42NO7P	PysoPE 20:5	Lipids	Lysophospholipids	-	A	375830	578720	608760	677530	851940	712900	903140	373670	501510	337720	829950	325630	388940	336490	460900	446240	398620	402700	703270	239370	174220	275630	148880	347090	176400	129460	259430	283760	241670	193600	316910	277640	174680	95578	135240	83216	208300	126330	105050	155900	708350	355770	344000
MEDN1282	C23H44NO7P	PysoPE 18:2	Lipids	Lysophospholipids	-	A	16100000	29788000	14290000	21535000	23418000	11423000	41985000	13411000	33873000	19482000	39483000	18622000	18822000	8057500	24767000	22787000	12191000	16548000	20196000	13835000	7670100	6152600	6774600	16508000	13535000	9401500	20001000	14103000	9000500	9413200	19313000	10864000	12775000	9440500	14062000	7996200	11416000	10512000	9390900	11549000	27338000	11984000	8309100
MEDN1284	C23H42NO7P	PysoPE 18:3	Lipids	Lysophospholipids	-	A	136900	377790	273400	341270	255590	117020	594990	131030	268220	139640	321870	167040	250260	108740	184520	258750	143480	195760	221350	112210	89472	89752	54324	197060	94566	81266	139470	143130	148020	106690	199430	126770	112570	67675	78426	45217	161670	70917	80687	84822	255510	108570	111680
MEDN1287	C21H42NO7P	PysoPE 16:1	Lipids	Lysophospholipids	-	A	1046300	1699500	1379700	1590700	1459500	774540	2125300	740090	1078100	713580	2143200	755590	869620	517490	944740	935040	1019100	942990	2112500	845070	472690	709240	464840	968510	572710	527140	707000	754760	794300	535110	913770	477190	603180	344050	421820	326820	357480	401050	495630	554140	1281300	1275600	325980
MEDN1288	C20H35NO3	Glycine linoleate	Lipids	Fatty acyls	-	B	41064	87515	157660	49150	121720	135560	44901	67256	89429	328720	120960	32720	46307	25242	27931	69069	27178	41557	31900	29007	18953	18535	26905	79531	66107	91137	72074	156270	92026	106740	172950	103970	40724	39043	128670	41040	8870.7	325920	31134	22083	157840	59129	36204
MEDN1301	C21H39NO4	N-oleoyl-L-serine	Lipids	Fatty acyls	-	B	9853800	6410800	4974400	3726700	6270500	4954900	15854000	5642100	6886100	3462600	10043000	4375300	3085800	3808500	2957600	3837500	5748900	7474400	7761000	3837600	4659600	10990000	5242400	5875200	7333500	12977000	10660000	9008600	14928000	15728000	16009000	11544000	15429000	15888000	14270000	9766000	14971000	13918000	14522000	7833400	13542000	11510000	13983000
MEDN1302	C6H14O12P2	D-inositol-1,4-diphosphate	Alcohol and amines	Alcohols	74465-19-3	A	58678	18445	48892	35053	16130	30133	51221	27500	33584	25498	38807	95482	26728	39202	70897	47831	14960	28929	9807	16345	35469	18974	9453.1	21211	30041	44241	26573	18995	7054.5	11661	18840	16682	34581	33943	50541	48303	42166	52634	50765	8909.8	26863	31281	30737
MEDP0002	C4H9NO2S	D-Homocysteine	Amino acid and Its metabolomics	Amino acids	454-29-5	A	330280	1179200	523590	536640	768060	241970	692320	379700	412140	679360	891670	151500	656550	377600	642580	330960	644970	252070	594900	439630	359180	211740	238720	619010	455690	496000	621290	648230	681380	244240	603240	391110	653270	866130	748490	225390	321340	476920	373600	549840	370260	186590	344870
MEDP0011	C6H14N2O2	L-Lysine	Amino acid and Its metabolomics	Amino acids	56-87-1	A	14794000	19539000	24038000	15951000	13614000	8761600	20709000	10619000	16761000	12898000	11298000	12503000	17102000	4792000	10389000	16586000	8978800	19998000	8249600	9897300	10334000	7849600	11667000	11133000	11043000	14554000	14276000	19292000	11495000	13978000	14670000	16137000	13728000	13590000	11683000	6721300	9170500	11039000	6663600	13683000	15474000	7063100	7020500
MEDP0012	C5H13ClN2O2	L-Ornithine	Amino acid and Its metabolomics	Amino acids	3184-13-2	A	1275700	1447100	1753400	1410200	1097400	605800	1380300	689490	1396600	1347000	1589800	1082700	1507100	542990	1061600	1355900	963340	1941400	1103300	884990	746930	822680	1119000	1067700	619540	1217500	1078500	747140	1162500	806020	632970	761560	738210	485140	1053200	417600	571880	305680	445830	491640	1000700	571080	432730
MEDP0014	C4H7NO4	L-Aspartic Acid	Amino acid and Its metabolomics	Amino acids	56-84-8	A	155670	151540	155690	127180	180840	100410	111960	102760	175620	123520	115340	158370	126920	147440	134970	130250	174950	151530	157970	90189	191970	170290	158860	124730	164330	148790	181950	136450	120540	147830	115250	124560	159450	184620	195850	150840	202970	151980	119460	146770	188070	167490	178940
MEDP0021	C9H11NO2	L-Phenylalanine	Amino acid and Its metabolomics	Amino acids	63-91-2	A	222790000	268480000	220920000	255800000	221340000	232350000	244650000	184340000	211060000	208560000	237160000	124460000	205530000	164380000	209360000	205960000	194120000	208980000	227270000	180570000	153770000	174100000	166660000	183640000	199330000	189100000	211810000	228810000	187670000	168680000	200210000	202950000	264490000	251070000	228790000	170100000	187260000	197280000	131880000	289530000	225160000	139630000	133850000
MEDP0022	C5H9NO2	L-Proline	Amino acid and Its metabolomics	Amino acids	147-85-3	A	22168000	38063000	25872000	32747000	27035000	13626000	29205000	15995000	32243000	23868000	30714000	20934000	22393000	19881000	22648000	16733000	22997000	21914000	31863000	16290000	19368000	15345000	30064000	22040000	30573000	30667000	25730000	34738000	11740000	15488000	18116000	17183000	31423000	21625000	34708000	16238000	28393000	21912000	16568000	20552000	31309000	27378000	28150000
MEDP0025	C11H12N2O2	L-Tryptophan	Amino acid and Its metabolomics	Amino acids	73-22-3	A	1391900	3917200	1630100	2555000	1948300	901160	2018400	1634400	2195100	1293600	1582500	434290	1477900	526240	884970	1180400	1009900	1473000	1613000	956860	573870	1052700	742660	1168600	1279800	1094800	987910	977950	736320	468340	908010	619070	922050	2061500	1167600	203160	849010	1130000	421490	5747100	673630	606670	1130000
MEDP0026	C5H11NO2	L-Valine	Amino acid and Its metabolomics	Amino acids	72-18-4	A	57226000	64054000	79699000	61687000	58593000	45480000	57394000	55035000	67944000	48150000	56798000	21450000	58802000	22746000	39385000	58508000	38237000	60724000	46606000	60625000	44967000	30448000	32089000	62124000	31640000	38879000	39166000	33403000	60988000	48690000	39677000	45013000	31287000	44256000	37451000	15491000	32223000	21529000	22584000	45081000	44022000	22664000	32967000
MEDP0028	C8H14N2O5	(5-L-Glutamyl)-L-Amino Acid	Amino acid and Its metabolomics	Small Peptide	5875-41-2	B	471910	328740	609750	389250	410570	473860	269040	430330	296780	366800	325260	303560	603800	246430	279460	719920	316560	467470	268210	421090	352000	426950	248070	390720	422650	356780	370430	415590	348500	452930	525920	426740	452860	458010	443840	297110	434620	370670	480650	629070	455510	329310	292240
MEDP0037	C13H16N2O5	Asp-phe	Amino acid and Its metabolomics	Amino acid derivatives	13433-09-5	A	34239	46630	14557	19091	37677	19950	22822	22760	14589	27627	17210	9124.9	26912	15858	8318.7	20552	21913	21594	35158	27110	19889	22435	7637.2	9110	24580	11783	34013	30493	11315	24356	26783	11242	65373	35693	44200	29929	26863	43927	25235	55616	36813	43858	28312
MEDP0039	C5H11NO2	Betaine	Others	Others	107-43-7	A	107730000	98755000	87987000	113290000	121910000	89151000	93333000	106950000	102730000	82997000	66362000	75237000	75006000	82235000	64656000	90385000	76906000	90694000	91701000	111620000	99084000	69778000	81584000	95367000	131010000	92395000	131720000	160390000	91555000	117160000	117660000	105200000	133270000	121950000	83729000	74472000	110360000	127240000	109630000	124220000	121890000	87543000	95972000
MEDP0045	C7H12N2O3	Glycyl-L-Proline	Amino acid and Its metabolomics	Amino acid derivatives	704-15-4	A	26268	22596	9694.4	10248	18766	18769	13561	17631	16427	12992	12660	13676	11275	21622	14857	28486	14285	14746	26750	22690	18763	24778	11853	15377	18760	13583	19265	17057	13644	9120.4	15318	11998	16583	13611	18097	13631	13701	26846	15479	13487	13058	12485	16861
MEDP0047	C5H9N3	Histamine	Alcohol and amines	Polyamines	51-45-6	B	213570	406720	234350	257380	294370	179140	334890	100600	268950	293760	375600	170540	199800	267560	416660	161370	292570	172250	413420	207670	162030	175410	187580	136550	210380	184560	238920	259390	110750	136130	193100	154220	311030	235120	304140	168520	193960	381000	209320	343840	344000	284670	331920
MEDP0050	C9H14N4O3	L-Carnosine	Amino acid and Its metabolomics	Amino acid derivatives	305-84-0	A	2156500	1691400	1901900	2286700	1610000	1304000	1635600	1067600	1829900	1527400	1258800	1691600	1803200	896840	980200	1553000	1385600	1357500	1265900	1731400	1180600	1313300	1931300	1633200	3357700	2046700	2241200	2145000	1693500	2111000	1409200	2050000	3291400	1743300	2382100	1941200	1914400	2715900	2045200	1663900	3316700	2315700	2447300
MEDP0058	C11H20N2O6	L-Saccharopine	Amino acid and Its metabolomics	Amino acids	997-68-2	A	438680	545190	318540	549420	390420	306440	403510	199600	504990	364080	394810	360470	358530	361530	342650	372180	455920	454250	820150	396070	430530	337230	447810	367780	575970	424720	425080	683250	352640	509040	384190	356690	458660	504230	472640	440480	461400	531120	481320	473770	451410	461850	469840
MEDP0060	C5H11NO3S	Methionine Sulfoxide	Amino acid and Its metabolomics	Amino acid derivatives	62697-73-8	B	714390	514330	372540	684160	704600	144610	529160	417580	594400	219700	279920	465980	457610	473900	217350	562730	448240	349590	686140	495520	471020	384860	539960	543350	801870	439110	494270	710850	590450	370270	576770	516930	199530	991090	251600	345320	472220	1204600	396530	731900	780000	607870	877130
MEDP0061	C4H9NO2	N,N-Dimethylglycine	Amino acid and Its metabolomics	Amino acid derivatives	1118-68-9	B	1365100	3038700	1613100	2321100	2002900	1509800	1940200	1733400	1971100	1380900	1515400	1630900	1286900	1198400	1505900	1457300	1295200	1491800	1045900	955530	1306300	1192500	1699700	1030200	1299100	1379900	1394100	1912400	844350	1976100	1433700	1792800	2602600	1847300	2222100	2132500	3359600	1887100	1685600	2758400	2196500	1935800	1784900
MEDP0063	C6H9NO5	N-Acetylaspartate	Amino acid and Its metabolomics	Amino acid derivatives	997-55-7	A	136260	214390	117410	106930	292230	144890	168710	82020	103440	138660	57621	88975	151870	67822	100310	92880	35571	73884	65902	91074	113970	76806	80046	91386	223210	89848	162040	231550	144460	157270	196500	180460	295440	98986	211330	118730	238870	93375	312860	169350	145820	139140	99590
MEDP0067	C8H15NO6	N-Acetylmannosamine	Carboxylic acids and derivatives	Sugars	3615-17-6	A	431690	340580	95486	419710	674700	71842	184910	105820	392000	92650	98808	152690	252520	446980	139220	165710	394760	348660	599300	323610	252010	296270	189440	343570	667320	247760	347670	542030	416790	360100	681090	381850	195280	804340	193440	175820	217920	1233500	258070	492120	567400	369650	657060
MEDP0071	C8H16N2O3	N-Glycyl-L-Leucine	Amino acid and Its metabolomics	Amino acid derivatives	869-19-2	B	307540	122330	131670	79148	207380	129660	124480	171900	88815	84145	67438	127640	90536	132310	130760	46970	116090	266780	75551	119630	161010	193290	12698	94950	273850	262780	257990	273590	69271	207630	195940	120370	237260	114940	124060	85758	48103	70075	164260	183200	106680	237270	136270
MEDP0072	C7H13NO3	N-Isovaleroylglycine	Amino acid and Its metabolomics	Amino acid derivatives	16284-60-9	A	285030	285970	183030	131720	205250	201040	132090	131710	234020	106100	142240	107810	129190	307860	174330	103930	148150	118370	123040	98876	42566	150350	88903	80732	115420	51506	73091	92909	56269	122350	146810	95866	163750	200630	179750	225610	227570	190840	100330	405040	158660	75729	48753
MEDP0074	C5H9NO3	N-Propionylglycine	Amino acid and Its metabolomics	Amino acids	21709-90-0	B	966060	859730	667830	731330	1334800	580320	1076900	376980	537910	611750	1786100	207950	706720	1095300	1113100	154540	587430	640720	1246400	475100	182530	929010	349670	310870	446850	259310	489630	1176300	223280	723250	1406800	430870	1011900	1103400	1093900	663960	1534800	1392500	1687300	495900	1774800	1501300	1772900
MEDP0075	C8H16N4O3	Nα-Acetyl-L-Arginine	Amino acid and Its metabolomics	Amino acid derivatives	155-84-0	B	228190	161680	154720	220430	120990	132180	150770	201010	234790	115130	173920	262940	186970	208730	91413	228170	205570	242290	213070	316700	215590	240660	307990	129170	247100	276210	200490	240590	99621	209530	181250	153110	278530	195590	176970	209780	130820	176130	282260	202390	261550	209560	147020
MEDP0078	C18H20N2O3	Phe-Phe	Amino acid and Its metabolomics	Small Peptide	2577-40-4	A	24768	49133	30139	27444	44449	42207	47353	37906	34371	8988.6	34519	16511	24397	21622	15219	22930	37964	33389	33910	23596	21528	40319	26961	50234	46793	42103	65316	84896	45033	57512	44631	36212	58626	63406	62754	38776	21206	50043	26420	91557	27500	41374	28314
MEDP0081	C10H12N2O	Serotonin	Tryptamines,Cholines,Pigments	Tryptamines	50-67-9	B	9	7493500	1582700	1749800	948260	500160	9	9	3356600	165960	9	335710	1407000	1085800	1241100	1793300	160760	9	124820	61413	9	652050	95048	18623	1461700	2989600	57440	2175900	3399200	1551600	3565500	3254600	3028100	4723800	1687300	1894300	604580	6161000	2283500	5253100	3440700	966420	3760600
MEDP0084	C3H9NO	Trimethylamine N-Oxide	Alcohol and amines	Amines	1184-78-7	A	3549700	3606200	926050	4172800	3336100	1408200	7224500	1270200	139130	944590	945210	1052700	548310	1191500	1274500	816020	2025200	5545300	3669500	1126600	6844500	388210	1443100	507400	5297200	1223100	9765800	9879900	1795200	4920300	5155100	3588600	5585100	3713900	2740700	1196000	5981700	6700400	10066000	122670	10921000	1864200	16244000
MEDP0086	CH4N2O	Urea	Alcohol and amines	Amines	57-13-6	A	50872000	70199000	43046000	60677000	70680000	42157000	66557000	42399000	53688000	38641000	52971000	47531000	53489000	50907000	52547000	42225000	29610000	37743000	41820000	34822000	28658000	32698000	28891000	33063000	52019000	40897000	51657000	54014000	48578000	35195000	47039000	45877000	76438000	35069000	50796000	42554000	42634000	42107000	49675000	40938000	39027000	31776000	19858000
MEDP0087	C9H19N3O3	L-Alanyl-L-Lysine	Amino acid and Its metabolomics	Amino acid derivatives	6366-77-4	B	529310	343170	289010	640590	482960	365890	542440	295890	234750	265500	758010	83790	450400	387560	388590	230620	269300	226550	541270	220210	154530	455010	199240	227090	270060	222990	207120	453040	226100	285520	451150	375870	263440	318950	635420	362740	852870	305810	519500	452740	536700	328560	708860
MEDP0089	C7H11N3O	N-Acetylhistamine	Alcohol and amines	Amines	673-49-4	A	84255	248040	136660	116150	179240	194200	131560	76288	84893	54471	43513	69406	55234	20270	72329	72581	71697	62808	65097	29308	45621	78628	58800	115630	151990	117410	111270	126900	126920	122030	210340	123600	193780	260800	223610	212260	269340	166550	160390	297360	195980	48803	124170
MEDP0101	C9H8O3	P-Coumaric Acid	Benzene and substituted derivatives	Phenolic acids	501-98-4	A	4428000	11080000	8245400	6357600	8600600	5781500	10913000	4206200	8420500	3894200	4534900	2034300	7178400	2197700	10147000	5905000	6474800	4463200	3502000	3167600	3350400	3161400	3593100	4354100	3323300	7121400	2911500	5148000	4276200	4693100	4298900	4416100	3812000	7757600	3916600	3383200	4877200	2335700	2084300	7224400	5990200	1759400	4004900
MEDP0113	C7H6O3	4-hydroxybenzoic acid	Benzene and substituted derivatives	Phenolic acids	99-96-7	A	104050	102370	63418	99193	98120	126190	107030	87300	65532	88924	81255	77247	94712	100410	69246	99027	90891	73547	96915	75542	95609	86972	74683	88407	71720	81792	87114	104310	66708	81867	94229	59449	72604	75094	86001	54674	101490	73738	104020	87717	101260	91862	90068
MEDP0115	C7H8N2O2	1,4-Dihydro-1-Methyl-4-Oxo-3-Pyridinecarboxamide	Heterocyclic compounds	Pyridine and pyridine derivatives	769-49-3	B	184210	867500	534320	386850	293940	920760	491070	82554	597980	159580	141820	210090	497790	280000	323480	472740	98329	41148	62419	113280	68193	178530	94333	48073	186110	323840	78093	206020	432600	291330	254190	309940	374350	449950	641480	560440	91842	476580	611040	584130	360460	205180	578380
MEDP0118	C8H9NO4	4-Pyridoxic Acid	Heterocyclic compounds	Pyridine and pyridine derivatives	82-82-6	A	141030	282210	260710	151110	223710	115650	249630	130380	157570	113230	134330	60125	152010	74898	107610	127990	106490	163160	133860	175930	59056	111560	57583	104340	200840	201480	123120	177690	74391	146800	198740	129770	297840	211210	247580	101700	160580	339930	153190	208890	302470	93301	120930
MEDP0125	C5H14NO+	Choline	Tryptamines,Cholines,Pigments	Cholines	62-49-7	B	284470	400530	329860	360100	239420	396650	235660	273950	219910	206840	229590	167770	380440	161020	168910	310200	117390	196090	117130	216710	108880	156820	97964	171660	141810	141330	116980	192880	301940	280100	302680	240240	243120	550550	316480	185710	393390	322980	308110	759660	324280	111360	132790
MEDP0127	C4H12N2	Putrescine	Alcohol and amines	Polyamines	110-60-1	A	596780	393600	349520	514120	450370	383380	397270	413670	531580	351770	580380	312890	430390	325180	503310	439010	534190	750730	268540	590030	361330	582620	500910	380300	528640	523290	493440	318230	366310	435350	382920	391810	473660	820440	616250	612170	402290	382340	425720	442880	673640	592240	497640
MEDP0143	C10H16N2O3S	Biotin	CoEnzyme and vitamins	CoEnzyme and vitamins	58-85-5	B	143290	191840	223740	171620	227950	213490	225600	180150	192850	166030	160090	155510	166890	155020	143130	188790	125800	192980	156450	136020	136380	124220	161270	182290	143390	87058	164720	150530	126290	131090	164390	137030	226250	129060	116610	154620	108290	108360	141320	118940	214850	206050	145250
MEDP0150	C10H12N4O4	2'-Deoxyinosine	Nucleotide And Its metabolomics	Nucleotide and Its metabolomics	890-38-0	B	35542	26408	43339	33948	34909	50567	61192	29999	20782	40021	9	34795	64972	14581	25438	29844	15855	46039	35257	29457	28413	35770	22632	26234	94919	39914	83261	76255	41631	74540	36463	48899	66159	51544	67473	14882	31891	57802	41618	51931	51151	41182	30148
MEDP0151	C5H5N5O	2-Hydroxy-6-Aminopurine	Nucleotide And Its metabolomics	Nucleotide and Its metabolomics	3373-53-3	A	127270	516100	416670	345750	146570	327630	93319	114970	273920	164570	100010	69438	302750	177050	252940	502230	56255	75986	88608	77614	53104	120910	67889	58957	168530	147650	61952	138760	413610	250240	247250	288950	415870	526920	638730	220080	133540	516610	497010	615070	386660	79063	617950
MEDP0156	C10H14N2O6	5-Methyluridine	Nucleotide And Its metabolomics	Nucleotide and Its metabolomics	1463-10-1	A	55803	45049	61551	41193	55083	60095	60680	34350	43874	64825	56231	34049	41579	54840	52437	38755	33198	40824	67062	45264	24504	64375	38051	46917	83321	34308	39376	79210	26347	60737	70791	51814	80300	57763	35261	73388	67812	74734	54344	26456	74348	60954	38359
MEDP0157	C6H6N4O2	7-Methylxanthine	Nucleotide And Its metabolomics	Nucleotide and Its metabolomics	552-62-5	B	100830	102910	105410	81053	109610	117670	108510	86716	86896	80469	71621	63732	84072	87677	87928	58028	84160	81192	89725	63692	68250	71335	58651	84050	117840	98073	98829	114160	54368	99976	128460	102990	142950	133370	102320	104620	91665	158670	93611	115100	130670	78523	68579
MEDP0159	C5H5N5	Adenine	Nucleotide And Its metabolomics	Nucleotide and Its metabolomics	73-24-5	A	469370	1589100	810040	1311200	1254200	558770	1339900	457080	1038000	1140900	1484400	460640	801330	626830	1174700	615660	886050	513080	976570	398390	858100	390670	595840	716220	917360	854580	1056600	1373200	1019700	568790	1085800	626230	1236200	1775800	1326500	554170	958540	957360	506920	923200	611940	363170	919090
MEDP0160	C10H13N5O4	Adenosine	Nucleotide And Its metabolomics	Nucleotide and Its metabolomics	58-61-7	A	71286	168720	135870	329340	88054	214040	134250	60670	55601	60962	248650	118300	107780	106790	59434	68833	64585	45956	70156	64302	53694	116060	83053	57976	119250	143100	34115	75294	61854	65035	88868	61103	273590	106730	195800	768140	46453	96911	126940	167330	106640	73076	130000
MEDP0163	C9H13N3O5	Cytidine	Nucleotide And Its metabolomics	Nucleotide and Its metabolomics	65-46-3	A	126630	264990	107690	252250	157350	87034	148930	82744	132690	155600	130840	85767	138640	91647	180580	131170	74520	86789	158590	90871	110790	114030	80789	44902	98099	105430	81282	171920	62584	76198	143720	123040	285560	235650	416730	214070	105140	372750	103250	399770	252730	181950	214060
MEDP0165	C4H5N3O	Cytosine	Nucleotide And Its metabolomics	Nucleotide and Its metabolomics	71-30-7	A	357950	619260	655720	397230	682560	567090	630400	210770	514850	263950	363210	256350	352720	319690	631360	276970	403110	348580	409400	157070	247820	262190	260690	211620	251960	413280	265300	543450	200910	428010	356930	349480	365640	529250	218750	277880	362300	281440	126600	552420	574490	532350	433120
MEDP0166	C10H13N5O4	Deoxyguanosine	Nucleotide And Its metabolomics	Nucleotide and Its metabolomics	961-07-9	B	68450	180540	190560	129600	93181	142270	96770	80180	123370	105540	39862	44035	91191	87753	78366	120630	85302	42294	123070	88893	79261	80707	104690	73486	144500	139590	160180	174180	127030	199210	128750	137840	122610	119360	65103	77965	58853	105710	74147	111690	103030	105120	140610
MEDP0173	C21H27N7O14P2	Nicotinic Acid Adenine Dinucleotide	Nucleotide And Its metabolomics	Nucleotide and Its metabolomics	53-84-9	A	25002	5502	18754	5503.4	8941	16666	6879.7	22181	20639	14443	13776	19258	9721.4	16506	13757	27092	35073	25696	11001	10415	12400	28475	11007	36048	19945	16506	24130	17195	9010.5	34728	20138	29882	11688	11807	28933	22005	33713	32329	11113	8334	29175	28907	40705
MEDP0174	C5H4N4	Purine	Nucleotide And Its metabolomics	Nucleotide and Its metabolomics	120-73-0	A	1944500	2259900	1951200	2154200	1919900	1977000	1870000	1799300	1888900	1782200	1920400	1806900	1879800	1879700	1940300	1908100	1773300	2039300	1954500	1964200	1771100	1835800	1901400	1949000	1773900	1890100	1940700	1934300	1857600	1819600	1924600	1727300	2171500	2037400	1996000	1792500	1739900	1899300	1759000	2051600	1913300	1786800	1817300
MEDP0177	C5H6N2O2	Thymine	Nucleotide And Its metabolomics	Nucleotide and Its metabolomics	65-71-4	A	856940	875430	1173400	764250	822740	1676800	953450	664610	547080	1128400	1170000	295040	782040	657060	869380	547410	791680	841460	1270500	599990	521540	503630	447440	570360	979310	512680	609560	920850	295500	759700	705340	826790	1459900	1229300	1104700	877060	1077200	1051900	626240	1621400	1127200	592170	739450
MEDP0178	C4H4N2O2	Uracil	Nucleotide And Its metabolomics	Nucleotide and Its metabolomics	66-22-8	A	533680	1130500	793050	928110	846020	809330	711300	573100	663170	934290	795300	490820	642780	368620	809340	747660	425360	514290	672790	513880	277150	396820	322050	306840	567910	532020	336920	536350	402000	450190	551310	494610	1093300	1361000	1226200	1014700	789490	1752400	564280	1600000	1164800	555200	957640
MEDP0184	C15H12I3NO4	3,3',5-Triiodo-L-Thyronine	Hormones and hormone related compunds	Hormones and hormone related compunds	6893-02-3	A	73948	85425	95983	70966	82204	51756	99241	67738	141520	93029	139770	41734	83122	59641	68411	85249	38291	62917	73737	64986	82042	52573	31134	79051	59959	52923	80132	64269	87219	43812	68549	38605	75054	92436	84659	48801	82756	71963	58778	98287	86450	64830	92639
MEDP0185	C9H13NO3	Epinephrine	Hormones and hormone related compunds	Hormones and hormone related compunds	51-43-4	A	378200	373040	190980	368300	317260	324020	311580	173070	284880	204420	164490	224640	287750	301500	231890	299840	303500	345860	280290	218940	301040	298970	310810	294620	241050	335420	348500	283980	336800	240680	264110	320740	166300	299670	240670	349330	237730	352980	272360	323890	312930	291060	333180
MEDP0186	C15H11I4NO4	L-Thyroxine	Hormones and hormone related compunds	Hormones and hormone related compunds	51-48-9	A	2201600	3097300	2944600	2286900	3728600	2652200	3352500	2491800	4031400	2639500	3153200	1551700	2446600	1780500	1845600	2401200	2081900	2432900	3151100	1931500	2158000	2359700	1470300	2921200	1684800	1789000	2509900	1681100	3048500	1895100	1778300	2126000	1412200	2296800	3489400	1044600	1817300	993360	1577900	2018900	1800000	1605200	1604100
MEDP0214	C10H12N2	Tryptamine	Tryptamines,Cholines,Pigments	Tryptamines	61-54-1	A	96820	151630	97844	99119	107430	71592	97754	89055	103220	78782	116090	48653	109950	62678	93561	105110	68118	93139	109450	73124	61957	83738	81134	96748	85924	64300	85415	73626	57324	46384	53560	58004	56446	89689	84120	45324	80242	70329	40901	157790	43201	59557	86971
MEDP0224	C6H12O6	D-Fructose	Carboxylic acids and derivatives	Sugars	57-48-7	A	31979000	17873000	44203000	20911000	46851000	33610000	14832000	26829000	19234000	17629000	14606000	17198000	41998000	18132000	43108000	33542000	19974000	31189000	17145000	29332000	17988000	32066000	20869000	38949000	24536000	18906000	19842000	17566000	38754000	49272000	47518000	46144000	19039000	33583000	20220000	20760000	16517000	20385000	42142000	40313000	26899000	23385000	16753000
MEDP0241	C5H4N2O4	Orotic Acid	CoEnzyme and vitamins	CoEnzyme and vitamins	65-86-1	A	86717	398710	266570	366630	248750	302190	247590	301780	360500	312470	369100	348960	429100	356710	292020	365210	467960	491330	506650	423400	495770	453240	508940	298400	503480	471790	376670	578940	377550	383390	456620	279080	386630	289410	357280	604410	413890	363250	561840	388410	444720	446420	442770
MEDP0242	C6H6N2O	Nicotinamide	CoEnzyme and vitamins	CoEnzyme and vitamins	98-92-0	B	10082000	11352000	6849300	16581000	11219000	15350000	17499000	8555100	6673800	6098200	15191000	3758300	5354500	1208000	4740900	4189800	5146400	8187900	6473900	7531100	4555700	7894100	3465500	4766600	7569500	6166500	6923200	8293600	6483600	10674000	8838400	6732000	10000000	16579000	8090700	8618800	7196600	27896000	6988700	9548300	8237600	7676400	6735600
MEDP0245	C6H6N2O2	Nicotinamide-N-Oxide	CoEnzyme and vitamins	CoEnzyme and vitamins	1986-81-8	A	3705.7	17694	5175.8	11817	17652	5928.8	6618.8	1179	11428	36883	10323	11846	5199.3	2947.3	8761.2	8151.7	2946.6	2962.6	8107.7	5568.6	9584.6	12877	13266	14835	19229	12531	19900	23606	11819	12530	6657.3	13324	19892	17061	17777	19901	25849	47914	13330	25205	2900.3	12548	10263
MEDP0246	C6H5NO2	Nicotinic Acid	CoEnzyme and vitamins	CoEnzyme and vitamins	59-67-6	A	263490	535780	423070	496580	426150	267180	496030	186660	469600	387500	441430	219050	324730	209180	528840	256710	390180	204700	283320	178060	287390	253520	423390	257830	258730	336260	292650	490800	286310	227390	369380	299140	342960	542980	305680	234570	1414400	243820	167780	359090	298150	206210	360360
MEDP0249	C9H19NO4	Pantothenol	CoEnzyme and vitamins	CoEnzyme and vitamins	16485-10-2	A	6594.1	13517	7388	5328.2	3874.8	25381	15879	53784	16894	6465.7	7727.2	12437	10605	8702.4	4533	6589.1	115160	3207	14145	1926	8711.8	18322	5811.1	9	9	4519	6447.6	1932.5	9961.5	5631.1	16774	3216.7	8375.3	1933.3	3876	23548	79058	6421.7	5633.8	49722	4502.7	67525	9010.4
MEDP0250	C17H20N4O6	Riboflavin	CoEnzyme and vitamins	CoEnzyme and vitamins	83-88-5	A	346450	432900	454850	398150	330400	443200	330280	310410	200240	253350	469840	142140	504110	152800	303290	188520	172660	232780	373010	172900	197300	175720	136840	174170	326030	305130	242740	254560	264160	246470	373030	230930	374780	203460	274210	210770	307450	191700	147260	205220	311850	748000	233000
MEDP0251	C7H7NO2	Trigonelline	CoEnzyme and vitamins	CoEnzyme and vitamins	535-83-1	A	11800	64572	44043	67536	35245	32126	26263	27934	49436	30989	56569	37010	58700	27170	53394	38442	27112	25860	22753	22139	12640	24480	29755	17562	58123	32721	38144	42437	35003	53154	19257	33369	69086	85737	71304	55705	95286	104160	46083	33147	72009	44000	108010
MEDP0271	C11H11NO2	3-Indolepropionic Acid	Heterocyclic compounds	Indole and Its derivatives	830-96-6	A	97865	117780	87723	119680	134360	50764	182670	60823	88699	74965	131310	44088	107780	41389	54880	81359	110790	1088100	182440	138080	49311	220740	63072	137770	271660	54791	118790	97205	200620	37383	93760	134680	86443	53052	249600	37224	64332	41636	203540	95640	116000	99932	525360
MEDP0272	C10H9NO3	5-Hydroxyindole-3-Acetic Acid	Heterocyclic compounds	Indole and Its derivatives	54-16-0	A	5036.5	1015200	249040	301720	61663	29316	40980	8221	200620	12362	12326	156320	537950	72193	130240	418010	2023.2	3961.2	2695.7	10048	5719.3	15916	5723.1	2993.2	1865.7	13966	6296.4	2941	72100	1435.3	47824	31690	905810	2007700	1441800	1284800	10770	1525900	294810	2520000	90312	25595	111920
MEDP0275	C10H9NO2	Indole-3-Acetic Acid	Heterocyclic compounds	Indole and Its derivatives	87-51-4	A	16795000	26144000	17812000	21400000	18354000	12168000	19475000	15972000	18889000	15947000	17689000	9260900	17457000	10507000	14514000	13937000	13156000	16633000	17145000	13393000	10526000	15950000	13076000	16755000	14913000	14261000	13864000	14266000	11152000	9373700	11508000	9696000	13503000	17811000	15099000	5784900	12173000	11342000	8228600	28129000	9113100	10416000	14292000
MEDP0281	C3H10N2	1,3-Diaminopropane	Alcohol and amines	Amines	109-76-2	A	21781	46051	10255	34666	128770	13862	7695.6	31618	32104	19906	26754	46302	30696	26696	46558	29284	49498	34556	17108	16242	14858	25699	12627	24568	41450	22462	54682	42245	26422	54104	47672	33207	31021	39942	31137	39089	36199	30982	23792	29546	23696	33344	22686
MEDP0289	C12H14O5	3,4,5-Trimethoxycinnamic Acid	Organic acid And Its derivatives	Organicacid and Its derivatives	90-50-6	B	101780	138890	134560	111770	135800	84382	98953	151440	93082	66194	98817	37149	85508	79829	58158	72071	74136	106610	109950	115800	77247	91873	87726	96851	32740	53396	51061	47389	56753	17901	66457	49956	24184	100200	122930	26981	178100	66925	42354	170040	64184	127120	95609
MEDP0295	C6H11NO3	4-Acetamidobutyric Acid	Organic acid And Its derivatives	Organicacid and Its derivatives	3025-96-5	B	855870	633460	656880	449080	713650	770030	717500	614490	846030	509310	733590	287810	534260	476620	591440	334120	459130	586510	594610	484370	257480	572350	344900	537060	1217600	624260	758290	987980	314640	543910	1435600	954290	844980	1132600	724820	845820	784860	1185200	850700	731150	834040	549440	490790
MEDP0296	C5H11N3O2	4-Guanidinobutyric Acid	Organic acid And Its derivatives	Organicacid and Its derivatives	463-00-3	A	655480	830870	658130	661350	387820	731880	540660	487430	784220	392570	846820	518840	641300	665450	505190	702160	525130	539910	347520	1340100	309780	765890	458830	523150	276090	549510	292790	264690	510260	488840	371480	506140	415490	553270	369160	425100	342840	600320	549950	822110	391870	611030	204220
MEDP0297	C5H11NO2	5-Aminovaleric Acid	Amino acid and Its metabolomics	Amino acid derivatives	660-88-8	A	64076	32077	40382	33623	36858	33737	29535	26193	38538	76176	33920	67117	68297	41728	35355	47158	70076	56640	40295	75270	42316	107550	68531	15411	114700	60452	60471	101680	29911	72112	57531	76881	93969	45592	38192	109040	76004	110070	401460	22829	217430	155390	359250
MEDP0298	C6H13NO2	6-Aminocaproic Acid	Amino acid and Its metabolomics	Amino acid derivatives	60-32-2	A	165700000	342600000	254430000	308370000	300380000	198270000	280970000	168610000	249120000	248330000	235820000	108730000	231270000	106660000	210170000	194140000	222370000	214990000	186380000	186030000	202640000	121900000	181100000	228280000	235990000	256280000	248230000	287550000	295700000	233640000	274250000	292610000	287230000	345810000	276230000	225950000	316720000	191930000	129020000	305520000	281520000	193820000	239250000
MEDP0299	C6H6N4O3	7-Methyluric Acid	Amino acid and Its metabolomics	Amino acid derivatives	612-37-3	B	1675400	1701000	1726400	1639800	1633900	1612700	1602200	1609500	1619400	1530200	1587400	1531600	1620300	1549500	1752300	1556600	1615700	1750400	1542400	1621800	1820000	1617300	1603100	1589700	1598600	1620500	1611700	1563000	1637900	1460200	1555100	1828300	1632500	1697800	1782400	1686900	1589300	1584000	1671000	1668300	1637800	1627200	1801700
MEDP0307	C8H17NO2	Dl-2-Aminooctanoic Acid	Organic acid And Its derivatives	Organicacid and Its derivatives	644-90-6	A	104680	97303	60986	105700	119260	222150	187610	60472	95446	106160	142910	35627	75367	121840	84347	119060	149430	147010	303080	87210	173200	110470	116240	94644	144040	73033	118760	200570	181480	184100	164710	165090	131420	111930	97242	114080	209470	92567	89172	137660	195090	135370	270310
MEDP0313	C3H7N3O2	Guanidineacetic Acid	Organic acid And Its derivatives	Organicacid and Its derivatives	352-97-6	A	84898	46879	24264	33968	14859	44050	50608	19258	66725	67395	38531	77096	118230	45858	36767	66694	70695	51634	50191	88770	50736	133200	102910	38466	120530	58018	76454	143490	34952	62604	82848	116080	111860	66495	42415	132530	69423	140680	495010	30943	210720	142100	339760
MEDP0318	C10H12N2O3	Kinurenine	Amino acid and Its metabolomics	Amino acid derivatives	343-65-7	A	1621600	2107400	3113100	1165400	3576900	2024300	2251300	1598900	1731100	834720	1946900	581490	1038500	1393300	878880	1103100	2416500	1709300	2276200	1621600	750930	1381300	917160	1505600	2255900	2626600	1932500	2111800	1263400	1041900	2282300	1451200	2128500	1665400	1709300	363390	683950	1269000	788270	2579100	1612000	1192000	751930
MEDP0319	C10H7NO3	Kynurenic Acid	Amino acid and Its metabolomics	Amino acid derivatives	492-27-3	A	322040	352280	308390	404210	289700	238980	338400	307860	329900	332010	331570	236440	365510	195680	283850	281480	243980	254760	321380	244700	203930	301320	267130	298860	242840	261750	274860	252260	206570	180850	222780	192170	261580	266460	274650	118530	237080	211200	153580	398530	162620	170340	246200
MEDP0322	C4H9NO3	L-Homoserine	Amino acid and Its metabolomics	Amino acids	672-15-1	A	291580	1151600	376550	1288700	680850	235870	1160000	144320	1894800	1338200	1106900	1996900	2195300	565550	1331200	881250	1389300	951770	970950	2639600	2402900	655330	2984000	486720	615190	1544900	988000	702930	525060	394520	237090	694420	1020200	625620	1734200	1706400	1008300	691020	1851500	353370	283330	773990	1055900
MEDP0325	C4H4O4	Maleic Acid	Organic acid And Its derivatives	Organicacid and Its derivatives	110-16-7	B	1182000	1815600	1729000	1644400	1143600	992700	1272400	1071000	1593100	1033600	1513800	845480	1642700	799910	975450	1166600	1086700	1384000	1243600	1024800	991860	1085000	991760	1187400	1145700	1239600	1040700	1572200	895600	995690	1012400	1329800	1383700	1559600	1406800	764180	1060200	1194200	1044000	1508500	1808600	1352600	1349700
MEDP0327	C13H16N2O4	N-γ-Acetyl-N-2-Formyl-5-Methoxykynurenamine	Amino acid and Its metabolomics	Amino acid derivatives	52450-38-1	B	24461	31299	32967	16475	44121	20870	24865	13117	25288	19114	17940	14861	27471	23304	19894	40862	5444.1	8826.2	11901	5562.7	6931.9	10041	3576.7	13020	17824	9581.9	16623	19927	9656.3	6963.7	15478	11603	21937	19451	17270	11145	22788	15624	13858	48945	3598.4	4436.7	3039.6
MEDP0330	C10H18O4	Sebacate	Organic acid And Its derivatives	Organicacid and Its derivatives	111-20-6	A	48016	71006	73394	58572	42110	92507	82154	68561	58853	54492	77033	30390	48734	61177	58542	61253	52302	53173	63409	36315	30218	57610	41144	33963	49860	23408	33738	69545	23971	30587	46743	45749	64905	30095	37488	53687	40324	41146	35492	43786	72834	31844	33519
MEDP0336	C22H46NO7P	Lysopc 14:0	Lipids	Lysophospholipids	20559-16-4	A	24330000	47835000	27172000	29458000	34747000	16471000	36658000	20501000	25828000	16127000	22336000	11188000	18499000	13548000	17420000	16573000	14686000	15361000	23623000	17068000	14529000	14504000	11050000	18854000	11976000	14238000	12345000	9497300	12957000	12055000	12588000	7100900	13121000	12181000	11237000	4790100	7544500	11321000	10923000	20338000	19910000	20658000	8720300
MEDP0338	C24H50NO7P	Lysopc 16:0	Lipids	Lysophospholipids	17364-16-8	A	403210000	519960000	413970000	459100000	456070000	432410000	437370000	413350000	411350000	327390000	419250000	283750000	347420000	284810000	312210000	344860000	298420000	307120000	339860000	308090000	262180000	277150000	269350000	361220000	352380000	322410000	367330000	390390000	378210000	315930000	377140000	326610000	377300000	372000000	403460000	293490000	401340000	375520000	326700000	439800000	440800000	384550000	349640000
MEDP0340	C24H48NO7P	Lysopc 16:1	Lipids	Lysophospholipids	-	A	19842000	55867000	33891000	45430000	41266000	9841900	44495000	15880000	23102000	9923400	38763000	14421000	20948000	12663000	15293000	19077000	20628000	13241000	48914000	10247000	11533000	17321000	9207500	15522000	9894400	14044000	10281000	12644000	25335000	8149800	16453000	8069600	11432000	9999800	11278000	7368100	7695500	11162000	9292400	15509000	16181000	16245000	6915000
MEDP0342	C26H54NO7P	Lysopc 18:0	Lipids	Lysophospholipids	-	A	700270000	872660000	732580000	858520000	896280000	783100000	783270000	736320000	754550000	572340000	737870000	512550000	583380000	474780000	566560000	589220000	458380000	571130000	560760000	579290000	432520000	427070000	478230000	637080000	621520000	613050000	701950000	713240000	737890000	591400000	710280000	564250000	632080000	610130000	696250000	535560000	700950000	682280000	552840000	771020000	688170000	617590000	607830000
MEDP0344	C26H52NO7P	Lysopc 18:1	Lipids	Lysophospholipids	3542-29-8	A	647490000	800720000	654870000	720190000	729730000	547070000	729650000	647250000	727470000	533280000	682940000	544180000	548860000	463560000	525330000	605010000	511830000	546710000	624100000	474900000	416740000	403090000	412050000	602040000	578500000	554970000	623430000	639540000	696390000	515150000	652090000	547660000	599430000	525190000	560810000	365520000	598330000	645490000	437020000	685230000	667540000	569980000	471000000
MEDP0346	C26H50NO7P	Lysopc 18:2	Lipids	Lysophospholipids	-	A	171620000	242550000	157180000	187190000	183970000	103370000	213590000	146130000	242010000	151720000	200400000	115320000	157380000	93960000	140050000	155190000	100280000	129630000	145180000	121880000	67011000	61439000	79132000	152310000	137740000	116660000	165950000	150980000	132880000	102210000	174310000	115000000	101730000	120690000	123640000	62456000	126560000	148430000	75966000	133260000	174990000	118490000	99197000
MEDP0350	C28H56NO7P	Lysopc 20:1	Lipids	Lysophospholipids	-	A	7550200	16047000	11077000	13259000	14072000	6987300	9803400	7902900	10849000	5380700	7552100	4438900	6381100	4263100	5785400	8418200	5119600	4562500	7120300	4693400	3673500	4565200	3546400	5167400	6240700	6813800	5715000	7023800	11257000	5902900	8273000	5796000	7724600	6350800	8497200	4731900	4414900	8080300	4761100	12516000	8127400	5867000	6943700
MEDP0352	C28H54NO7P	Lysopc 20:2	Lipids	Lysophospholipids	-	A	5546800	9612500	6107200	7608300	8808900	4053600	7459000	7323500	6957300	4643100	5487600	3074700	3905800	2791200	3069600	4317600	2809600	3553300	3983500	3911200	1993800	2108000	2250200	3976200	3494800	4406600	5305100	3840500	6804600	4283100	4465900	2939100	3537800	2850300	3687400	1260800	2245800	4181700	2304300	4962700	3696700	3404700	2046800
MEDP0357	C6H6N2O2	Urocanic Acid	Organic acid And Its derivatives	Organicacid and Its derivatives	104-98-3	A	44902	65739	48848	65864	59718	48324	73375	48772	31337	47917	36144	25062	43784	60712	18071	7349	35377	18906	31335	35132	18435	48696	36860	48100	32083	27459	23537	52412	29286	130430	30651	20665	40572	49245	41358	84815	803720	30994	28797	12084	49750	88759	23219
MEDP0365	C10H12N2O2	Cotinine N-Oxide	Heterocyclic compounds	Heterocyclic compounds	36508-80-2	A	6504	12681	8470	4277.2	13126	17086	16253	1928.3	15752	30785	36980	2985.8	23686	9217.1	28857	12119	6231.3	3061.8	7800.6	5497.7	3895.4	6789.2	4256.8	4506.7	6792.3	3590	6401	12373	3051.1	6856	2311.2	9121.8	14473	12203	10302	6921.2	18026	23722	12689	4587	20211	13677	8204.8
MEDP0367	C4H9NO2	γ-Aminobutyric Acid	Amino acid and Its metabolomics	Amino acid derivatives	56-12-2	A	26584	29502	34977	29062	32479	16395	24322	22772	53816	24724	9082.3	18632	35741	21176	21358	31715	21712	21413	20271	27720	33986	21783	14810	18951	17040	6829.3	23278	34012	29240	18658	32678	32874	13429	48137	14156	23855	27105	33166	23186	18669	37997	28985	27855
MEDP0368	C26H46NNaO8S	Taurocholic Acid Sodium Salt Hydrate	Bile acids	Bile acids	345909-26-4	A	63463000	88406000	82260000	67140000	76548000	65412000	69362000	65664000	71414000	65063000	75363000	56554000	82277000	59715000	68496000	77615000	76013000	77442000	66492000	81585000	74974000	75577000	64739000	84617000	80076000	84930000	74589000	94670000	92081000	85635000	78562000	61719000	73456000	72706000	86249000	77829000	85203000	60481000	78450000	69126000	78973000	64830000	81924000
MEDP0374	C10H12N5O6P	Cyclic Amp	Nucleotide And Its metabolomics	Nucleotide and Its metabolomics	60-92-4	B	38455	23165	21052	16340	23635	50702	28878	27934	38581	126750	74938	17818	20541	47355	39823	9234.7	71505	31067	95631	24774	16710	14016	26933	36465	102240	97342	23940	72934	73785	36513	33862	39146	68475	26578	19424	22792	17383	19275	16132	51842	53062	40504	147150
MEDP0379	C9H9NO4	3-Hydroxyhippuric Acid	Amino acid and Its metabolomics	Amino acid derivatives	1637-75-8	A	84111	94290	93227	65840	115640	74966	85912	38695	48360	37839	70384	29762	40872	94368	38503	49966	123550	70782	147120	55947	20117	31077	31659	50547	57117	25894	39509	61803	17357	31382	54515	52803	90128	74835	78709	34745	41554	118730	65349	63391	120120	49833	75767
MEDP0380	C12H17N5O5	2-(Dimethylamino)Guanosine	Nucleotide And Its metabolomics	Nucleotide and Its metabolomics	2140-67-2	B	351170	390730	404670	322300	402030	384050	366210	226900	280640	171140	201380	105590	218570	234400	190830	210100	249670	208180	257560	258970	109520	205000	146250	203230	495560	300570	310620	533450	167490	317520	534310	392490	661560	729140	401270	376480	315510	809250	281750	736280	522500	283700	229800
MEDP0389	C11H22N2O4S	Pantetheine	CoEnzyme and vitamins	CoEnzyme and vitamins	496-65-1	B	5288400	6454500	5265300	4842600	7270400	7404100	6013800	5624900	6431800	5153200	4813300	5334400	5466300	4191800	4420200	4743300	9184800	5874200	4579300	6864500	5779400	5109700	5348600	5156400	5661400	8058800	7884300	5035400	7196400	7101700	6414100	6040700	7296700	5432000	5374400	4808000	6113300	5590100	8894300	5673400	5734500	5352600	4763700
MEDP0395	C6H11NO2	DL-Pipecolic Acid	Organic acid And Its derivatives	Organicacid and Its derivatives	3105-95-1	A	822380	709550	398770	529110	1101900	634150	476030	352060	256980	736730	1262300	501990	740300	1360600	483440	306570	591610	9	876820	321370	447270	354780	305930	452750	876770	305000	671180	1383900	473810	278120	1191000	487440	1253700	653520	875720	636860	764900	955480	565530	552410	311180	1027700	422380
MEDP0401	C11H15N5O3S	5'-Deoxy-5'-(Methylthio) Adenosine	Nucleotide And Its metabolomics	Nucleotide and Its metabolomics	2457-80-9	A	246560	384680	340240	236590	242190	215210	313820	162420	312210	350050	166710	102860	251900	198780	227860	272750	248390	183650	300330	262820	135080	283650	142070	236740	401230	291550	247840	328450	198620	314790	322390	277150	542710	516830	269920	296200	104880	381420	207190	352240	554310	321040	217250
MEDP0403	C9H13N3O4	Deoxycytidine	Nucleotide And Its metabolomics	Nucleotide and Its metabolomics	951-77-9	A	35764	84449	58859	44087	67988	67479	68346	42673	38003	19838	29615	17563	53621	29517	37400	47334	63760	41586	69605	51190	11743	52569	17006	51052	26455	45402	40962	13829	22043	76824	39314	39136	16391	67783	16863	17398	35769	16615	24277	138640	69286	35883	39314
MEDP0404	C3H7NO2	Sarcosine	Amino acid and Its metabolomics	Amino acids	107-97-1	A	1729400	1894200	1990400	1797600	1054700	1536200	1543200	1193600	1572500	1615600	1100700	1291000	2362400	1481300	1165200	1697500	1138900	1853900	1791500	1725800	1765200	1885300	1408500	1900300	1587600	1581700	1805300	1600600	1901500	2085400	1789700	2038900	1843100	1963200	1265900	1276900	1799300	1654100	1753400	1964700	1451100	1239500	1554700
MEDP0408	C20H30O	11-Cis-Retinol	CoEnzyme and vitamins	CoEnzyme and vitamins	22737-96-8	A	18482	24755	15678	23037	31556	17369	16355	14854	27390	11088	13998	9891.5	16640	13619	12044	17563	9731.4	12946	16264	14840	6620.9	16215	7484.2	12508	19383	11869	17466	16754	18312	16131	18875	11282	10894	14518	12003	4933.1	8723.2	14206	10214	21455	21843	15381	15129
MEDP0429	C18H30O2	Punicic Acid	Lipids	Fatty acid	544-72-9	A	139940	243400	263910	176520	215200	312470	190480	260540	213060	316920	233580	154440	216540	181210	180960	211740	189170	186730	228490	200720	203680	204370	240850	257530	279980	300440	224300	278900	285280	337700	324520	280620	249780	297490	454540	203600	700280	532190	278920	286470	198380	226900	217310
MEDP0430	C6H11NO4	2-Aminoadipic Acid	Organic acid And Its derivatives	Organicacid and Its derivatives	542-32-5	A	1014600	840480	573140	684070	504290	532750	3312900	459440	825050	637950	357660	374310	1424500	298030	522960	534710	503810	445520	341870	447240	2996700	357980	414010	498900	645480	425460	315380	1802200	609120	347950	453730	449340	629320	492110	416200	526120	494270	1420400	385510	544770	566310	303310	453120
MEDP0434	C25H52NO7P	Lysopc 17:0	Lipids	Lysophospholipids	50930-23-9	A	41059000	58650000	33411000	51990000	60032000	47611000	45781000	43310000	43710000	29479000	48169000	18439000	28941000	22893000	25149000	27331000	26717000	25003000	29060000	30063000	18605000	17412000	22408000	30950000	20276000	23519000	24864000	31061000	29207000	26529000	26801000	18870000	26072000	20522000	28840000	14603000	26182000	30683000	20677000	37059000	33082000	26293000	21624000
MEDP0435	C6H6N4S	6-Methylmercaptopurine	Nucleotide And Its metabolomics	Nucleotide and Its metabolomics	50-66-8	A	165260000	163300000	156050000	160460000	156980000	156240000	154170000	149390000	157290000	155250000	144160000	157710000	152210000	164760000	153830000	153480000	152340000	157850000	157920000	159960000	147800000	153420000	158510000	154150000	153500000	155160000	154800000	164950000	149540000	155160000	158500000	153910000	166740000	161610000	154480000	153650000	151510000	159740000	156530000	155730000	159040000	156200000	147670000
MEDP0438	C6H11NO3S	N-Formylmethionine	Amino acid and Its metabolomics	Amino acid derivatives	4289-98-9	A	9	352380	83167	80642	58287	20020	9	9	168770	9	9	42262	59500	62663	58773	107110	28985	9	9	9	9	47209	9	9	70049	150210	9	102910	153550	109900	166060	160300	132570	240460	66404	80878	33381	287810	86075	222310	158770	64863	180080
MEDP0442	C8H20NO6P	Sn-Glycero-3-Phosphocholine	Tryptamines,Cholines,Pigments	Cholines	28319-77-9	A	156120	828780	326560	876720	414610	295560	643030	120720	829300	367940	568630	917640	1634000	415830	956560	532320	695410	311740	398390	1084000	396930	542610	730480	227300	469390	992020	506920	706540	1126300	267780	460590	446020	896870	1595900	1704500	1521700	1180400	1222900	2649900	618800	500270	931470	956910
MEDP0446	C10H12N2O4	3-Hydroxykynurenine	Amino acid and Its metabolomics	Amino acid derivatives	2147-61-7	B	934460	571580	1005800	857610	674220	604990	890290	634960	424100	690490	1117400	427260	981350	792590	732600	503450	518070	684990	598510	456530	447210	474020	286790	574170	706760	441460	690160	779310	476280	821680	648610	556290	990300	527050	919950	740290	628920	745810	663440	703650	791260	507280	614100
MEDP0453	C8H7N	Indole	Heterocyclic compounds	Indole and Its derivatives	120-72-9	B	4721700	6562000	5023400	5811800	4888200	3582300	5422300	4636200	5050900	4568500	5014100	2911800	4351900	3042500	4005200	4321400	3414400	4457200	4664500	3932800	3175100	4185000	3765800	4975700	3903200	3832300	3979500	3812400	3091200	2924500	3486200	2514300	3614800	4046700	4073600	1825200	3250900	3468400	2236500	7046000	2707000	2827900	3898900
MEDP0457	C5H9NO3	5-Aminolevulinate	Organic acid And Its derivatives	Organicacid and Its derivatives	106-60-5	B	882680	2234900	1368000	1741500	1849600	1042700	1613500	878470	1354000	1194800	1131300	600480	1266300	457620	1166800	1025500	1294200	1066500	922580	822870	1137300	619000	1084300	1191300	1222000	1417800	1140300	1577000	1756100	1316200	1533000	1755300	1373300	2148600	1324500	1274500	1913200	897600	681920	1615400	1600000	1089600	1533700
MEDP0461	C11H15N5O5	2-Methylguanosine	Nucleotide And Its metabolomics	Nucleotide and Its metabolomics	2140-77-4	B	1577000	1439100	1680600	1044600	1792800	1913200	1431900	1069800	1181700	979280	1018900	528780	899380	1045100	879440	975930	1059400	944310	1108300	1160200	527710	900730	653650	827230	1915800	1187200	1238400	1781600	792760	1320300	1944900	1319900	2253300	2141800	1322500	1262200	1288400	2725000	1128800	2076900	1734100	1214600	747560
MEDP0494	C23H48NO7P	Lysopc 15:0	Lipids	Lysophospholipids	-	A	30012000	62282000	42215000	45147000	56386000	27873000	49655000	26906000	41772000	27136000	42298000	18012000	31627000	31051000	31380000	30093000	24391000	27774000	48690000	22486000	18463000	17327000	15788000	29864000	12312000	18119000	16284000	12542000	26602000	17242000	16403000	8658200	10982000	8042400	12796000	3817400	7597300	12560000	10099000	15032000	17041000	16279000	8808900
MEDP0498	C26H48NO7P	Lysopc 18:3	Lipids	Lysophospholipids	-	A	208160000	285450000	219140000	248790000	241720000	242430000	247890000	216440000	234610000	173150000	226800000	146890000	177040000	153640000	159900000	174350000	158510000	170580000	181250000	165000000	137590000	153320000	147260000	195000000	195230000	180230000	202100000	224590000	208860000	181890000	217390000	184720000	217170000	199810000	220000000	160590000	222570000	213780000	176460000	249260000	243490000	217230000	198290000
MEDP0504	C6H13NO5	Glucosamine	Carboxylic acids and derivatives	Carboxylic acids and derivatives	3416-24-8	B	2785500	1102700	1455000	1864500	1177000	860820	1649500	1409200	2944500	1227600	688270	1073600	1972800	1732200	1080400	1698400	1927700	1790900	1349800	1562300	1799200	2255700	2249500	1728200	1408100	2056700	1989400	2229500	2623800	2155300	1858200	1948600	2007700	2195000	905460	1498700	1285300	2454100	2201900	1921800	2218200	1653200	1671200
MEDP0507	C9H8O3	2-Hydroxycinnamic acid	Benzene and substituted derivatives	Phenolic acids	614-60-8	B	4428000	11080000	8245400	6357600	8600600	5781500	10913000	4206200	8420500	3894200	4534900	2034300	7178400	2197700	10147000	5905000	6474800	4463200	3502000	3167600	3350400	3161400	3593100	4354100	3323300	7121400	2911500	5148000	4276200	4693100	4298900	4416100	3812000	7757600	3916600	3383200	4877200	2335700	2084300	7224400	5990200	1759400	4004900
MEDP0510	C9H17NO4	Acetyl-L-carnitine	Lipids	Carnitines	14992-62-2	B	38100000	45147000	46066000	65339000	44651000	52351000	55707000	25060000	26967000	32066000	42739000	24768000	31596000	32287000	42224000	18516000	32243000	22306000	30210000	17442000	19790000	35723000	39894000	12203000	64833000	66318000	43641000	89776000	70058000	49362000	68934000	70890000	65935000	54122000	71751000	138790000	88036000	63619000	26752000	70328000	50809000	53158000	57050000
MEDP0511	C12H18O3	Jasmonic acid	Organic acid And Its derivatives	Organicacid and Its derivatives	3572-66-5	B	242300	187450	136470	149570	140880	140260	135690	146740	148140	117030	139780	166310	134140	158400	147290	137230	149210	147910	114290	106550	108910	186210	106860	184410	130250	184520	147220	142910	179140	140360	221030	192890	153870	123460	133850	178990	201460	136420	185370	127140	94377	130170	69266
MEDP0514	C12H17N4OS+	Thiamine	CoEnzyme and vitamins	CoEnzyme and vitamins	59-43-8	B	123700	92835	160780	43799	72832	141070	104840	79882	30436	65403	153730	112460	257600	108300	117410	91235	68692	128080	89661	110320	42241	219280	29961	144370	67355	34214	36254	64482	89855	85205	70054	82348	40049	70614	54706	52219	53977	103230	118150	78609	133370	68331	51985
MEDP0518	C7H14ClNO2	DL-Stachydrine	Organic acid And Its derivatives	Organicacid and Its derivatives	4136-37-2	B	172830	224000	192370	148830	267340	207890	267040	95180	120950	118240	146840	58630	92540	121470	128560	9	407350	120760	134460	215610	60891	124800	108490	151010	225530	277120	175530	159950	121090	140670	205700	174950	337380	110790	150480	206660	167610	469280	223140	171280	197400	266720	247050
MEDP0519	C6H13NO2	L-Norleucine	Amino acid and Its metabolomics	Amino acids	327-57-1	B	9619800	11860000	7658600	9112800	9719200	5880400	9101900	6205300	7409900	6250500	7514800	4656400	6907200	6510500	5917100	7853200	5568500	6644700	6873300	5735400	4627100	6280500	5192700	6674500	5686900	5106400	5690000	6516200	4221700	3930700	5278900	3991300	6655500	6481000	6285900	2454000	4750300	5295700	3863300	10626000	3832200	4474800	4971300
MEDP0526	C7H9N5	6-Dimethylaminopurine	Nucleotide And Its metabolomics	Nucleotide and Its metabolomics	938-55-6	B	302560	397310	303690	369680	393770	276170	400850	386750	335730	316450	383540	246220	348750	350210	258480	329280	278680	340200	396930	278140	232920	395710	207680	356030	240130	210280	408960	281800	222990	209620	223500	170450	335220	281220	326940	189080	155610	260090	170290	380110	230040	210230	309750
MEDP0529	C10H10N2O	Indole-3-acetamide	Heterocyclic compounds	Indole and Its derivatives	879-37-8	A	172900	137700	181010	211900	220920	267090	336130	167630	102640	71248	282940	61982	34320	102730	66327	40740	107250	144250	161080	145300	69979	75888	78501	224750	208310	169390	106530	213250	80468	102030	231340	131200	214740	173180	107770	83798	72587	162790	87373	147410	173940	97301	82304
MEDP0540	C9H13N5O3	7,8-dihydro-L-Biopterin	Heterocyclic compounds	Pteridines and derivatives	6779-87-9	B	63090	76788	65386	90727	59741	50050	94351	48462	63345	85457	55794	30103	93421	27050	79198	54149	66127	59556	43068	45297	45392	46770	31968	76581	40574	32136	35435	69866	38916	53846	27853	49795	25120	52510	30361	26461	40322	38203	48335	32373	39573	30498	22770
MEDP0545	C4H7NO	2-Pyrrolidinone	Heterocyclic compounds	Heterocyclic compounds	616-45-5	A	1184000	954170	939320	498030	877190	882710	846340	626530	1040600	795190	863640	481170	437980	618440	706620	407740	485040	591740	851070	607630	267970	587580	392670	989910	1353700	791790	807510	1233200	297750	647140	1776900	1060400	1031800	1725300	618950	1063700	859390	1539200	1054700	814080	905120	775640	705660
MEDP0560	C4H6N2O2	Dihydrouracil	Nucleotide And Its metabolomics	Nucleotide and Its metabolomics	504-07-4	A	30291	45804	47688	66209	68825	49769	62315	26830	96845	32398	39016	30646	54381	63149	55435	51495	59176	64136	72295	75646	29259	46145	57653	62830	103700	44008	58403	40412	65454	59771	92583	50906	81274	60048	45234	115640	122760	94619	71852	110210	65561	88358	55003
MEDP0577	C11H21NO4	Isobutyryl carnitine	Lipids	Carnitines	25518-49-4	A	6082800	5669800	8404600	13112000	5712300	5683200	9470200	3283600	5327700	4677500	8614300	2203600	6090300	5775900	4734200	4030300	3918000	4110200	7427000	4780200	2887900	6587200	5532100	3850300	5495500	3875000	3013000	6707700	5258400	4160200	6931400	5390600	5739500	6815000	8378400	9970600	12624000	3634100	5420200	7591300	6374100	3446800	4421800
MEDP0584	C6H5N5O	Pterine	Heterocyclic compounds	Pteridines and derivatives	2236-60-4	A	75300	141580	115580	82177	118490	76454	93643	70887	86497	27273	43123	17995	44495	53339	86637	62542	71860	37261	81889	25664	26653	51702	30527	44989	66320	67865	44049	54476	54022	60879	93910	72773	47573	99474	64549	112540	106880	69838	51503	87123	102350	55326	91141
MEDP0586	C11H13NO3	N-Acetylphenylalanine	Amino acid and Its metabolomics	Amino acid derivatives	2018-61-3	B	84166	103140	86735	89356	100410	54154	126070	50847	54948	64551	104450	22835	82482	42057	82310	67629	57644	71713	80124	56822	35185	42004	42473	44621	54163	35257	47615	54327	32951	32365	66858	36562	79510	65891	69128	49394	57831	71637	50072	88226	107940	45931	38225
MEDP0593	C5H5N5S	Thioguanine	Nucleotide And Its metabolomics	Nucleotide and Its metabolomics	154-42-7	B	37902	45121	29423	38879	29209	49278	24954	33358	32120	35035	36767	39460	36792	45719	32767	16421	27716	26225	45121	33355	41777	37863	32253	39597	27170	33337	36205	26566	19685	45863	37438	29502	32117	23731	36124	30148	32832	25483	35515	26601	29842	22040	22521
MEDP0598	C9H10O2	2'-Hydroxy-5'-methylacetophenone	Benzene and substituted derivatives	Benzene and substituted derivatives	1450-72-2	B	353760	345600	288640	436970	349710	452610	361790	296170	418210	403310	514100	207130	467360	391610	324330	383810	351870	274150	114120	417620	1323600	575890	265480	355110	233410	130440	276840	297400	313830	288370	186540	163700	179390	180870	138440	97948	103630	237590	136320	193350	337810	178740	191860
MEDP0601	C7H19N3	Spermidine	Alcohol and amines	Polyamines	124-20-9	A	114290	113660	165720	105390	114470	103900	94715	106450	85852	121990	122890	101150	121210	118340	94954	98697	104060	102880	113330	100330	115880	88038	105570	123260	86084	84948	99376	96169	118390	96897	104950	92128	95977	77661	107100	80869	114750	100700	114770	98476	98187	88648	114130
MEDP0606	C10H15NO2	2-(3,4-dimethoxyphenyl)ethanamine	Benzene and substituted derivatives	Benzene and substituted derivatives	120-20-7	A	130880	143160	165260	129220	124770	270280	179000	108610	76155	187600	186160	51860	127110	99282	135540	93347	133670	117220	201190	88629	86786	91412	66601	127570	139790	91684	103830	142700	88975	80116	98991	148460	195230	235820	193480	118070	185810	116710	91037	245310	180870	84012	120600
MEDP0611	C8H11N3O3	N-Acetyl-L-Histidine	Amino acid and Its metabolomics	Amino acid derivatives	2497-02-1	A	322260	301680	304290	329260	226230	228520	248810	158430	228740	283080	265130	284610	331340	124110	181010	261500	215750	218740	180590	254050	181430	148070	294080	213060	534620	312480	427920	289630	183350	277490	239690	330490	508660	228730	371320	237040	301380	379740	244960	215100	506370	363780	336410
MEDP0617	C7H7NO4	2-Furoylglycine	Amino acid and Its metabolomics	Amino acid derivatives	5657-19-2	B	299580	377190	91227	154560	361590	52865	329460	121600	118790	187990	287970	22919	263450	33972	264670	38489	110020	374610	285440	82724	155940	146570	71634	92152	77355	34103	147870	94093	38042	51691	101110	66727	135320	122620	233690	29579	95269	196590	132920	22796	76796	37483	140700
MEDP0618	C12H23NO4	2-Methylbutyroylcarnitine	Lipids	Carnitines	31023-25-3	B	8427600	8186800	11131000	13271000	9607400	9457200	11171000	5556600	8338000	5772200	10737000	2995200	8589800	7157700	7869000	7241000	5168200	5019400	10620000	7914000	3466300	7449900	4444800	4856400	5121200	6083800	3495200	6735600	5298200	4784300	6145200	5216000	3960100	3970100	9499400	6705500	8115600	4817700	3714600	6603400	5909900	4515200	4800500
MEDP0627	C6H5NO2	Isonicotinic acid	Organic acid And Its derivatives	Organicacid and Its derivatives	55-22-1	A	3081300	3513000	2297000	4728500	3509200	4509000	5542400	2554900	2231100	1784200	4525500	1196700	1538800	354560	1398400	1400900	1625900	2193400	1750300	2214800	1332200	2467100	1134000	1299800	2341300	1793800	1984800	2526500	1872100	3115300	2568800	2085100	2892400	4641600	2432800	2332500	2100000	8034500	2104000	2832800	2435900	2376200	2038900
MEDP0631	C6H8O4	Dimethyl fumarate	Aldehyde,Ketones,Esters	Esters	624-49-7	A	1983200	1436700	1308100	1764300	1801200	602960	1355900	1324900	1742500	737670	1002700	1447100	1318400	1304800	781610	1532300	1259600	1250100	2037500	1554600	1403000	1181800	1468000	1553600	2096100	1279500	1498500	1983700	1637100	1168700	1876900	1729800	656780	2648400	820540	1086000	1457600	3609900	1266800	2388300	2257900	2233300	2391700
MEDP0637	C14H18N2O3	L-phenylalanyl-L-proline	Amino acid and Its metabolomics	Amino acid derivatives	7669-65-0	B	40382	23396	21024	25124	34964	9596.5	14950	14254	37356	23091	17391	6124	25375	9342.9	19510	25916	20570	26983	34692	16145	8710.8	14925	24626	35908	30274	21275	32625	17728	12450	12140	26162	30581	53810	43549	42794	44992	50814	17294	17636	74223	32922	20271	28716
MEDP0638	C21H42NO7P	LysoPE(16:1(9Z)/0:0)	Lipids	Lysophospholipids	-	A	15368	47997	27931	35100	30387	10181	51540	10224	17146	12158	48841	14249	19455	8138.1	12894	15506	16799	14828	55859	8608.7	10064	19285	8068.9	15703	8553.1	7549.8	10399	13098	20970	12239	14931	7195.5	9789.4	5107.2	5126.7	3264.1	4663.2	7170.5	10105	12834	14358	14967	5336.3
MEDP0654	C8H9NO	2-Phenylacetamide	Benzene and substituted derivatives	Benzene and substituted derivatives	103-81-1	A	85409	52724	36381	83146	66189	31314	95193	15940	34469	28264	31918	18234	32498	71052	43132	25411	29896	26618	77044	26948	26344	58274	14562	28643	34587	17915	71204	47765	27523	36800	58005	53133	30813	46915	31851	14385	120920	47429	35863	38612	29496	54619	68682
MEDP0658	C14H28O2	Ethyl dodecanoate	Lipids	Fatty acyls	106-33-2	A	8270900	9040200	8877900	9644200	8921600	8351100	9394200	8322900	9343400	10227000	9115400	8413100	8632300	8719800	8719500	9233400	8138800	9868700	9372400	9172000	9431600	9063900	8714800	9653100	9411500	9503000	8653300	8751300	8478700	8271200	9163800	8359800	9243800	8923700	9293400	9916800	9273000	10304000	9797600	8972900	10324000	8911700	9714000
MEDP0664	C10H13NO3	L- Tyrosine methyl ester	Amino acid and Its metabolomics	Amino acid derivatives	1080-06-4	A	62358	90240	55231	56815	53236	40324	79690	57884	76781	65129	61613	32571	71653	33520	50779	38267	46323	79724	55051	44416	30913	54858	38005	53471	54396	34770	56055	29178	31527	22110	34744	19229	32690	43210	64010	7525	34129	28934	18038	105360	7964.2	14338	44695
MEDP0685	C4H9NO2S	Methylcysteine	Amino acid and Its metabolomics	Amino acids	1187-84-4	B	4352000	10744000	6782700	4505800	8101000	5396100	7943500	4034200	6727600	3286000	4861100	1612400	6953300	1731500	8597200	5743600	5789300	4417100	3537000	3043100	2306100	3439000	2459400	4348000	2535200	6881400	3224100	3879500	3723200	4300000	3587500	4909400	3331800	5871800	3702100	2590000	3867300	2054700	1870800	8191600	5608700	1221400	2696500
MEDP0691	C9H10O3	Ethylparaben	Organic acid And Its derivatives	Organicacid and Its derivatives	120-47-8	B	15137	18575	15719	23514	11470	13654	11010	10358	17275	11657	19000	15909	19870	23481	8227.1	18021	11905	10047	10917	18804	11984	16465	15520	22494	19379	20941	17329	9604.7	18097	21284	19047	12488	19839	17344	14910	16943	36450	14976	14994	15717	17388	20130	16380
MEDP0692	C6H15N	Triethylamine	Others	Hydrocarbon derivatives	121-44-8	A	855210	754960	1049300	701540	890780	976120	852590	825670	843480	964410	906800	825160	817790	861240	845660	810740	868020	998490	974770	799400	796310	831790	765500	859470	855520	887150	914870	844220	745640	630220	800260	815560	806120	870830	828480	769610	808530	805430	849000	878600	929740	828320	793700
MEDP0700	C7H14O6	Methyl beta-D-galactopyranoside	Carboxylic acids and derivatives	Sugar derivatives	1824-94-8	A	95324	99397	87838	79116	57486	108160	66615	101250	82374	41740	34710	36909	45738	70975	49644	79194	119660	74195	77831	120540	65862	54214	68990	58275	116220	127020	48815	101000	73699	97006	120240	65183	137650	102660	107410	99874	44716	93034	60931	126870	95343	88856	62816
MEDP0709	C13H22O3	Methyl dihydrojasmonate	Aldehyde,Ketones,Esters	Esters	24851-98-7	A	1410400	1292500	1349100	1460100	1373800	1385700	1232800	1280500	1322700	1315600	1375700	1296600	1614600	1446300	1232700	1364500	1698800	1356900	1312500	1316600	1268100	1327200	1374200	1340400	1317200	1287800	1427100	1291600	1242300	1321100	1420900	1274400	1341700	1382200	1300200	1719500	4910100	1362900	1366400	1489900	1399400	1305200	1358700
MEDP0729	C4H4N2O3	Barbituric acid	Heterocyclic compounds	Heterocyclic compounds	67-52-7	A	12099000	11158000	11298000	13025000	8293500	11211000	8951900	12125000	13288000	8408900	7923600	10903000	9915700	10510000	7683500	12372000	11581000	9876000	11346000	14129000	9967500	12016000	11395000	7606200	10450000	15711000	10369000	12140000	8347600	9556200	9822200	8551100	12289000	9809600	9965700	12047000	8789100	9616700	11860000	12601000	10560000	9490600	6788000
MEDP0752	C6H13NO2	DL-Leucine	Amino acid and Its metabolomics	Amino acids	328-39-2	B	165700000	342600000	254430000	308370000	300380000	198270000	280970000	168610000	249120000	248330000	235820000	108730000	231270000	106660000	210170000	194140000	222370000	214990000	186380000	186030000	202640000	121900000	181100000	228280000	235990000	256280000	248230000	287550000	295700000	233640000	274250000	292610000	287230000	345810000	276230000	225950000	316720000	191930000	129020000	305520000	281520000	193820000	239250000
MEDP0754	C16H34O	1-Hexadecanol	Alcohol and amines	Alcohols	36653-82-4	A	116950	118270	115650	112120	133810	114520	111190	108720	120620	106360	132160	121930	121330	123110	112040	109990	120450	114260	110430	109070	115470	99795	111720	124840	114970	117760	101450	106360	120980	113490	122120	114550	112880	110560	116140	99896	103250	107950	110460	104540	114280	112380	110080
MEDP0759	C30H46O4	18β-Glycyrrhetinic acid	Others	Hydrocarbon derivatives	471-53-4	A	1011600	619480	782440	692630	422860	4240200	612790	472660	9	502600	9	9	9	828340	9	9	2965400	1006700	1740200	1107300	1120700	1680600	1602700	1212100	799930	453510	254860	832070	9	1739700	732100	1005100	2242400	313840	9	9	631580	531490	600320	433020	5664200	1945100	1610000
MEDP0765	C4H10OS	3-(Methylthio)-1-propanol	Alcohol and amines	Alcohols	505-10-2	B	2101000	641640	979400	840360	268920	1134600	908810	366720	350850	765950	1402700	1004000	848840	1099100	1349600	397910	308300	1312900	1684000	771450	89473	1237300	493540	638850	1824900	281430	1117900	940460	290280	1098000	1419700	1204900	445940	1343500	386750	231060	231750	396870	799450	682170	359780	497080	711640
MEDP0789	C14H18O	2-Pentyl-3-phenyl-2-propenal	Aldehyde,Ketones,Esters	Aldehydes	122-40-7	A	178620	194100	191420	195920	177520	222940	205880	216120	199320	198740	202070	215300	192100	189340	183110	196680	204400	214450	196180	216040	204800	203430	201840	204630	218810	185770	186800	219990	185450	224780	208260	221410	215070	212150	209210	202610	201710	189240	215400	217190	215080	202970	193520
MEDP0791	C6H7NO	4-Aminophenol	Benzene and substituted derivatives	Phenolics	123-30-8	A	68588	75008	76766	73967	68857	56932	58509	36721	105520	71547	68431	79773	74500	33059	65978	38691	55757	52954	59455	69881	63019	60427	63147	65580	69331	63784	53177	52759	65558	48658	38456	69489	81927	56858	88575	47743	69416	39569	64321	78021	64133	32039	60373
MEDP0792	C4H9N	Pyrrolidine	Heterocyclic compounds	Heterocyclic compounds	123-75-1	B	628130	1034800	903300	1023500	869460	591030	917570	647700	1098200	538730	803440	399790	800580	259320	616950	751510	581980	670260	469310	538670	428890	415230	634330	555960	338830	689560	559810	411850	758180	486560	379570	550280	378650	489910	451020	285290	267110	289180	193420	593210	500360	395060	394510
MEDP0815	C4H9NO	N-Ethylacetamide	Alcohol and amines	Amines	625-50-3	A	36117	51753	66351	71242	27725	143710	12080	22997	72377	41066	21941	15971	73340	63924	32427	68130	25766	74438	13805	17019	44973	53848	96390	43945	54626	24549	113610	34598	53537	59432	46568	90666	22776	49420	19942	24318	36520	57915	31851	55287	70965	62537	30735
MEDP0821	C7H8N2O	6-Methylnicotinamide	Heterocyclic compounds	Pyridine and pyridine derivatives	6960-22-1	A	4089400	29590000	19324000	20694000	10331000	13807000	6371300	4247200	19235000	5767500	6558300	7814100	18822000	9882800	14989000	20763000	3211800	3145000	3598600	3943500	3113800	6633400	4021300	3567500	9198900	15133000	5123900	12198000	18200000	11893000	12750000	15938000	21352000	20864000	28589000	22712000	9242900	25280000	19405000	30890000	18638000	7772100	26947000
MEDP0828	C4H10O	2-Methyl-1-propanol	Alcohol and amines	Alcohols	78-83-1	A	150800	157210	214170	225270	118560	269910	105710	112850	269820	299510	119780	135580	145290	145230	107190	119440	183830	247280	211150	173650	179090	394850	204220	517900	232910	233360	166130	275790	119630	255960	376720	253240	165030	256380	288310	268960	182680	238190	177910	249080	190080	191830	391130
MEDP0831	C3H9NO	1-Aminopropan-2-ol	Alcohol and amines	Alcohols	78-96-6	B	3549700	3606200	926050	4172800	3336100	1408200	7224500	1270200	139130	944590	945210	1052700	548310	1191500	1274500	816020	2025200	5545300	3669500	1126600	6844500	388210	1443100	507400	5297200	1223100	9765800	9879900	1795200	4920300	5155100	3588600	5585100	3713900	2740700	1196000	5981700	6700400	10066000	122670	10921000	1864200	16244000
MEDP0844	C5H6O2	Furfuryl alcohol	Alcohol and amines	Alcohols	98-00-0	A	5684700	5554200	4979500	6410600	4636300	5925800	5157100	5202800	5649300	5167500	5099200	5614900	5802300	5242000	4596500	5625000	5908500	5840900	4304300	6038100	5955500	6163000	7316600	5657400	4393400	6912700	6162900	3970500	5646100	5750300	5361600	5619100	4072200	5544600	4506900	4369800	4607500	5762400	5838800	6188100	5731800	4415300	6026400
MEDP0846	C8H8O2	4-Methylbenzoic acid	Benzene and substituted derivatives	Phenolic acids	99-94-5	A	87165	76658	74656	86065	73591	103520	92219	69984	83920	80659	94856	97511	97671	103290	82617	74901	85051	85416	89182	70415	83922	86100	98566	76571	74493	77337	90956	69519	71526	104370	104770	87024	81618	95853	85721	87410	85187	76439	99567	91083	101730	81503	69190
MEDP0849	C7H12N2O4	Nα-Acetyl-L-glutamine	Amino acid and Its metabolomics	Amino acid derivatives	2490-97-3	A	356500	105340	344720	129140	245810	403690	188540	334860	165990	512500	134590	120570	194050	70864	116660	239770	1939000	3552400	731670	137020	189890	1309300	1792800	2350400	2411200	3348900	2450900	2095400	112100	3392600	2551600	2559000	1699600	1086700	1560300	1253000	1308700	1162100	1313800	1595900	374840	109900	127530
MEDP0859	C11H14N2O3	Glycylphenylalanine	Amino acid and Its metabolomics	Amino acid derivatives	721-66-4	A	651410	749300	1247800	713580	798710	1122200	1617100	674860	406320	1094400	845480	335150	316850	438530	245330	390490	1235400	1334600	1480200	1240300	810110	1266700	732130	1533800	2186200	1393700	2787700	2967100	1451800	2083600	1510300	1303700	2171000	1226700	1473700	1084700	518270	961930	731030	1441300	1315200	2098400	1060200
MEDP0868	C4H9NO2	N-Methylalanine	Amino acid and Its metabolomics	Amino acid derivatives	3913-67-5	B	1365100	3038700	1613100	2321100	2002900	1509800	1940200	1733400	1971100	1380900	1515400	1630900	1286900	1198400	1505900	1457300	1295200	1491800	1045900	955530	1306300	1192500	1699700	1030200	1299100	1379900	1394100	1912400	844350	1976100	1433700	1792800	2602600	1847300	2222100	2132500	3359600	1887100	1685600	2758400	2196500	1935800	1784900
MEDP0876	C8H13NO6	O-Succinyl-L-Homoserine	Amino acid and Its metabolomics	Amino acid derivatives	1492-23-5	B	30350	46805	53653	32970	50362	58496	42489	57802	54360	5847.9	4497.9	9550	23613	32428	30491	37244	54270	32417	20511	72302	18940	34153	48359	28341	50747	48862	34911	29057	44141	36120	33805	28274	62464	86143	24671	26503	28434	19407	30285	65281	77912	32340	16039
MEDP0878	C6H11NO4	N-Methyl-L-Glutamate	Amino acid and Its metabolomics	Amino acid derivatives	35989-16-3	B	606410	577940	339250	517670	394480	418000	2306400	294140	643920	402500	341340	366530	1256300	230560	266260	361120	409830	293250	205610	277400	1908400	267830	384820	281730	474590	302240	250380	1404200	506260	239640	253410	268530	512870	255660	237820	369800	439440	1064500	275110	455440	383020	257670	281340
MEDP0881	C5H15NO4P	Phosphocholine	Nucleotide And Its metabolomics	Nucleotide and Its metabolomics	107-73-3	A	2497000	1841900	1468200	2543800	2346600	586410	1865700	1561800	2216300	776070	1145900	1698800	1610000	1900800	870050	2234600	1807800	1546700	2463300	2010600	1563000	1432700	1944100	2199500	3186300	1742200	1955700	2790000	2163200	1729200	2244100	2471800	706400	3916200	1185500	1377700	1830300	4747600	1744600	2935800	3418900	2847300	3595500
MEDP0888	C9H15N3O10P2	2'-Deoxycytidine 5'-Diphosphate	Nucleotide And Its metabolomics	Nucleotide and Its metabolomics	800-73-7	A	1467300	1221100	1881900	1370800	1165700	1945700	1886200	2258800	1342700	2452900	1385400	839340	836180	1491400	980860	1324200	1484200	1461800	1545000	1409500	1300400	1105300	1300300	1438400	1485400	1550200	1181000	1776500	1725500	1688600	2062100	1580600	1992200	1656700	1885900	1737700	2237500	2192900	1375200	2514200	1957900	2038600	1665200
MEDP0889	C21H30O5	Cortisol	Hormones and hormone related compunds	Hormones and hormone related compunds	50-23-7	A	235950	252100	341710	574480	309830	353890	116360	289050	82780	26785	43287	25473	127080	38981	51418	34737	117310	224380	27483	70598	87689	53136	91080	213200	104720	350080	227490	29510	261510	274790	109900	58559	167170	454060	148490	158190	41565	259650	127220	526250	61430	57831	34621
MEDP0890	C12H10N4O2	Lumichrome	Heterocyclic compounds	Heterocyclic compounds	1086-80-2	A	25149	25254	38009	24151	26526	28680	17831	18299	21813	27497	31845	14190	38146	13862	26928	12814	15663	24376	19582	15981	11001	18780	12548	18081	18959	23143	29694	25694	9266.6	22653	29128	22299	26519	20187	57167	40682	26511	70137	27609	28396	37951	42331	36145
MEDP0891	C11H13N3O	L-Tryptophanamide	Amino acid and Its metabolomics	Amino acid derivatives	20696-57-5	A	126660	195630	128060	161190	139940	101280	159470	112000	133170	134510	166300	74958	111330	75171	87042	100660	86690	100170	114840	78400	56996	121730	115900	114700	106770	84329	89555	103090	81476	49951	78651	53384	101300	123900	99738	45523	66238	58162	46000	194170	47492	75543	110860
MEDP0892	C6H6O2	Catechol	Benzene and substituted derivatives	Phenolics	120-80-9	A	5341300	5212000	5518600	5587400	4954600	5256800	5342000	5452000	4901300	5596400	5526800	5374900	5229800	5693800	5586400	5134200	5817200	5067500	5107100	5888500	5681000	5469500	5746000	5809800	5676600	5956000	5712900	5480200	5910700	5769600	5329200	5288400	5498400	5233200	5333800	5383500	5924700	5581800	5259900	5558100	5355000	5285100	5450700
MEDP0894	C9H13NO2	3-Methoxytyramine	Benzene and substituted derivatives	Phenolics	1477-68-5	A	238100	231050	220270	246740	257570	253310	253000	221310	255670	241610	235190	265180	223390	289500	246470	253200	282630	239440	253740	247440	238200	255820	239860	226080	241250	240830	249710	240620	249530	238960	255810	256070	260060	289130	267750	192600	243240	247690	243110	230690	241810	227970	238110
MEDP1001	C6H10O2	Delta-Hexalactone	Aldehyde,Ketones,Esters	Esters	823-22-3	A	62006	73262	45920	55634	76063	192490	50504	75213	35456	48211	58313	38735	46122	42739	46891	76785	83298	53599	68006	54318	67382	61938	49297	67932	134280	86011	75197	181490	139500	151130	156930	193320	262650	203370	115340	321460	177230	149000	85543	194110	187940	97063	73749
MEDP1002	C7H15NO2	Acetylcholine	Alcohol and amines	Polyamines	51-84-3	A	122900	38990	99147	25044	43489	81308	46957	67433	40237	24259	52899	67963	58229	36938	37003	77511	29011	38168	30945	28155	43673	63298	53352	92213	27047	33285	27401	36623	51568	53338	40365	34715	34853	77209	35146	47129	33204	24506	26396	75605	44463	41606	18245
MEDP1003	C8H11NO	Hydroxyphenylethylamine	Benzene and substituted derivatives	Benzene and substituted derivatives	3217-93-4	A	119620	168700	105190	141370	124200	120950	140380	99902	132020	93463	162810	66203	128320	89214	129830	96690	115220	103520	138080	106630	73303	80850	90900	84702	98577	113850	105200	128760	108630	85228	115940	115640	146530	117700	123040	98140	88340	102370	53062	211300	100260	65946	71579
MEDP1010	C21H29N7O17P3	Coenzyme II (β-NADP)	CoEnzyme and vitamins	CoEnzyme and vitamins	53-59-8	A	33961	15819	18701	5503.4	9628	20800	3080.6	29047	15823	6189	8943.2	8941	5503.9	5502	20639	11113	13064	20781	16502	12446	28208	19445	14519	27726	5165.3	32329	11691	43346	9723.7	7638.4	29168	23613	15126	12503	6879.7	31633	25455	3419.6	4860.8	9723.7	40977	13067	29584
MEDP1015	C9H7NO4	5,6-Dihydroxyindole-2-Carboxylic Acid	Heterocyclic compounds	Indole and Its derivatives	4790-08-3	A	95953	108670	128810	83383	126660	87996	103330	49000	60029	61904	87683	46522	65531	69210	69264	58171	55616	70691	117720	72257	47696	39664	39336	55499	45249	42483	56877	59291	22690	37814	58008	48595	45547	37827	45321	37898	41887	34534	42046	40884	56276	38765	39618
MEDP1020	C9H9NO4	4-Hydroxyhippurate	Amino acid and Its metabolomics	Amino acid derivatives	2482-25-9	A	84111	94290	93227	65840	115640	74966	85912	38695	48360	37839	70384	29762	40872	94368	38503	49966	123550	70782	147120	55947	20117	31077	31659	50547	57117	25894	39509	61803	17357	31382	54515	52803	90128	74835	78709	34745	41554	118730	65349	63391	120120	49833	75767
MEDP1024	C11H22N2O3	Valylleucine	Others	Others	22906-55-4	A	12867	42334	59655	37178	38379	26255	38283	22482	31177	27762	47445	14779	26292	13606	21288	31317	20326	28990	16787	20972	23880	19453	18435	31024	24839	22049	14650	24042	32196	34626	38641	32346	37002	26449	72769	17306	143590	30603	21565	44009	29513	27159	25257
MEDP1025	C14H20N2O3	L-Valyl-L-phenylalanine	Amino acid and Its metabolomics	Amino acid derivatives	3918-92-1	A	44617	72803	33363	60492	47299	18569	65332	51277	117420	78565	62858	46332	76608	45457	49473	66955	65539	106430	73165	96212	90694	74676	99261	132950	61888	59232	86297	59634	77395	74711	74208	79733	53658	51329	128860	57867	70339	56789	23792	80180	41355	25460	119100
MEDP1031	C8H10O	Phenethyl alcohol	Benzene and substituted derivatives	Benzene and substituted derivatives	60-12-8	A	8296400	10548000	8132300	9547600	8571400	10123000	9314900	7909300	8168100	7876200	9959600	6079400	8149600	6557600	8227300	7835800	7547700	8311700	9133400	7681900	6583300	6408000	7077400	7609300	6469000	7528700	8277700	8743500	7294700	8005300	8132100	8022700	10260000	9090900	8441300	6735300	7103500	7684700	6022300	13193000	9129500	6343400	5761500
MEDP1035	C15H20O	alpha-hexylcinnamaldehyde	Benzene and substituted derivatives	Benzene and substituted derivatives	101-86-0	A	28641	33070	33983	25665	25713	37520	33044	27222	30404	28702	32239	28239	32132	34689	19328	27012	28878	37070	32528	28183	29664	30760	27791	29886	30358	27213	32601	29837	28523	31353	41739	36733	32348	31369	28978	31095	34803	30155	34023	35130	39774	45198	33345
MEDP1039	C18H32O16	Maltotriose	Carboxylic acids and derivatives	Sugars	1109-28-0	B	19641	43161	18865	17165	38696	36579	13757	22942	5469	23903	24044	9	14223	8169.4	11661	7449.5	8250	10836	5152.7	18249	681.19	9563.5	2263.1	6773	14424	4126	3387	16477	36468	18253	21669	28433	20212	27779	13777	5852.8	5911.1	19092	7122.3	39379	23004	11004	6139
MEDP1040	C20H41NO2	N-(2-hydroxyethyl)stearamide	Lipids	Fatty acyls	111-57-9	A	47285	54689	30305	40633	49872	102180	54443	45003	34088	27190	39432	19034	24621	20499	19454	25759	36306	32651	29665	28461	28274	27509	26697	42402	52969	45347	47299	67469	47914	51347	81518	59089	68239	76498	51078	48479	54867	58865	26956	73187	45007	41289	31010
MEDP1051	C18H37NO2	Sphingosine	Lipids	Sphingolipids	123-78-4	A	22891	27160	31545	26063	30910	30676	22352	17826	19284	24542	31200	22932	32354	22283	24249	29596	23701	18932	17809	24680	21088	23361	25498	23158	19062	32585	29929	25980	24004	27174	28894	31103	25453	18679	45596	18856	56733	26439	28474	37675	21697	40027	25739
MEDP1061	C9H11NO2	DL-O-tyrosine	Amino acid and Its metabolomics	Amino acids	150-30-1	A	222790000	268480000	220920000	255800000	221340000	232350000	244650000	184340000	211060000	208560000	237160000	124460000	205530000	164380000	209360000	205960000	194120000	208980000	227270000	180570000	153770000	174100000	166660000	183640000	199330000	189100000	211810000	228810000	187670000	168680000	200210000	202950000	264490000	251070000	228790000	170100000	187260000	197280000	131880000	289530000	225160000	139630000	133850000
MEDP1063	C9H7NO2	Indole-5-carboxylic acid	Heterocyclic compounds	Indole and Its derivatives	1670-81-1	A	47741	101460	43543	106020	59135	47753	200910	46448	35396	53203	60084	16446	64734	49166	52336	29186	30268	39185	45472	19088	20919	25211	14929	22398	28582	19102	53566	34588	21856	18829	31848	12728	63079	50163	115710	21027	189310	41851	89816	51913	39931	16751	58935
MEDP1067	C19H39NO	Palmitoyl N-isopropylamide	Lipids	Fatty acyls	189939-61-5	B	205800	184120	179920	200080	175290	263780	169630	163760	199640	200240	224100	222260	204150	199020	233140	188290	191280	200760	178650	183660	190060	212700	201150	199810	215050	177110	189820	180080	170600	200720	220650	197150	222670	189250	171240	237970	247370	187260	178210	199710	202030	215390	178200
MEDP1068	C24H48NO8P	1,2-dioctanoyl PC	Lipids	Fatty acyls	19191-91-4	B	314770	536000	430640	528050	532670	190320	541060	334000	315080	180310	569410	198730	293680	214580	295990	277760	301460	259920	487970	201750	173170	220440	161460	264090	210070	221620	214510	294040	439800	235550	299700	146220	188140	148500	191780	101780	188940	166680	148110	293090	311750	247540	112360
MEDP1070	C7H14N2O3	Glycyl-L-valine	Amino acid and Its metabolomics	Small Peptide	1963-21-9	A	39501	55952	72154	60879	78791	55617	33527	67651	117910	79417	53264	108820	73905	91290	76717	115580	88994	50551	47844	35174	79067	35849	159220	59162	59798	86855	119360	100010	53624	61616	39175	49539	109060	70054	90980	147790	156300	64748	33748	41284	76451	87070	59713
MEDP1072	C11H15N5O5	7-methylguanosine	Nucleotide And Its metabolomics	Nucleotide and Its metabolomics	20244-86-4	A	1577000	1439100	1680600	1044600	1792800	1913200	1431900	1069800	1181700	979280	1018900	528780	899380	1045100	879440	975930	1059400	944310	1108300	1160200	527710	900730	653650	827230	1915800	1187200	1238400	1781600	792760	1320300	1944900	1319900	2253300	2141800	1322500	1262200	1288400	2725000	1128800	2076900	1734100	1214600	747560
MEDP1073	C6H7N5O	6-O-methylguanine	Nucleotide And Its metabolomics	Nucleotide and Its metabolomics	20535-83-5	A	1384700	1204700	1267300	717550	1264000	1665100	1245500	880660	1063100	789910	817660	516730	916150	1257200	693630	851820	918990	838320	1138700	955100	609730	1012000	591890	1004000	1789900	1086800	1166900	1834700	738050	1211800	1544900	1249900	1537500	1764700	1063500	1370300	1066300	1554500	912370	1422900	1070200	912130	587850
MEDP1076	C12H22O11	Kojibiose	Others	Others	2140-29-6	A	158930	136170	178610	171800	107110	250750	126320	128020	165340	138840	196520	81935	273790	172760	136740	201790	272920	228310	201440	253270	176950	332330	196300	286780	73049	180730	155070	178740	318580	167070	133920	168120	64602	665230	117670	131490	116180	1270600	303440	374150	282000	327050	194260
MEDP1081	C24H40O5	Beta-murine	Bile acids	Bile acids	2393-59-1	A	260930	21432	206010	15914	180900	116930	63238	32877	11543	27154	24124	6267	23584	41298	12229	7846	198290	80628	427250	108480	142050	218840	156690	191800	96492	5975.6	6744.5	62448	3420.4	32179	44562	20904	18565	9774.3	25190	15452	10401	17530	34992	6447.8	210560	264200	22833
MEDP1083	C5H4N4O2	Oxypurinol	Nucleotide And Its metabolomics	Nucleotide and Its metabolomics	2465-59-0	A	971690	2828500	1664700	1578200	2974400	2191000	1894200	907840	1275700	493600	805060	623750	1392500	671890	1012900	690750	866010	638300	618960	867790	650370	571300	613350	1418200	2257200	1945600	1507900	1889000	1393400	1044800	1916500	1739300	3705600	4923100	3053600	2413000	3863300	2634000	2663300	4139300	2315000	1166500	1425000
MEDP1084	C19H37NO4	Dodecylcarnitine	Lipids	Carnitines	25518-54-1	A	22079	12995	15436	11320	12167	77283	17914	15829	11253	5888	10136	4683.6	7450.4	4390.7	8044.5	8772.2	25013	8779.1	14372	17203	16478	19848	14572	20270	63451	29426	26931	60540	60776	78790	80621	97286	88329	81790	41800	89762	94056	35133	11285	100990	213080	69632	14514
MEDP1093	C5H4N4O	Allopurinol	Nucleotide And Its metabolomics	Nucleotide and Its metabolomics	315-30-0	A	4132100	28167000	16768000	18428000	8753700	14236000	5908300	4100900	17081000	5753300	5809000	7052600	16931000	8759400	14254000	18387000	3374700	3494300	3770200	3745300	3285300	6293900	3652100	3348100	8935100	14626000	4681400	11130000	16164000	11770000	11888000	14283000	19466000	19238000	24917000	21398000	8508900	22927000	18085000	27707000	17031000	7268900	23512000
MEDP1096	C28H56NO8P	1,2-dodecanoyl PC	Lipids	Fatty acyls	3436-44-0	B	944500	1207500	861030	880360	1298100	423180	1022800	774240	1043500	489370	463630	352480	551750	308710	321760	507870	414980	478730	545660	402420	231580	377020	239700	404620	536440	682840	888060	695830	1428100	690630	790940	461820	431260	207060	292850	35608	240770	406390	303650	638870	788340	859880	266610
MEDP1098	C11H11NO3	Methoxyindoleacetic Acid	Heterocyclic compounds	Indole and Its derivatives	3471-31-6	A	156020	165610	131830	188890	148520	169850	238350	163470	142300	131500	285480	145090	141410	145460	101970	119140	175070	156080	129960	121200	135220	136350	171690	180830	118750	162370	153240	122450	148210	161680	141670	141360	145590	154360	132670	127230	154510	183140	151870	154930	114400	129630	165980
MEDP1102	C17H33NO4	Decanoyl L-Carnitine	Lipids	Carnitines	3992-45-8	B	120450	75420	73383	75353	121110	331800	60616	112680	63339	59289	37206	36311	44638	31127	38770	50839	139530	111410	99520	75474	72861	113600	95267	147710	366540	170680	188540	222350	295770	319750	386010	736340	541800	430810	257320	519600	755580	146350	59781	628040	1184400	388640	101800
MEDP1106	C24H40O3	Lithocholic acid	Bile acids	Bile acids	434-13-9	A	114100	26363	86785	18159	140550	182600	96248	21532	9341.2	19819	26456	11089	20726	29435	9120.6	9750.6	172670	97607	184270	78103	114130	143300	80918	118520	42280	4532.8	8652.2	40026	5321.2	22617	29861	15821	12989	9140.5	9444.3	8264.4	17311	7807.1	34697	6556.8	89536	91730	14452
MEDP1109	C26H43NO6	Glycocholic Acid	Bile acids	Bile acids	475-31-0	A	1136500	2756300	3629100	409760	9646800	258260	2541300	79989	95960	2126900	5628900	3120700	1987000	2129400	4105600	853760	2676100	1261100	3714300	456220	857610	318300	960260	373230	574270	234500	102350	301510	9880.2	707600	153530	58427	104920	14571	22582	31105	58496	1197800	537060	14877	4649600	806210	1160400
MEDP1117	C24H36O5	7,12-diketocholic acid	Bile acids	Bile acids	517-33-9	A	6202.2	16188	30753	15210	39214	6065.9	35640	7823.7	13081	24781	62528	10645	18291	19997	10161	4684.1	14284	12844	26329	9544	2624.4	16427	7666.5	6044.1	8550.7	2584	3226	4858.6	1513.7	8594.2	4735.9	3795.8	6574.3	4970.1	10974	13386	6541.6	3920.8	4470.2	4746.9	24146	14087	3684.5
MEDP1120	C18H22O2	Estrone	Hormones and hormone related compunds	Hormones and hormone related compunds	53-16-7	A	647610	275000	681580	302560	361870	1657800	841130	393970	42245	148400	203710	51836	80832	377610	74489	11373	1134000	1019000	1394200	825730	794080	779450	791770	450730	246630	64542	109240	167310	52026	392000	223320	417230	667340	73925	42615	71087	34015	75361	243990	102110	1840100	965740	293280
MEDP1122	C19H38O4	1-Single Palm Essence	Lipids	Fatty acyls	542-44-9	B	1297800	1478100	1193400	1109800	1166200	1431900	1542300	1364200	1332900	1146600	1199400	1011800	1255900	1042500	984680	948500	1167100	1137400	1132600	896390	1059200	1237300	1153800	1400200	1436000	1296000	1298300	1283900	1417000	1449800	1379400	1526200	1433300	1479200	1455200	1198600	1468200	1422100	1150800	1429900	1277300	1551300	1264400
MEDP1124	C20H32O3	(±)15-HETE [(±)15-hydroxy-5Z,8Z,11Z,13E-eicosatetraenoic acid]	Lipids	Oxidized lipids	54845-95-3	A	4582.4	388000	18936	20615	19316	17442	8662.4	6047	53072	6429.6	9513.6	14997	21125	3772	38628	34249	5884.4	5705.4	2616.4	9	9	7324.5	9	4973.5	8956.4	7810.3	9	10209	44308	12059	55807	27517	169870	384010	2970000	219150	16464	1319900	280370	454240	107600	18476	262800
MEDP1127	C10H9NO	1-acetylindole	Heterocyclic compounds	Indole and Its derivatives	576-15-8	A	319770	654650	352610	446510	409590	194830	326940	413900	385650	395960	361970	135180	323760	272360	389460	263050	314830	332890	334680	227040	239500	343890	255370	385200	320410	362000	384230	337310	247120	183480	227370	272950	352840	508670	269480	162340	225730	352940	189800	693010	290200	295530	237180
MEDP1131	C22H43NO3	Arachidyl glycine	Lipids	Fatty acyls	617703-96-5	B	34527	42189	47098	37767	44335	53169	39045	57787	34726	24804	31051	22769	95700	29111	29134	25905	70923	21801	31796	34739	23047	39559	28063	33827	46964	32643	51764	32342	39040	36369	50466	40600	45259	33803	58387	140580	531760	70626	43107	28495	35283	17339	58941
MEDP1132	C7H15NO2	3-Carboxypropyltrimethylammonium	Organic acid And Its derivatives	Organicacid and Its derivatives	6249-56-5	A	122900	38990	99147	25044	43489	81308	46957	67433	40237	24259	52899	67963	58229	36938	37003	77511	29011	38168	30945	28155	43673	63298	53352	92213	27047	33285	27401	36623	51568	53338	40365	34715	34853	77209	35146	47129	33204	24506	26396	75605	44463	41606	18245
MEDP1137	C17H14O7	Mavidin	Others	Others	643-84-5	A	190230	377240	247740	365880	277530	321320	206320	471410	145000	88315	92379	32762	71907	140030	73602	119790	77650	307630	162660	141520	222800	246030	119950	217420	219950	154510	99350	299690	180510	275630	387180	301930	114100	59308	138960	40225	71668	97596	282850	69398	320430	180940	136950
MEDP1138	C6H13Cl2N3	1-methylhistamine	Alcohol and amines	Polyamines	6481-48-7	A	92316	186930	116250	251960	197640	169080	189920	173080	224780	224240	215780	243600	141220	161650	196570	179500	223480	200450	240290	66536	231230	109050	241690	198060	165340	228550	242710	197920	151200	166360	127130	108960	209070	133940	160340	217510	195580	221380	155060	204010	110110	214110	233460
MEDP1139	C20H37NO2	Linoleylethanolamide	Lipids	Fatty acyls	68171-52-8	B	6700.1	8482.1	6417.4	6953.8	4104	7788.4	6481.3	6110.9	5793.1	9450.9	4990	4382.5	7161.6	4204.6	4316.1	4763	5502.6	5509.1	6779.2	3547.6	2800.5	5136.8	4082.9	5729.9	7963.2	5076.8	5236.7	10215	3696.4	6313.8	14379	7920.7	11450	8999.2	6293.3	4475.4	7994.3	7957.2	7066.3	16383	5529	3779.1	2404.5
MEDP1144	C6H13NO2	L-Isoleucine	Amino acid and Its metabolomics	Amino acids	73-32-5	B	201510000	334950000	254200000	257690000	263600000	181560000	292680000	183280000	244600000	205670000	226510000	92742000	230270000	97729000	224080000	189350000	207380000	189570000	184470000	185360000	181820000	125240000	156420000	212150000	198880000	266020000	241950000	236930000	275680000	207970000	232360000	311110000	252330000	327630000	286720000	195330000	322460000	190780000	124800000	320460000	268280000	153030000	233050000
MEDP1146	C26H56NO6P	Hemolytic PAF C-18	Lipids	Lysophospholipids	74430-89-0	A	4710200	8629100	4988700	5762900	7221500	10482000	6583900	5219800	4900100	3053100	4881900	2683600	3639200	4772500	3535600	4117100	2673200	2264600	3796100	3747500	2334500	2258100	1566700	2779000	3557300	2496500	3598700	3432600	5578800	3597500	5287800	3377600	4130400	3253400	4648900	1980800	2173700	4413500	2121500	5335000	3798700	3359100	3038500
MEDP1147	C9H10O4	2 ', 6'-Dihydroxy-4'-methoxyacetophenone	Benzene and substituted derivatives	Benzene and substituted derivatives	7507-89-3	B	72778	76207	70607	73870	63383	41149	83407	56200	61512	67135	79418	54645	66610	64149	77248	71355	60065	65991	65617	75463	84094	68133	56386	47264	51945	59844	81097	63305	81287	59120	50865	68218	59600	74261	59085	80015	97570	56625	82243	85913	89233	68107	77544
MEDP1153	C20H32O3	20-HETE [20-hydroxy-5Z,8Z,11Z,14Z-eicosatetraenoic acid]	Lipids	Oxidized lipids	79551-86-3	A	23580	31393	19575	20173	21112	24877	20426	22775	24754	20008	21551	24372	25372	24476	23342	14792	23406	20117	23002	36997	28223	19367	28860	20806	27390	26407	18817	23959	20769	27529	22960	21012	22084	20084	37629	32189	26573	24513	28559	24221	42000	18513	29913
MEDP1157	C9H9N	3-methylindole	Heterocyclic compounds	Indole and Its derivatives	83-34-1	A	33099	32480	64186	13502	50834	15978	32657	9	6127.4	8187.8	16554	7232.8	19205	21168	15540	7265.6	10708	19660	62179	22481	26831	25620	25040	33837	21553	9	9	20913	9	9	11955	15711	9	9	9	9	9	9617	8590.9	9	21086	27975	9
MEDP1160	C23H46NO7P	PE (18: 1 (9Z) / 0: 0)	Lipids	Lysophospholipids	89576-29-4	B	13881000	17085000	12989000	16045000	17892000	12399000	19178000	9778500	11639000	8944800	25667000	7961600	8279900	4772900	9542700	11914000	9082900	12518000	15650000	7197500	6370800	6054100	5634100	10090000	10809000	7790300	11746000	15618000	13703000	8516000	19315000	12575000	15042000	7689200	9522300	7016200	10179000	11116000	6861200	11021000	17719000	12082000	6126800
MEDP1161	C4H10N3O5P	Creatine phosphate	Nucleotide And Its metabolomics	Nucleotide and Its metabolomics	67-07-2	A	273110	177310	148240	288520	280080	69042	194260	211670	253280	89260	132560	176650	155030	205730	94746	263010	165790	176690	258170	223390	205840	157140	200770	204850	330300	167340	226680	291360	244520	190990	226200	281710	65277	398920	92029	125140	213290	534620	150330	363430	329680	315970	376440
MEDP1162	C6H7N5O	1-Methylguanine	Nucleotide And Its metabolomics	Nucleotide and Its metabolomics	938-85-2	B	3010500	2860200	2984000	1913100	3332700	4392200	2986500	1962200	2306100	1980300	2237100	1285700	2004700	3315000	1831400	1819700	1966100	1874100	2992100	2441300	1420800	2195900	1279700	2387000	3973100	2540400	3004200	4103000	1883400	3358200	3323200	3118700	3612600	3646700	2778000	3411600	2592100	3928300	2136000	3469100	2795900	2120700	1406700
MEDP1165	C26H56NO6P	2-O-ethyl PAF C-16	Lipids	Lysophospholipids	-	A	4710200	8629100	4988700	5762900	7221500	10482000	6583900	5219800	4900100	3053100	4881900	2683600	3639200	4772500	3535600	4117100	2673200	2264600	3796100	3747500	2334500	2258100	1566700	2779000	3557300	2496500	3598700	3432600	5578800	3597500	5287800	3377600	4130400	3253400	4648900	1980800	2173700	4413500	2121500	5335000	3798700	3359100	3038500
MEDP1170	C18H34O	9-octadecenal	Aldehyde,Ketones,Esters	Aldehydes	5090-41-5	A	1278900	1492000	1207200	1152500	1318200	1639200	1476800	1368800	1274000	1157600	1238400	1087200	1272100	1144000	968500	965190	1175200	1085700	1030200	920430	1047900	1240100	1168600	1375400	1471100	1306100	1248800	1351200	1370700	1416100	1415200	1529900	1470900	1415500	1510600	1179900	1419000	1457300	1129300	1336500	1214300	1541600	1318400
MEDP1177	C5H11NO2	N-Methyl-α-aminoisobutyric acid	Amino acid and Its metabolomics	Amino acid derivatives	2566-34-9	B	27128000	18155000	27512000	25168000	25605000	25358000	19289000	28682000	30743000	18726000	15770000	20057000	24136000	20178000	18298000	28855000	24471000	23617000	20021000	35534000	16528000	21682000	21410000	27402000	20931000	25147000	21388000	27772000	29270000	30421000	27069000	27185000	20646000	36767000	18585000	19024000	17924000	46862000	20337000	32828000	24362000	22866000	13925000
MEDP1179	C21H41NO4	(±) -Myristylcarnitine	Lipids	Carnitines	-	A	108170	67018	77345	114600	73085	373750	72973	75044	46740	42709	69656	26892	36628	32196	28476	61339	104310	46595	74755	84960	72221	107230	56025	98210	320140	212000	141090	342440	354630	406700	444740	404590	501440	443470	385720	703440	372030	289500	115600	428000	660810	254150	109340
MEDP1183	C7H16N2O	N-Acetylcadaverine	Alcohol and amines	Polyamines	32343-73-0	B	272840	388440	264180	260160	497590	107470	304900	191590	319030	152490	158790	167620	335130	341580	230180	219860	303280	276970	474910	161290	300730	229220	347740	412260	541160	351470	326380	306130	321260	349110	445330	307040	195950	415200	243230	306160	249980	672040	380790	398470	441420	467050	476140
MEDP1196	C10H17N3O2S	Biotinamide	Alcohol and amines	Polyamines	6929-42-6	B	152430	130180	150110	183810	142700	187410	193410	99561	140680	102600	144780	51149	126860	94297	93543	105260	102440	86879	162400	108810	58607	113790	43865	61532	171600	88036	72670	219270	94967	114130	150590	135440	153750	116760	149580	206150	215690	209290	108610	169390	163570	139940	135690
MEDP1197	C3H9N3O2S	Hypotaurocyamine	Alcohol and amines	Polyamines	1119-54-6	A	432790	6545600	3808700	2637700	1045800	2117800	453180	377080	5090900	1045800	196810	1382800	3376300	2338500	2500600	3947100	325470	160150	442530	441850	340260	1370800	457230	269330	1478800	3035200	372720	1692600	3609200	2170900	1751200	2289800	2658700	3177200	4078200	3210600	513450	3594400	4543100	4942900	2281900	986610	4821600
MEDP1215	C8H8NO4P	Indole 3-phosphate	Heterocyclic compounds	Indole and Its derivatives	13822-19-0	B	18595	31621	3414.8	20346	48033	12290	41358	10169	5069.6	22622	28259	8732	19128	1730.6	22064	8000.7	5975.8	24556	9924.9	984.62	13589	9799.6	1040.8	4288.5	7807.6	4734.4	18210	5813.4	3581.4	1574.6	3598	1643.6	23470	21945	79318	4408.5	38805	52587	41626	6583	8915.2	12324	27172
MEDP1221	C25H54NO6P	2-O-methyl PAF C-16	Lipids	Lysophospholipids	-	A	496750000	618620000	519780000	570580000	560610000	542050000	552570000	514980000	514930000	437880000	521310000	387850000	447110000	395840000	418590000	445990000	405630000	415950000	440530000	415580000	365540000	383390000	385500000	465080000	460220000	430070000	478930000	496520000	480630000	425470000	504610000	423470000	486780000	452420000	509210000	403090000	511090000	500420000	443510000	550330000	530410000	485850000	460360000
MEDP1222	C7H13NO2	1-aminocyclohexanoic acid	Organic acid And Its derivatives	Organicacid and Its derivatives	2756-85-6	A	471290	460280	393240	608890	772690	671600	711910	454430	378670	253440	237700	629250	387770	385250	381380	298680	867100	388450	485900	573150	483180	514210	368380	363110	340210	231460	410910	835470	307200	382540	343640	429420	541560	293790	165100	597080	518160	689070	334950	248870	442850	622070	511000
MEDP1228	C11H19NO6	Heterodendrin	Others	Others	66465-22-3	A	1901400	1438600	1824800	2940700	1714500	2060200	1326400	1631700	1320000	1423700	1839900	643420	1665400	1329600	838360	1173000	815950	974820	1161000	1256900	540480	2445800	877990	830960	1307400	1031700	821090	1617800	1636300	922280	1426400	1349200	1575600	1066600	1535200	1258300	1785000	1444100	1110200	2390000	1456800	869220	1194800
MEDP1241	C5H6N4O5	5-Hydroxy-2-oxo-4-ureido-2,5-dihydro-1H-imidazole-5-carboxylic acid ester	Organic acid And Its derivatives	Organicacid and Its derivatives	-	A	6897900	4907300	3618100	5215900	6360200	1118800	3861300	4454800	4772500	2184600	2754100	3873800	2988600	4933500	1999500	4162200	4607200	3019400	6574900	4585300	3590400	2927600	4193000	3313500	6783600	3365400	4849800	6615500	4470700	3189500	4406700	4153900	1782500	7522900	2126400	3145800	3811600	9482700	3492100	5530400	6367400	5196600	7199700
MEDP1272	C27H44O8	20,26-dihydroxyecdysone	Hormones and hormone related compunds	Hormones and hormone related compunds	19458-46-9	A	191160000	284810000	195050000	237550000	229470000	214030000	224130000	199830000	218550000	144850000	205220000	118760000	152150000	120630000	134590000	150090000	124530000	130630000	149900000	131540000	106750000	114950000	110680000	160730000	156030000	138170000	170640000	180900000	173380000	139280000	187510000	140180000	179000000	165360000	193160000	120050000	200120000	179800000	146140000	227230000	226190000	183050000	152630000
MEDP1276	C5H5N5O	Guanine	Nucleotide And Its metabolomics	Nucleotide and Its metabolomics	73-40-5	A	127270	516100	416670	345750	146570	327630	93319	114970	273920	164570	100010	69438	302750	177050	252940	502230	56255	75986	88608	77614	53104	120910	67889	58957	168530	147650	61952	138760	413610	250240	247250	288950	415870	526920	638730	220080	133540	516610	497010	615070	386660	79063	617950
MEDP1280	C15H23N6O5S+	Adenosylmethionine	Amino acid and Its metabolomics	Amino acid derivatives	485-80-3	A	17884	13829	22255	6190.5	8252	15054	13089	12539	39346	35028	4814.1	40087	4862.5	20672	18574	22905	36469	3472.4	15815	13922	26075	6944.7	34548	12471	21287	19945	11004	18627	8247.3	9692.4	9640.4	10398	28194	16598	15860	35690	10318	7565	6875	5556.7	9070.1	19945	6190.5
MEDP1289	C13H25NO4	Hexanoylcarnitine	Lipids	Carnitines	6418-78-6	B	81831	42078	58831	61371	76716	230470	54041	56095	49810	39489	55564	27513	46153	49696	38221	33867	90232	50747	64300	38188	44792	101340	80026	68719	216530	147230	126260	181050	273000	216120	325090	493730	266380	241960	286860	508330	413830	121170	82939	330880	353110	202670	118340
MEDP1294	C8H16N2O3	L-Leucyl-L-glycine	Amino acid and Its metabolomics	Small Peptide	615-82-7	B	438720	191030	205130	128850	329550	236590	135920	170110	116470	139200	149110	139510	152680	159210	109000	96580	199530	274140	142940	200380	159180	254630	58387	167810	461400	280730	560820	453570	138890	264590	278460	230860	324330	218930	207620	168150	316380	186020	200590	370680	158090	409430	182220
MEDP1298	C21H36O3	Pregnanetriol	Alcohol and amines	Alcohols	1098-45-9	A	256810	425080	224370	283060	356440	207430	577340	209550	539190	293990	657060	294600	319360	138310	457600	363270	179190	251960	319370	228260	144330	110500	129620	265950	186720	133160	241800	230810	179290	168840	333450	169880	189420	147450	200000	152270	215910	172500	158240	174810	455410	197600	107640
MEDP1307	C10H13NO2	(2S, 3S) -3-methylphenylalanine	Amino acid and Its metabolomics	Amino acid derivatives	25488-25-9	A	24182	38140	74348	39133	20272	22651	40493	17120	10512	16467	2516.6	13048	10112	19840	10585	22651	19551	26503	17731	21234	13133	7546.8	16941	18402	14590	13173	17864	20424	44555	8247.5	29835	26217	27362	12660	14420	11138	17120	14467	20449	18568	25873	33075	30632
MEDP1316	C19H38O4	MAG(16:1)isomer	Lipids	Fatty acyls	-	B	137150	163090	129300	129650	179740	171880	140510	138380	155680	127040	114600	149280	153550	158730	126300	175660	151360	130170	109950	129460	148260	126730	122440	144200	182830	138430	148160	176700	113190	174420	146780	156770	174430	174550	145950	134400	155540	139820	152190	165730	152310	148120	139420
MEDP1317	C19H38O4	MAG(16:1)	Lipids	Fatty acyls	-	B	137150	163090	129300	129650	179740	171880	140510	138380	155680	127040	114600	149280	153550	158730	126300	175660	151360	130170	109950	129460	148260	126730	122440	144200	182830	138430	148160	176700	113190	174420	146780	156770	174430	174550	145950	134400	155540	139820	152190	165730	152310	148120	139420
MEDP1319	C30H55NO7P	LysoPC 22:4	Lipids	Lysophospholipids	-	A	34626000	47124000	27430000	35652000	39831000	14350000	29804000	29865000	38088000	23408000	29748000	15396000	17917000	12419000	9296500	25678000	17959000	20211000	25788000	29221000	13212000	15765000	24604000	29739000	21464000	23299000	24785000	34776000	40825000	17128000	21751000	14422000	16663000	13514000	25050000	4365200	16262000	20330000	11200000	41289000	28428000	19926000	18791000
MEDP1325	C30H51NO7P	LysoPC 22:6	Lipids	Lysophospholipids	-	A	31154000	16329000	15454000	17624000	47281000	36426000	20462000	13954000	13561000	10749000	39075000	10457000	13829000	23589000	9754300	11657000	11828000	10648000	33455000	18622000	9385200	12219000	9470800	11836000	10087000	5631900	9622500	14666000	26053000	11201000	12817000	7634700	5938500	4062300	8679100	3348900	7180300	8858200	4245000	10110000	12598000	14412000	8723700
MEDP1332	C28H53NO7P	LysoPC 20:3	Lipids	Lysophospholipids	-	A	16881000	23902000	16116000	18267000	23315000	11144000	21000000	19107000	19422000	12842000	12468000	9395600	9877800	7070700	8164500	12327000	8090000	9486300	8272200	8199400	5639100	5712100	6005500	10413000	11706000	13765000	16095000	14608000	23928000	12955000	14326000	10236000	7640800	4919900	6587000	997530	5953300	9085600	5928500	11712000	14471000	15768000	7246800
MEDP1334	C28H51NO7P	LysoPC 20:4	Lipids	Lysophospholipids	-	A	176840000	197050000	149090000	197770000	206980000	134730000	181530000	146540000	164130000	114780000	155140000	83861000	112390000	87488000	79251000	128800000	114570000	142080000	150720000	137090000	101270000	82850000	108900000	160070000	157100000	130750000	167250000	218190000	204050000	112780000	177060000	140760000	112340000	116260000	139440000	60954000	128510000	152690000	75628000	203740000	199760000	146000000	141320000
MEDP1335	C28H49NO7P	LysoPC 20:5	Lipids	Lysophospholipids	-	B	9689700	13460000	11824000	19148000	17095000	14337000	12258000	8437100	9844400	6631400	11761000	5109500	7936900	7784500	5552500	7418500	7654700	6951300	9845100	4871500	3914500	5166800	3871800	7676600	4570400	3999200	6676500	8876200	9327200	5442900	8642500	7522400	4680100	3757000	3776600	1406000	6623500	5416800	2712700	7283400	13187000	8625400	9787800
MEDP1373	C29H53NO4	Carnitine C22:2	Lipids	Carnitines	-	A	37872	48948	37328	52503	39611	41234	51149	30527	39549	31249	64632	31461	18944	19773	25706	29360	25085	24529	42237	17137	23484	22298	22705	39752	33209	24718	32827	46165	44038	27689	55039	34016	31002	14308	36357	21861	31675	23701	13816	41655	47221	29207	19397
MEDP1377	C27H51NO5	Carnitine C20:1-OH	Lipids	Carnitines	-	B	43687	37958	35150	40978	41014	38673	45089	48366	40937	34960	41832	35821	51261	44324	41376	42834	36931	44282	45932	38148	31870	44139	48662	39564	48183	39090	40125	35797	37833	37846	43103	41151	37659	43609	44731	40196	41283	46141	47524	37441	44806	44017	39421
MEDP1385	C24H43NO6	Carnitine C17:1:DC	Lipids	Carnitines	-	B	9159.1	9	9	9574	7547.5	33240	5447.5	12452	9	9	9	9	3511.2	9	9	6802.6	5953.2	6580.1	6082	9249.2	6566.9	4832.6	7513.8	10115	66135	25434	17892	88667	57584	31749	63488	91618	64094	76042	32521	76348	68642	48515	7622.8	35913	88460	29695	11258
MEDP1389	C25H49NO4	Carnitine C18:0	Lipids	Carnitines	-	B	428720	273320	235130	340640	354730	2496100	325490	433040	230030	193970	367430	137790	105820	177740	138370	285820	325780	265930	277360	355260	349900	274690	189580	384170	1461500	862420	920560	3901800	2193800	1544300	3024700	2574800	1910500	2466500	1511600	2061300	3111100	1731100	449230	1793700	1805700	807430	832690
MEDP1390	C25H47NO4	Carnitine C18:1	Lipids	Carnitines	-	A	231340	158770	98512	180430	135360	1169900	126810	217770	107860	63299	207140	56125	43848	48279	45936	182010	254730	130800	148880	213460	199120	177730	126960	315590	866970	561060	361420	1552500	951670	1039500	1426400	1442600	1509500	1453800	940400	2413900	1241200	1307200	201360	1230000	1739000	581560	321160
MEDP1394	C22H41NO6	Carnitine C15:DC	Lipids	Carnitines	-	B	31752	17351	20225	23883	28209	84526	22446	23541	10987	9120.2	15146	5188.3	5340.5	13128	8142.8	17872	29890	21091	35112	21031	23536	24629	14108	24675	103590	51690	48735	167010	86393	65497	135190	145740	101040	152170	81181	148260	166220	82749	28759	87398	119810	59268	51556
MEDP1396	C22H39NO6	Carnitine C15:1:DC	Lipids	Carnitines	-	B	4828.7	11150	17689	3043.2	65200	9	10124	9	3589.2	10480	36271	17355	9964.1	11754	22497	4419.5	17429	9575.3	18438	3727	2913.9	1870.3	5027.9	1684.8	3357.2	9	9	9	9	3594	9	9	9	9	9	9	9	5962.4	3230.7	9	28298	3341.6	4596.9
MEDP1397	C23H45NO4	Carnitine C16:0	Lipids	Carnitines	-	A	255480	212980	190810	360170	193750	1449100	182570	229630	152650	145030	230490	78671	95017	100380	89340	194290	277640	178490	186420	249060	199450	250750	166390	254530	985800	588180	511750	1588100	1099900	944460	1604300	1417500	1639700	1585800	1093200	2324000	1440300	1047700	258360	1290600	1518600	722270	407830
MEDP1398	C23H43NO4	Carnitine C16:1	Lipids	Carnitines	-	A	48195	46419	40121	40730	45557	348570	31840	56452	39418	23903	37191	23901	28703	25383	13345	36425	81226	28127	51515	66463	44134	87475	41876	70567	256150	158510	87399	334820	319000	423000	380370	424700	439710	395880	206220	606710	280840	252750	52846	376110	626730	189770	75975
MEDP1401	C21H41NO5	Carnitine C14-OH	Lipids	Carnitines	-	B	45472	23178	23895	20732	27269	95928	33692	30279	15777	13180	17845	8883	10966	12155	7453.1	28374	29736	25895	39811	28451	32511	31762	26578	37506	167180	72727	58780	181810	108500	60153	163280	135680	171530	221150	126850	151600	191290	125010	36446	137950	208730	106530	59068
MEDP1402	C21H39NO5	Carnitine C14:1-OH	Lipids	Carnitines	-	A	17133	8406.7	9677.1	12980	12867	70877	9610.9	16798	13406	12033	10783	6313.7	6810.3	10765	6756.3	10639	25458	21441	27733	27745	17592	21183	13878	32572	114410	51602	36817	117930	70887	59143	138670	133900	139100	120330	64189	123530	116470	77543	15307	93739	189440	55870	23119
MEDP1405	C21H41NO4	Carnitine C14:0	Lipids	Carnitines	-	A	84359	71835	65455	83848	53691	354440	65182	66459	35507	32530	58205	25309	32351	31001	32487	46743	91991	39669	65449	73542	56559	83370	43592	73542	278600	179960	124550	299340	309860	355160	349930	347240	446620	345770	349870	603390	315640	257510	89688	381150	533760	212220	83547
MEDP1406	C21H39NO4	Carnitine C14:1	Lipids	Carnitines	-	B	136950	79789	55993	71256	84187	549780	56846	83463	59697	39625	57954	25438	34374	27469	25019	78355	148100	62478	92702	100580	117770	153590	94428	168690	621820	293800	207500	664180	464490	665680	853280	976810	682780	586940	380870	655010	554380	394720	70133	697050	1338200	450210	98749
MEDP1407	C21H37NO4	Carnitine C14:2	Lipids	Carnitines	-	B	8662.1	5623.3	5555.1	7925.3	9835.9	24386	3219.9	8679.1	6962.3	5099.5	3182.6	1719.2	4206	5352.3	3741.2	6113.3	4825	5051.6	7124.8	11286	5219.4	8114.2	4900.8	9789.9	24583	10292	11757	26639	14748	24728	30930	33633	28965	37748	23675	32648	34808	18782	5961.3	36593	42495	19260	5884.2
MEDP1409	C19H37NO5	Carnitine C12-OH	Lipids	Carnitines	-	B	16407	7215.6	7333.7	13853	10039	81579	10035	13475	5843.2	6258.8	2950.6	3566	9	4476.1	3063.4	12357	17910	11174	14287	16783	12599	14080	10375	18552	73145	28213	26997	82429	44660	65985	78360	107360	98502	101270	43816	98005	103900	71508	8966.9	92718	178280	53328	18557
MEDP1410	C18H33NO6	Carnitine C11:DC	Lipids	Carnitines	-	B	16325	4616.6	11189	12324	6241.8	81284	14690	17357	5488.9	5641.6	9109.7	9	3777.5	4772.6	4115.8	8056.2	15660	10810	17254	17221	11468	12311	7888.9	17610	78048	28741	26131	84063	56869	61260	81340	114710	109460	90488	36494	85632	95850	63170	16178	77327	179800	61776	20856
MEDP1411	C20H39NO4	Carnitine C13:0	Lipids	Carnitines	-	B	31207	26033	40894	29942	39435	105070	34531	24768	31508	25089	43549	18777	24681	29918	11115	40157	53789	29535	55986	60551	36304	51617	28226	44559	80540	45798	45933	91941	73053	94915	97343	85991	90042	69441	92013	97475	68239	54110	22803	70972	112520	61834	34626
MEDP1412	C20H37NO4	Carnitine C13:1	Lipids	Carnitines	-	A	1279500	499320	2067000	243610	1528900	403330	882740	90075	143730	144220	472580	95861	346300	475630	270340	55910	474600	459150	2493800	686540	644040	807700	641860	846810	455170	27979	43162	360050	37109	185880	467110	146600	79178	65816	85975	80625	50230	129800	324510	1877	1034000	535880	163490
MEDP1414	C19H35NO4	Carnitine C12:1	Lipids	Carnitines	-	B	46454	16967	26869	29830	32181	124690	19193	15189	35074	42554	31847	26313	22069	29257	25882	69264	94669	90141	78855	89879	38760	74062	61144	93484	257540	99440	138690	285730	167330	201460	287900	284610	175170	147310	188810	163720	130630	126620	41236	240030	230630	221060	58442
MEDP1415	C16H29NO6	Carnitine C9:DC	Lipids	Carnitines	-	B	2682.5	5340.3	5510.9	5941.6	2815.6	4303.9	2120.6	6427.7	9	2533.3	9	9	9	2573.5	5016.2	2920.4	8112.7	5114.5	6476.8	7870.6	2730	1684.9	3645	6254	7777.9	5286.3	7430.5	14604	5311.7	7755.3	13676	14149	28144	20379	9771.7	21636	16522	11222	8250.2	24492	24364	7578.8	7779.9
MEDP1416	C18H35NO4	Carnitine C11:0	Lipids	Carnitines	-	B	38081	34288	52556	39604	48046	66963	34399	31718	46205	33922	43532	12949	19900	17083	13381	25775	44795	29986	55533	56851	23311	37673	24026	47047	54900	24743	26766	45617	34878	48081	49296	70015	63481	48335	51769	63301	66002	43927	20414	79899	102440	57203	34530
MEDP1417	C17H31NO5	Carnitine C10:1-OH	Lipids	Carnitines	-	B	13832	15846	12122	9372	14787	6267.3	15823	5404.1	6273.6	12375	11420	2669.7	15778	2060.3	14816	4235.1	7184.4	4264	9714.9	8512.1	4642.4	4872.5	3238.9	7620.5	9288.2	3128.7	6967.5	6916.7	3562.2	2046.9	16044	6334.9	6048.2	2797.7	4747.8	3019.8	9	12658	4665.1	2548.7	7733.6	4612	9
MEDP1418	C18H33NO4	Carnitine C11:1	Lipids	Carnitines	-	B	61427	13632	68145	38944	73388	392370	28723	57378	24710	26367	39811	16419	23208	59013	13150	60160	162280	97349	125330	177630	101120	153640	102820	111420	283560	108680	117300	363580	295380	286280	486520	346670	315730	145010	178750	202440	217630	172970	48145	234510	330470	214210	81842
MEDP1419	C17H33NO4	Carnitine C10:0	Lipids	Carnitines	-	A	127360	77943	64013	78880	141590	347720	56076	110360	104640	53988	40111	34280	39308	33476	39303	55523	159870	100060	91709	98269	73554	137850	94958	155710	402850	177110	197800	217830	315980	311440	444780	877090	587200	490290	276120	552970	753860	171610	54127	781350	1199200	432690	116850
MEDP1422	C15H29NO5	Carnitine C8-OH	Lipids	Carnitines	-	A	42590	9729.4	15999	17008	17935	163800	14122	69543	18304	8116.8	8102.1	9	9	12882	9	29024	42771	25059	40414	49261	27315	33633	36834	39717	231990	84009	56521	230010	179720	116970	246250	344730	288570	229860	122410	243690	186910	217950	42915	177850	320000	187870	57567
MEDP1424	C16H31NO4	Carnitine C9:0	Lipids	Carnitines	-	A	10558	7765.7	10458	11829	9358.6	8010.4	14162	11273	9753.5	5417.1	15761	7323.4	8381	1781	3338.7	6027.3	6123.6	4344.1	12222	13551	7981.4	5919	9042.7	7938	17564	13488	10253	16102	8593.8	14096	12328	21377	35683	24655	33412	37300	43021	19797	3533.9	35997	25897	20642	16945
MEDP1427	C15H29NO4	Carnitine C8:0	Lipids	Carnitines	-	A	74838	52768	51370	79291	94256	219350	52383	78790	49422	39587	35855	32464	50688	24187	35219	40539	81347	66768	39908	52889	42661	98781	68707	71978	259400	149170	137610	185450	199640	212840	296600	455460	381990	308490	245960	485090	441200	144340	87515	492320	499580	226630	116690
MEDP1428	C15H27NO4	Carnitine C8:1	Lipids	Carnitines	-	B	9882	1721.5	5686.9	6522.1	8033.1	55590	6053.6	10313	4869.5	3261.1	2010	9	3030.7	3395.3	3416	8560.8	11154	8843.6	5346.7	8415.6	5709.7	8162.7	9895.2	15941	42573	14568	13735	44876	40279	43785	46080	69690	40544	32838	18750	39858	53374	27064	6781.9	45082	79136	25092	6460.5
MEDP1429	C12H21NO6	Carnitine C5:DC	Lipids	Carnitines	-	A	27892	19556	21490	28169	12594	35332	11313	12593	16469	13337	19817	12754	15082	23931	13016	19220	17186	16461	22825	24042	3406.8	58584	10625	9280.5	21151	14071	6540.8	26770	18584	7505	16119	18179	8708.5	12643	20619	14759	25221	18410	11305	24844	17119	19892	14192
MEDP1430	C14H27NO4	Carnitine C7:0	Lipids	Carnitines	-	A	14125	5894	14893	8212.4	17679	28500	11985	8883.8	11277	5178.1	9632.7	5084.6	5100.3	6974.5	3474.8	5848.2	11151	7287.6	8126.8	10264	4627.6	18480	5670.4	9722.7	24242	11416	10544	10033	16940	12876	26104	25508	14485	25240	17810	28399	21654	3255.7	11312	28623	27160	19404	12546
MEDP1432	C14H25NO4	Carnitine C7:1	Lipids	Carnitines	-	B	15188	5297.9	6192.2	9286.7	3328.4	55708	5267.9	20607	11045	6273.6	4855.6	2661.4	5242.6	5543.8	2922.1	12473	20260	9011.8	12199	12525	17201	10810	8797.1	12608	38812	13588	8522	45167	33091	40019	48692	46561	24409	21073	16855	26177	23436	20446	9043.9	29820	50562	13528	8423.4
MEDP1433	C14H19NO4	Carnitine ph-C1	Lipids	Carnitines	-	A	120620	88966	162130	174760	106180	83774	129180	67807	55355	60043	154600	50065	94225	88287	52104	77981	68065	95566	162360	110740	54038	115160	76252	82054	106230	80649	93257	92774	72675	71505	121230	114850	123470	82349	123000	116510	89873	78775	82453	98942	198620	137620	178040
MEDP1434	C11H19NO6	Carnitine C4:DC	Lipids	Carnitines	-	A	721010	549260	876890	1180200	709760	853900	534940	675560	575840	512970	723640	274230	725610	651140	391450	577070	345980	456170	569440	560510	226830	968200	372630	389660	624140	448320	351130	699440	671640	386980	582570	553620	639290	420580	694140	580340	751580	484500	474340	1096700	728820	331020	489810
MEDP1437	C13H25NO4	Carnitine C6:0	Lipids	Carnitines	-	A	81831	42078	58831	61371	76716	230470	54041	56095	49810	39489	55564	27513	46153	49696	38221	33867	90232	50747	64300	38188	44792	101340	80026	68719	216530	147230	126260	181050	273000	216120	325090	493730	266380	241960	286860	508330	413830	121170	82939	330880	353110	202670	118340
MEDP1440	C12H23NO4	Carnitine C5:0	Lipids	Carnitines	-	A	5490100	4999500	7223800	8521600	6108800	6274600	7310400	3610600	5228000	4025800	7206600	1867400	5672100	4730700	5119900	4564600	3350900	3329700	6705800	4913200	2389600	4734200	2817700	3087000	3326500	3778100	2203800	4499600	3328800	3139500	4000700	3301000	2656200	2552600	5939800	4486200	5015300	3137100	2338200	4327500	3924000	2981300	3150300
MEDP1441	C12H21NO4	Carnitine C5:1	Lipids	Carnitines	-	A	131280	92384	116360	104750	97406	164870	147870	75168	69426	60069	118100	33904	84762	83749	68512	82557	58871	60183	100990	73392	40565	81514	43825	47412	124000	79710	61586	157060	67123	100620	135650	102830	154300	100090	78017	169880	153960	151550	92751	117410	101710	81558	103010
MEDP1442	C11H21NO4	Carnitine C4:0	Lipids	Carnitines	-	A	6671000	5874700	8805900	13278000	5758600	6005900	9826200	3338000	5483400	4831900	8746500	2318700	6535600	6005500	4583500	3987500	4132500	4288600	7609100	4865100	2911000	6904600	5790600	3784300	5512000	4338800	3301600	6755700	5582100	4374100	6855900	5605300	5789200	7221700	8705100	10239000	12959000	3728300	5624500	7927400	6453100	3690600	4643900
MEDP1444	C18H26O2	Octapentaenoic acid	Lipids	Unsaturated fatty acid	-	A	78024	15158	128010	20095	103270	81682	50209	15788	12665	18145	16707	12388	15185	14682	17465	8259	51130	44408	197780	80458	62086	125420	67554	115710	40257	26273	12567	46863	21530	120770	34228	68085	194420	67197	30883	70492	58593	41853	16548	20012	158910	39532	16113
MEDP1446	C18H33NO	Octadecadienamide	Lipids	Fatty acyls	-	A	172190	297270	384030	194090	274000	337720	236650	404180	168520	263480	187760	103210	196980	154350	95668	107550	186090	148370	246170	149650	104080	176700	124900	155880	235640	226530	167120	218810	250850	164620	280630	194330	71893	81111	254350	88913	205690	242050	165560	31738	35874	100120	80675
MEDP1447	C18H35NO	Octadecyl monoenamide	Lipids	Fatty acyls	-	B	11560000	17020000	18986000	13076000	17101000	18927000	14304000	20483000	11082000	15598000	13239000	7824300	13954000	10187000	7227800	7669000	12275000	10317000	14988000	10612000	8577800	10921000	9485500	11732000	15533000	14102000	10833000	14451000	15410000	11062000	16262000	13162000	5655100	6458900	14880000	7723900	14903000	14274000	11419000	2498400	3018100	6968200	6660100
MEDP1459	C20H28O3	Epoxy eicosapentaenoic acid	Lipids	Unsaturated fatty acid	-	B	13764	10720	11907	10858	18823	13207	14088	16174	14857	12391	10024	13587	12275	13894	9158.3	16291	16484	9526.1	13787	16403	20010	14123	13937	11432	9810.2	11473	13664	10302	12268	16772	9560.3	11625	11365	10139	15300	11287	17718	9992.2	13488	10699	18875	16274	15837
MEDP1462	C20H30O2	EPA [5Z,8Z,11Z,14Z,17Z-eicosapentaenoic acid]	Lipids	Oxidized lipids	10417-94-4	A	7210.9	576930	33561	36602	24386	36086	21978	5772	69036	7193.7	11529	17594	35980	6197.8	46651	60069	9022.2	10911	4104.5	4899.9	2950.9	17029	9	8263.2	15281	9467.5	3717.2	14090	71965	17783	107070	50058	241480	579480	4380900	313950	30413	1944000	410950	687750	157130	18783	393510
[truncated: 16 more columns]
