# Supplementary material for: Gut Microbial Succession Patterns and Metabolic Profiling during Pregnancy and Lactation in a Goat Model
Source: Microbiol Spectr. 2023 Jan 26;11(1):e02955-22. doi: 10.1128/spectrum.02955-22 (PMC9927511; doi:10.1128/spectrum.02955-22)
Supplement: Supplemental file 4 — Supplemental material. Download spectrum.02955-22-s0004.xlsx, XLSX file, 0.02 MB [file spectrum.02955-22-s0004.xlsx]

## Sheet: Sheet1
Table S5. The information of KEGG differential enrichment statistics of fecal metabolites.
#Kegg_pathway	ko_ID	Unique compound	compound	Uni_all	compound_all	Index	cpd_ID
Glycine, serine and threonine metabolism	ko00260	4	15	94	290	MEDN0019;MEDP0061;MEDP0014;MEDP0039	C00078+C01026+C00049+C00719
Tryptophan metabolism	ko00380	6	18	94	290	MEDP1157;MEDP0081;MEDP0275;MEDN0415;MEDN0019;MEDN0093	C08313+C00780+C00954+C05653+C00078+C00632
Phenylalanine, tyrosine and tryptophan biosynthesis	ko00400	1	6	94	290	MEDN0019	C00078
Aminoacyl-tRNA biosynthesis	ko00970	3	20	94	290	MEDP0014;MEDP0022;MEDN0019	C00049+C00148+C00078
Metabolic pathways	ko01100	77	249	94	290	MEDP0061;MEDN0541;MEDP0140;MEDN0554;MEDN0227;MEDP0164;MEDN0240;MEDN0141;MEDN0317;MEDN0396;MEDN0378;MEDP1103;MEDP0357;MEDP0166;MEDP0106;MEDP0160;MEDP1247;MEDN0593;MEDN1221;MEDN0019;MEDP0053;MEDN0233;MEDN0658;MEDN0049;MEDP0157;MEDP0113;MEDP0062;MEDP0007;MEDP0275;MEDP0892;MEDP0119;MEDP0012;MEDP0080;MEDP0150;MEDP1013;MEDN0434;MEDP0161;MEDN0535;MEDN0400;MEDP0325;MEDN0293;MEDP0395;MEDN0415;MEDP0862;MED…	C01026+C05576+C00755+C06044+C00092+C00055+C01040+C00526+C01586+C01571+C06426+C00696+C00785+C00330+C00180+C00212+C20404+C00497+C00275+C00078+C00355+C00208+C19615+C00449+C16353+C00156+C02727+C00491+C00954+C00090+C01020+C00077+C00019+C05512+C00669+C02067+C00008+C00104+C06427+C01384+C01013+C00408+C05653+C05593+C00392+C02237+C00245+C00334+C01132+C00628+C00632+C01909+C00243+C00148+C01262+C00049+C00559+…
2-Oxocarboxylic acid metabolism	ko01210	3	18	94	290	MEDN0019;MEDP0012;MEDP0014	C00078+C00077+C00049
Biosynthesis of amino acids	ko01230	8	40	94	290	MEDP0014;MEDP0022;MEDN0019;MEDP0015;MEDP0876;MEDP0012;MEDN0049;MEDP0080	C00049+C00148+C00078+C00327+C01118+C00077+C00449+C00019
Axon regeneration	ko04361	2	3	94	290	MEDP0081;MEDN0019	C00780+C00078
Serotonergic synapse	ko04726	3	6	94	290	MEDP1103;MEDN0019;MEDP0081	C00696+C00078+C00780
Protein digestion and absorption	ko04974	4	26	94	290	MEDP0014;MEDP0022;MEDP0007;MEDN0019	C00049+C00148+C00491+C00078
Mineral absorption	ko04978	2	14	94	290	MEDN0019;MEDP0022	C00078+C00148
African trypanosomiasis	ko05143	2	3	94	290	MEDP1103;MEDN0019	C00696+C00078
Central carbon metabolism in cancer	ko05230	4	25	94	290	MEDP0022;MEDN0019;MEDN0227;MEDP0014	C00148+C00078+C00092+C00049
Lysine biosynthesis	ko00300	2	7	94	290	MEDN0049;MEDP0014	C00449+C00049
Lysine degradation	ko00310	3	10	94	290	MEDP0062;MEDP0395;MEDN0049	C02727+C00408+C00449
Tyrosine metabolism	ko00350	9	20	94	290	MEDN0541;MEDN0089;MEDP0188;MEDP0053;MEDN0554;MEDP1015;MEDP0325;MEDP0862;MEDP0185	C05576+C00628+C00547+C00355+C06044+C04185+C01384+C05593+C00788
Primary bile acid biosynthesis	ko00120	2	4	94	290	MEDP0287;MEDN0113	C00245+C05466
Bile secretion	ko04976	4	17	94	290	MEDN0113;MEDP1002;MEDP0523;MEDP0081	C05466+C01996+C00318+C00780
Cholesterol metabolism	ko04979	1	2	94	290	MEDN0113	C05466
Pyrimidine metabolism	ko00240	7	24	94	290	MEDP0396;MEDN0293;MEDP0176;MEDN0141;MEDN0434;MEDP0164;MEDN0169	C00239+C01013+C00214+C00526+C02067+C00055+C00106
ABC transporters	ko02010	17	50	94	290	MEDP0700;MEDP0012;MEDP0160;MEDP0166;MEDP0039;MEDP0375;MEDP0014;MEDN0224;MEDP0167;MEDN0229;MEDP0022;MEDP0007;MEDP0287;MEDP0218;MEDN0141;MEDN0233;MEDP0150	C03619+C00077+C00212+C00330+C00719+C00559+C00049+C01083+C00387+C00243+C00148+C00491+C00245+C00392+C00526+C00208+C05512
beta-Alanine metabolism	ko00410	5	11	94	290	MEDN0169;MEDN0293;MEDP1480;MEDP0367;MEDP0014	C00106+C01013+C01262+C00334+C00049
Pantothenate and CoA biosynthesis	ko00770	4	9	94	290	MEDP0014;MEDP0389;MEDP0249;MEDN0169	C00049+C00831+C05944+C00106
Starch and sucrose metabolism	ko00500	3	4	94	290	MEDN0224;MEDN0227;MEDN0233	C01083+C00092+C00208
Neomycin, kanamycin and gentamicin biosynthesis	ko00524	1	3	94	290	MEDN0227	C00092
Inositol phosphate metabolism	ko00562	1	2	94	290	MEDN0227	C00092
Insulin secretion	ko04911	2	4	94	290	MEDP1002;MEDN0227	C01996+C00092
Prolactin signaling pathway	ko04917	2	5	94	290	MEDP0053;MEDN0227	C00355+C00092
Thyroid hormone synthesis	ko04918	1	5	94	290	MEDN0227	C00092
Insulin resistance	ko04931	1	4	94	290	MEDN0227	C00092
Carbohydrate digestion and absorption	ko04973	3	5	94	290	MEDN0229;MEDN0233;MEDN0227	C00243+C00208+C00092
Galactose metabolism	ko00052	2	8	94	290	MEDP1494;MEDN0229	C01132+C00243
Taste transduction	ko04742	6	11	94	290	MEDP0367;MEDP0188;MEDP0081;MEDP0161;MEDP1002;MEDN0233	C00334+C00547+C00780+C00008+C01996+C00208
Ascorbate and aldarate metabolism	ko00053	1	7	94	290	MEDN0240	C01040
Propanoate metabolism	ko00640	1	5	94	290	MEDN0293	C01013
Carbon metabolism	ko01200	2	14	94	290	MEDP0014;MEDN0293	C00049+C01013
Phenylalanine metabolism	ko00360	4	17	94	290	MEDP0586;MEDP0862;MEDN0317;MEDP0106	C03519+C05593+C01586+C00180
Arginine and proline metabolism	ko00330	5	17	94	290	MEDP0012;MEDP0022;MEDP0080;MEDN0340;MEDP0367	C00077+C00148+C00019+C05942+C00334
Linoleic acid metabolism	ko00591	3	8	94	290	MEDN0784;MEDN0378;MEDN0768	C14766+C06426+C14765
Biosynthesis of unsaturated fatty acids	ko01040	4	7	94	290	MEDN0400;MEDN0395;MEDN0399;MEDN0378	C06427+C16522+C06425+C06426
Fatty acid biosynthesis	ko00061	1	4	94	290	MEDN0396	C01571
alpha-Linolenic acid metabolism	ko00592	1	1	94	290	MEDN0400	C06427
Retinol metabolism	ko00830	2	3	94	290	MEDN0449;MEDP0408	C16677+C00899
Purine metabolism	ko00230	9	22	94	290	MEDP0166;MEDP0170;MEDP0160;MEDP0159;MEDP0150;MEDP0161;MEDP0167;MEDP0375;MEDN0535	C00330+C00262+C00212+C00147+C05512+C00008+C00387+C00559+C00104
Butanoate metabolism	ko00650	3	8	94	290	MEDP0325;MEDN0593;MEDP0367	C01384+C00497+C00334
Porphyrin and chlorophyll metabolism	ko00860	1	7	94	290	MEDN0622	C00931
Fc epsilon RI signaling pathway	ko04664	2	4	94	290	MEDP1103;MEDN1135	C00696+C00374
Pertussis	ko05133	1	3	94	290	MEDN1135	C00374
Fructose and mannose metabolism	ko00051	3	5	94	290	MEDN1303;MEDP0218;MEDN1221	C00636+C00392+C00275
Amino sugar and nucleotide sugar metabolism	ko00520	2	7	94	290	MEDN1221;MEDN1303	C00275+C00636
Lysosome	ko04142	2	3	94	290	MEDN1221;MEDP0161	C00275+C00008
Cysteine and methionine metabolism	ko00270	5	16	94	290	MEDP0056;MEDP0014;MEDP0876;MEDP0007;MEDP0080	C01817+C00049+C01118+C00491+C00019
Ferroptosis	ko04216	2	6	94	290	MEDP0007;MEDP1013	C00491+C00669
Arginine biosynthesis	ko00220	3	11	94	290	MEDP0014;MEDP0015;MEDP0012	C00049+C00327+C00077
D-Arginine and D-ornithine metabolism	ko00472	1	3	94	290	MEDP0012	C00077
Glutathione metabolism	ko00480	2	9	94	290	MEDP1013;MEDP0012	C00669+C00077
Alanine, aspartate and glutamate metabolism	ko00250	2	16	94	290	MEDP0367;MEDP0014	C00334+C00049
Monobactam biosynthesis	ko00261	2	6	94	290	MEDP0080;MEDP0014	C00019+C00049
Histidine metabolism	ko00340	3	12	94	290	MEDP0357;MEDP1480;MEDP0014	C00785+C01262+C00049
Nicotinate and nicotinamide metabolism	ko00760	4	11	94	290	MEDP0119;MEDP0367;MEDP0014;MEDP0325	C01020+C00334+C00049+C01384
Neuroactive ligand-receptor interaction	ko04080	10	22	94	290	MEDP0014;MEDP0081;MEDP0161;MEDP1002;MEDP0188;MEDP1103;MEDP0287;MEDP0367;MEDP0160;MEDP0185	C00049+C00780+C00008+C01996+C00547+C00696+C00245+C00334+C00212+C00788
D-Glutamine and D-glutamate metabolism	ko00471	1	4	94	290	MEDP0036	C02237
Dopaminergic synapse	ko04728	1	5	94	290	MEDP0053	C00355
Parkinson disease	ko05012	3	6	94	290	MEDP0160;MEDP0161;MEDP0053	C00212+C00008+C00355
Cocaine addiction	ko05030	1	5	94	290	MEDP0053	C00355
Amphetamine addiction	ko05031	1	5	94	290	MEDP0053	C00355
Alcoholism	ko05034	2	6	94	290	MEDP0053;MEDP0160	C00355+C00212
Sulfur relay system	ko04122	1	5	94	290	MEDP0080	C00019
cAMP signaling pathway	ko04024	6	10	94	290	MEDP0367;MEDP0081;MEDP1002;MEDP0160;MEDP0185;MEDP0188	C00334+C00780+C01996+C00212+C00788+C00547
Gap junction	ko04540	2	6	94	290	MEDP0188;MEDP0081	C00547+C00780
Synaptic vesicle cycle	ko04721	4	8	94	290	MEDP0188;MEDP0081;MEDP1002;MEDP0367	C00547+C00780+C01996+C00334
Inflammatory mediator regulation of TRP channels	ko04750	1	4	94	290	MEDP0081	C00780
Ubiquinone and other terpenoid-quinone biosynthesis	ko00130	1	4	94	290	MEDP0113	C00156
Folate biosynthesis	ko00790	2	2	94	290	MEDP0113;MEDP0362	C00156+C05926
Caffeine metabolism	ko00232	1	6	94	290	MEDP0157	C16353
cGMP-PKG signaling pathway	ko04022	1	4	94	290	MEDP0160	C00212
Sphingolipid signaling pathway	ko04071	1	3	94	290	MEDP0160	C00212
Vascular smooth muscle contraction	ko04270	2	5	94	290	MEDP0188;MEDP0160	C00547+C00212
Regulation of lipolysis in adipocytes	ko04923	3	6	94	290	MEDP0160;MEDP0188;MEDP0185	C00212+C00547+C00788
Renin secretion	ko04924	4	6	94	290	MEDP0160;MEDP0185;MEDP0188;MEDP0161	C00212+C00788+C00547+C00008
Morphine addiction	ko05032	2	4	94	290	MEDP0367;MEDP0160	C00334+C00212
Oxidative phosphorylation	ko00190	1	4	94	290	MEDP0161	C00008
FoxO signaling pathway	ko04068	1	3	94	290	MEDP0161	C00008
AMPK signaling pathway	ko04152	1	3	94	290	MEDP0161	C00008
Platelet activation	ko04611	1	4	94	290	MEDP0161	C00008
Thermogenesis	ko04714	3	6	94	290	MEDP0161;MEDP0523;MEDP0188	C00008+C00318+C00547
Amyotrophic lateral sclerosis	ko05014	1	3	94	290	MEDP0161	C00008
Adrenergic signaling in cardiomyocytes	ko04261	3	4	94	290	MEDP1469;MEDP0188;MEDP0185	C07056+C00547+C00788
Salivary secretion	ko04970	2	4	94	290	MEDP1002;MEDP0188	C01996+C00547
Vitamin B6 metabolism	ko00750	1	5	94	290	MEDP0240	C00314
Taurine and hypotaurine metabolism	ko00430	1	6	94	290	MEDP0287	C00245
Sulfur metabolism	ko00920	2	9	94	290	MEDP0287;MEDP0876	C00245+C01118
Retrograde endocannabinoid signaling	ko04723	1	4	94	290	MEDP0367	C00334
GABAergic synapse	ko04727	1	6	94	290	MEDP0367	C00334
Estrogen signaling pathway	ko04915	1	2	94	290	MEDP0367	C00334
GnRH secretion	ko04929	1	2	94	290	MEDP0367	C00334
Nicotine addiction	ko05033	2	3	94	290	MEDP1002;MEDP0367	C01996+C00334
Biotin metabolism	ko00780	1	4	94	290	MEDP0895	C01909
Glycerophospholipid metabolism	ko00564	1	5	94	290	MEDP1002	C01996
Cholinergic synapse	ko04725	1	3	94	290	MEDP1002	C01996
Regulation of actin cytoskeleton	ko04810	1	1	94	290	MEDP1002	C01996
Gastric acid secretion	ko04971	1	3	94	290	MEDP1002	C01996
Pancreatic secretion	ko04972	1	2	94	290	MEDP1002	C01996
Valine, leucine and isoleucine degradation	ko00280	1	5	94	290	MEDP1019	C03284
Arachidonic acid metabolism	ko00590	1	3	94	290	MEDP1103	C00696
Asthma	ko05310	1	2	94	290	MEDP1103	C00696
