# Supplementary material for: Gut Microbial Succession Patterns and Metabolic Profiling during Pregnancy and Lactation in a Goat Model
Source: Microbiol Spectr. 2023 Jan 26;11(1):e02955-22. doi: 10.1128/spectrum.02955-22 (PMC9927511; doi:10.1128/spectrum.02955-22)
Supplement: Supplemental file 5 — Supplemental material. Download spectrum.02955-22-s0005.xlsx, XLSX file, 0.02 MB [file spectrum.02955-22-s0005.xlsx]

## Sheet: Sheet1
Table S6. The information of KEGG differential enrichment statistics of serum metabolites.
#Kegg_pathway	ko_ID	Unique compound	compound	Uni_all	compound_all	Index	cpd_ID
Arginine biosynthesis	ko00220	5	11	90	259	MEDN0010;MEDP0086;MEDN0202;MEDN0827;MEDN0007	C00327+C00086+C00026+C00437+C00062
Monobactam biosynthesis	ko00261	1	5	90	259	MEDN0007	C00062
Arginine and proline metabolism	ko00330	4	19	90	259	MEDP0295;MEDP0086;MEDN0305;MEDN0007	C02946+C00086+C00300+C00062
D-Arginine and D-ornithine metabolism	ko00472	2	4	90	259	MEDN1226;MEDN0007	C03341+C00062
Aminoacyl-tRNA biosynthesis	ko00970	3	17	90	259	MEDN0012;MEDP1144;MEDN0007	C00135+C00407+C00062
Metabolic pathways	ko01100	71	213	90	259	MEDP0586;MEDP0242;MEDP0272;MEDN0241;MEDN0232;MEDN0305;MEDP0178;MEDN0160;MEDP1276;MEDP0177;MEDP0889;MEDP0118;MEDP0295;MEDN0533;MEDN0396;MEDN0068;MEDP0325;MEDP0165;MEDN0774;MEDN0168;MEDN0419;MEDN0140;MEDN0541;MEDN0372;MEDN1006;MEDP0241;MEDN0010;MEDN0231;MEDP0157;MEDP0115;MEDN0117;MEDN0333;MEDN0299;MEDP0086;MEDN0163;MEDP0184;MEDN0410;MEDP0888;MEDN0383;MEDN0530;MEDN0007;MEDN0335;MEDN0554;MEDN0741;MED…	C03519+C00153+C05635+C05443+C00507+C00300+C00106+C00387+C00242+C00178+C00735+C00847+C02946+C01762+C01571+C00021+C01384+C00380+C14749+C00214+C00105+C00385+C05576+C00416+C00366+C00295+C00327+C01019+C16353+C05843+C06730+C00383+C06104+C00086+C00262+C02465+C00633+C00705+C01595+C02656+C00062+C02170+C06044+C11145+C00026+C00135+C14827+C00255+C00489+C01586+C05963+C00407+C02067+C00042+C01042+C02727+C05653+…
Biosynthesis of amino acids	ko01230	8	34	90	259	MEDN0068;MEDN0007;MEDN0704;MEDN0010;MEDP1144;MEDN0202;MEDN0827;MEDN0012	C00021+C00062+C00036+C00327+C00407+C00026+C00437+C00135
ABC transporters	ko02010	12	48	90	259	MEDN0160;MEDP1144;MEDP1039;MEDP0125;MEDN0171;MEDP0086;MEDN1003;MEDN0012;MEDN0007;MEDP0163;MEDN0533;MEDP0250	C00387+C00407+C01835+C00114+C00299+C00086+C00294+C00135+C00062+C00475+C01762+C00255
mTOR signaling pathway	ko04150	1	2	90	259	MEDN0007	C00062
Protein digestion and absorption	ko04974	3	21	90	259	MEDN0012;MEDP1144;MEDN0007	C00135+C00407+C00062
Amyotrophic lateral sclerosis	ko05014	1	2	90	259	MEDN0007	C00062
Chagas disease	ko05142	1	2	90	259	MEDN0007	C00062
Amoebiasis	ko05146	1	3	90	259	MEDN0007	C00062
Central carbon metabolism in cancer	ko05230	6	21	90	259	MEDN0202;MEDN0201;MEDN0012;MEDP1144;MEDN0704;MEDN0007	C00026+C00042+C00135+C00407+C00036+C00062
Histidine metabolism	ko00340	4	13	90	259	MEDN0012;MEDN0202;MEDN0581;MEDP0089	C00135+C00026+C02835+C05135
beta-Alanine metabolism	ko00410	6	14	90	259	MEDN0012;MEDN0841;MEDN0245;MEDN0818;MEDN0333;MEDP0178	C00135+C02642+C00864+C01073+C00383+C00106
Lysine degradation	ko00310	4	9	90	259	MEDN0052;MEDN0201;MEDN0202;MEDN0314	C02727+C00042+C00026+C00489
Phenylalanine metabolism	ko00360	5	11	90	259	MEDN0317;MEDN0066;MEDP0586;MEDN0201;MEDN0061	C01586+C04148+C03519+C00042+C05598
Cysteine and methionine metabolism	ko00270	2	12	90	259	MEDN0068;MEDP0438	C00021+C03145
Purine metabolism	ko00230	8	16	90	259	MEDN0533;MEDN0140;MEDP0086;MEDN0163;MEDN1003;MEDN1006;MEDN0160;MEDP1276	C01762+C00385+C00086+C00262+C00294+C00366+C00387+C00242
Caffeine metabolism	ko00232	3	4	90	259	MEDN0140;MEDP0157;MEDN0533	C00385+C16353+C01762
Pyrimidine metabolism	ko00240	15	27	90	259	MEDP0241;MEDP0163;MEDN0168;MEDN0333;MEDN0419;MEDN0335;MEDN0171;MEDN0841;MEDP0165;MEDN0502;MEDP0177;MEDP0888;MEDP0086;MEDP0178;MEDN0434	C00295+C00475+C00214+C00383+C00105+C02170+C00299+C02642+C00380+C00672+C00178+C00705+C00086+C00106+C02067
Citrate cycle (TCA cycle)	ko00020	3	5	90	259	MEDN0704;MEDN0202;MEDN0201	C00036+C00026+C00042
Oxidative phosphorylation	ko00190	1	2	90	259	MEDN0201	C00042
Alanine, aspartate and glutamate metabolism	ko00250	4	13	90	259	MEDP0063;MEDN0704;MEDN0202;MEDN0201	C01042+C00036+C00026+C00042
Tyrosine metabolism	ko00350	5	12	90	259	MEDP0184;MEDN0541;MEDP0325;MEDN0554;MEDN0201	C02465+C05576+C01384+C06044+C00042
Pyruvate metabolism	ko00620	2	3	90	259	MEDN0704;MEDN0201	C00036+C00042
Glyoxylate and dicarboxylate metabolism	ko00630	3	10	90	259	MEDN0704;MEDN0202;MEDN0201	C00036+C00026+C00042
Propanoate metabolism	ko00640	3	5	90	259	MEDN0283;MEDN0335;MEDN0201	C05984+C02170+C00042
Butanoate metabolism	ko00650	4	6	90	259	MEDP0325;MEDN0292;MEDN0201;MEDN0202	C01384+C01089+C00042+C00026
Nicotinate and nicotinamide metabolism	ko00760	5	12	90	259	MEDP0115;MEDN0201;MEDP0242;MEDP0325;MEDP0251	C05843+C00042+C00153+C01384+C01004
Sulfur metabolism	ko00920	2	9	90	259	MEDN0741;MEDN0201	C11145+C00042
Carbon metabolism	ko01200	3	12	90	259	MEDN0202;MEDN0201;MEDN0704	C00026+C00042+C00036
cAMP signaling pathway	ko04024	3	12	90	259	MEDN0201;MEDN0292;MEDN0372	C00042+C01089+C00416
GABAergic synapse	ko04727	2	6	90	259	MEDN0201;MEDN0202	C00042+C00026
Glucagon signaling pathway	ko04922	3	7	90	259	MEDN0704;MEDN0201;MEDN0202	C00036+C00042+C00026
Pentose and glucuronate interconversions	ko00040	1	1	90	259	MEDN0202	C00026
Ascorbate and aldarate metabolism	ko00053	1	4	90	259	MEDN0202	C00026
Lysine biosynthesis	ko00300	1	7	90	259	MEDN0202	C00026
Taurine and hypotaurine metabolism	ko00430	2	6	90	259	MEDN0316;MEDN0202	C01959+C00026
D-Glutamine and D-glutamate metabolism	ko00471	1	3	90	259	MEDN0202	C00026
C5-Branched dibasic acid metabolism	ko00660	1	3	90	259	MEDN0202	C00026
2-Oxocarboxylic acid metabolism	ko01210	4	16	90	259	MEDN0704;MEDP1144;MEDN0827;MEDN0202	C00036+C00407+C00437+C00026
HIF-1 signaling pathway	ko04066	1	4	90	259	MEDN0202	C00026
Proximal tubule bicarbonate reclamation	ko04964	2	4	90	259	MEDN0704;MEDN0202	C00036+C00026
Bile secretion	ko04976	8	22	90	259	MEDN0348;MEDN0536;MEDP0889;MEDP0184;MEDN1193;MEDN1006;MEDN0202;MEDP0125	C05963+C02538+C00735+C02465+C06804+C00366+C00026+C00114
Fructose and mannose metabolism	ko00051	2	6	90	259	MEDN0232;MEDN0231	C00507+C01019
Amino sugar and nucleotide sugar metabolism	ko00520	1	7	90	259	MEDN0231	C01019
C-type lectin receptor signaling pathway	ko04625	1	3	90	259	MEDN0231	C01019
Steroid biosynthesis	ko00100	1	1	90	259	MEDN0241	C05443
Vitamin digestion and absorption	ko04977	4	8	90	259	MEDN0241;MEDP0250;MEDP0242;MEDN0245	C05443+C00255+C00153+C00864
Rheumatoid arthritis	ko05323	1	2	90	259	MEDN0241	C05443
Pantothenate and CoA biosynthesis	ko00770	3	9	90	259	MEDP0178;MEDN0841;MEDN0245	C00106+C02642+C00864
Synthesis and degradation of ketone bodies	ko00072	1	1	90	259	MEDN0292	C01089
Glycine, serine and threonine metabolism	ko00260	3	14	90	259	MEDN0305;MEDP0061;MEDP0125	C00300+C01026+C00114
Fatty acid degradation	ko00071	1	3	90	259	MEDN0314	C00489
Fatty acid biosynthesis	ko00061	2	7	90	259	MEDN0333;MEDN0396	C00383+C01571
Fatty acid metabolism	ko01212	1	2	90	259	MEDN0333	C00383
Valine, leucine and isoleucine degradation	ko00280	2	4	90	259	MEDP1144;MEDN0335	C00407+C02170
Arachidonic acid metabolism	ko00590	3	5	90	259	MEDP1124;MEDN0348;MEDN0774	C04742+C05963+C14749
Serotonergic synapse	ko04726	2	6	90	259	MEDP0272;MEDN0348	C05635+C05963
Glycerolipid metabolism	ko00561	1	2	90	259	MEDN0372	C00416
Glycerophospholipid metabolism	ko00564	2	7	90	259	MEDP0125;MEDN0372	C00114+C00416
Phosphatidylinositol signaling system	ko04070	1	2	90	259	MEDN0372	C00416
Phospholipase D signaling pathway	ko04072	1	3	90	259	MEDN0372	C00416
Fc gamma R-mediated phagocytosis	ko04666	1	1	90	259	MEDN0372	C00416
GnRH signaling pathway	ko04912	1	2	90	259	MEDN0372	C00416
Fat digestion and absorption	ko04975	1	1	90	259	MEDN0372	C00416
Pathways in cancer	ko05200	2	4	90	259	MEDN0372;MEDP0889	C00416+C00735
Pancreatic cancer	ko05212	1	1	90	259	MEDN0372	C00416
Choline metabolism in cancer	ko05231	2	5	90	259	MEDN0372;MEDP0125	C00416+C00114
Linoleic acid metabolism	ko00591	2	6	90	259	MEDN0374;MEDN0383	C14827+C01595
Biosynthesis of unsaturated fatty acids	ko01040	3	9	90	259	MEDN0394;MEDP1462;MEDN0383	C16525+C06428+C01595
Tryptophan metabolism	ko00380	3	16	90	259	MEDP0327;MEDP0272;MEDN0415	C05642+C05635+C05653
Pentose phosphate pathway	ko00030	1	3	90	259	MEDN0502	C00672
Biotin metabolism	ko00780	2	4	90	259	MEDP0086;MEDN0530	C00086+C02656
Steroid hormone biosynthesis	ko00140	2	3	90	259	MEDP0889;MEDN0536	C00735+C02538
Glycolysis / Gluconeogenesis	ko00010	1	3	90	259	MEDN0704	C00036
Epithelial cell signaling in Helicobacter pylori infection	ko05120	1	1	90	259	MEDP0086	C00086
Vitamin B6 metabolism	ko00750	1	2	90	259	MEDP0118	C00847
Cholinergic synapse	ko04725	1	3	90	259	MEDP0125	C00114
Neuroactive ligand-receptor interaction	ko04080	2	16	90	259	MEDP0889;MEDP0184	C00735+C02465
Thermogenesis	ko04714	1	3	90	259	MEDP0184	C02465
Thyroid hormone synthesis	ko04918	1	5	90	259	MEDP0184	C02465
Thyroid hormone signaling pathway	ko04919	1	3	90	259	MEDP0184	C02465
Autoimmune thyroid disease	ko05320	1	2	90	259	MEDP0184	C02465
Longevity regulating pathway - worm	ko04212	1	3	90	259	MEDP0242	C00153
Riboflavin metabolism	ko00740	2	3	90	259	MEDP0250;MEDP0890	C00255+C01727
Insulin resistance	ko04931	1	2	90	259	MEDP0510	C02571
Drug metabolism - other enzymes	ko00983	1	4	90	259	MEDP0627	C07446
Cortisol synthesis and secretion	ko04927	1	2	90	259	MEDP0889	C00735
Cushing syndrome	ko04934	1	2	90	259	MEDP0889	C00735
Aldosterone-regulated sodium reabsorption	ko04960	1	2	90	259	MEDP0889	C00735
Prostate cancer	ko05215	1	1	90	259	MEDP0889	C00735
Carbohydrate digestion and absorption	ko04973	1	4	90	259	MEDP1039	C01835
Inflammatory mediator regulation of TRP channels	ko04750	1	5	90	259	MEDP1124	C04742
Valine, leucine and isoleucine biosynthesis	ko00290	1	4	90	259	MEDP1144	C00407
Mineral absorption	ko04978	1	11	90	259	MEDP1144	C00407
Shigellosis	ko05131	1	2	90	259	MEDP1144	C00407
Insect hormone biosynthesis	ko00981	1	1	90	259	MEDP1272	C16500
